# Supplementary material for: Exploiting induced pluripotent stem cell-derived macrophages to unravel host factors influencing Chlamydia trachomatis pathogenesis
Source: Nat Commun. 2017 Apr 25;8:15013. doi: 10.1038/ncomms15013 (PMC5414054; doi:10.1038/ncomms15013)
Supplement: Supplementary Data 1 — Genes differentially expressed due to Chlamydia infection and identified in both KOLF2 iPSC-derived macrophages and human monocyte-derived macrophages. [file ncomms15013-s2.xlsx]

## Sheet: SupplementaryData1
Supplementary Data 1: Genes differentially expressed due to Chlamydia infection and identified in both common to KOLF2 induced pluripotent stem cell derived macrophages and human monocyte derived macrophages
ensembl_gene_id	log2FC_blood	padj_blood	log2FC_Kolf2	padj_Kof2	hgnc_symbol
ENSG00000131203	9.83641	3.30641e-272	9.70726	6.35755e-207	IDO1
ENSG00000163735	7.38983	2.73489e-234	8.53227	0	CXCL5
ENSG00000162654	5.28769	4.43058e-202	1.21776	4.85832e-08	GBP4
ENSG00000124491	-6.91449	3.83166e-182	-4.11982	0	F13A1
ENSG00000115008	8.24197	6.11338e-148	7.46522	3.24942e-171	IL1A
ENSG00000131979	3.70398	1.46381e-141	3.4638	9.25028e-238	GCH1
ENSG00000110077	-4.27328	7.63389e-130	-1.18747	2.70036e-78	MS4A6A
ENSG00000244242	-3.67552	2.56174e-127	-1.35115	1.6085e-24	IFITM10
ENSG00000050344	2.7377	1.80364e-119	1.00291	1.97377e-46	NFE2L3
ENSG00000116260	2.63013	1.02486e-118	0.699572	8.42318e-62	QSOX1
ENSG00000115919	3.65217	1.44175e-112	3.1216	0	KYNU
ENSG00000163739	6.3675	8.04907e-111	5.10449	0	CXCL1
ENSG00000136810	2.15118	1.54549e-104	1.52142	1.75599e-142	TXN
ENSG00000125538	5.4808	5.87307e-101	7.10655	0	IL1B
ENSG00000145901	2.89724	5.86307e-100	1.91123	0	TNIP1
ENSG00000168685	3.78947	5.42441e-98	6.10508	0	IL7R
ENSG00000155307	2.85113	2.04456e-97	2.08508	2.61501e-295	SAMSN1
ENSG00000026751	2.16217	6.49923e-96	4.57772	0	SLAMF7
ENSG00000090339	1.85449	1.10143e-93	2.89388	0	ICAM1
ENSG00000261040	5.86425	1.52256e-93	5.15927	7.05956e-145	WFDC21P
ENSG00000123095	3.69049	5.0812e-91	1.24985	4.3239e-113	BHLHE41
ENSG00000166920	2.23067	7.32072e-90	5.70782	0	C15orf48
ENSG00000086300	3.82061	2.73335e-85	4.13021	0	SNX10
ENSG00000132003	3.00977	1.56515e-80	2.00674	8.06436e-95	ZSWIM4
ENSG00000110436	7.43403	1.42773e-78	2.66203	3.54588e-42	SLC1A2
ENSG00000125430	3.42704	2.49753e-78	2.69963	9.68843e-118	HS3ST3B1
ENSG00000091106	2.88172	1.62516e-77	0.931988	2.1396e-21	NLRC4
ENSG00000214193	-3.49157	2.15525e-75	-0.714344	0.00183109	SH3D21
ENSG00000188906	3.21471	2.27368e-71	2.49619	2.10308e-99	LRRK2
ENSG00000114737	3.93964	2.41751e-71	1.86717	1.07579e-52	CISH
ENSG00000143878	-3.66637	4.57048e-70	-0.951034	2.95964e-37	RHOB
ENSG00000146070	2.37174	6.29042e-69	1.35343	4.34608e-171	PLA2G7
ENSG00000183741	2.75268	1.01839e-68	1.07498	6.59387e-75	CBX6
ENSG00000135148	2.31227	1.50811e-68	0.77995	2.60699e-35	TRAFD1
ENSG00000162711	3.09616	1.2551e-67	1.18103	5.5401e-43	NLRP3
ENSG00000197093	-3.20024	4.26246e-67	-0.686993	1.09618e-16	GAL3ST4
ENSG00000123700	4.27817	3.75631e-64	1.65314	8.32736e-17	KCNJ2
ENSG00000163734	4.2722	2.20613e-63	5.86601	0	CXCL3
ENSG00000116514	2.4454	1.64106e-62	1.85652	4.08367e-148	RNF19B
ENSG00000143546	2.00437	2.54265e-62	7.39092	0	S100A8
ENSG00000169429	4.87203	5.8063e-60	6.54196	0	CXCL8
ENSG00000161791	1.81397	8.49911e-59	1.01022	3.35826e-63	FMNL3
ENSG00000118503	3.40572	2.24538e-58	4.29572	0	TNFAIP3
ENSG00000172575	6.9311	2.26237e-57	4.12462	6.26587e-118	RASGRP1
ENSG00000113552	-2.40936	5.16558e-57	-0.63599	6.83308e-37	GNPDA1
ENSG00000114251	4.49136	2.64566e-56	2.08861	4.94602e-300	WNT5A
ENSG00000161570	2.70422	7.03401e-54	4.54795	4.0204e-48	NA
ENSG00000139354	-2.9123	5.62921e-53	-0.899048	1.26213e-12	GAS2L3
ENSG00000164442	1.89624	5.92068e-53	0.832746	5.23035e-73	CITED2
ENSG00000070190	3.23519	1.217e-52	1.61366	1.85201e-65	DAPP1
ENSG00000137474	-2.99829	3.48314e-52	-0.890815	1.27945e-12	MYO7A
ENSG00000163219	3.1151	5.11239e-51	1.232	5.03875e-65	ARHGAP25
ENSG00000115267	2.67804	3.5615e-50	2.53644	1.27996e-110	IFIH1
ENSG00000145016	2.15376	4.34425e-50	1.07021	3.49414e-66	RUBCN
ENSG00000050730	3.81758	4.85678e-50	5.20001	1.55365e-92	TNIP3
ENSG00000151012	2.83913	7.74264e-50	2.6046	2.3135e-112	SLC7A11
ENSG00000170802	2.89656	1.91414e-49	1.30255	4.54785e-37	FOXN2
ENSG00000142657	1.44133	1.12914e-48	1.13543	2.46107e-117	PGD
ENSG00000134460	8.16019	1.13497e-48	1.69426	7.40786e-98	IL2RA
ENSG00000123610	6.60343	1.50195e-48	6.36936	1.57608e-234	TNFAIP6
ENSG00000171940	2.39118	3.41332e-48	0.701774	8.75155e-17	ZNF217
ENSG00000118162	-3.69379	5.94904e-48	-0.597352	0.00132172	KPTN
ENSG00000188786	2.67715	3.13558e-47	2.3045	1.50542e-123	MTF1
ENSG00000116990	4.3164	4.76077e-47	2.72288	2.59594e-71	MYCL
ENSG00000157350	1.94973	1.5364e-46	0.9837	3.56831e-42	ST3GAL2
ENSG00000135503	2.58732	5.81091e-46	1.52389	7.58462e-113	ACVR1B
ENSG00000166523	5.29849	6.80384e-46	7.90639	7.73929e-202	CLEC4E
ENSG00000144802	3.70587	1.39859e-45	1.90839	2.08242e-105	NFKBIZ
ENSG00000103569	2.85908	2.34038e-45	4.01171	0	AQP9
ENSG00000242048	2.79113	2.52345e-45	3.53647	2.91266e-15
ENSG00000121933	-5.08161	5.3769e-45	-1.56046	5.22297e-156	TMIGD3
ENSG00000198435	-6.12915	6.98289e-45	-2.40954	3.2907e-26	NRARP
ENSG00000120217	4.22971	9.09553e-45	2.4976	2.48126e-170	CD274
ENSG00000122254	-6.61974	2.68512e-44	-4.03614	0	HS3ST2
ENSG00000114127	2.23741	1.04664e-43	1.04617	4.08134e-20	XRN1
ENSG00000169403	3.186	4.39781e-43	1.33352	1.37525e-106	PTAFR
ENSG00000176890	-3.29536	1.81787e-42	-0.790273	9.92454e-12	TYMS
ENSG00000117090	5.29349	1.32101e-41	6.10835	1.4251e-40	SLAMF1
ENSG00000122035	-4.13768	2.11612e-41	-1.38479	2.70129e-06	RASL11A
ENSG00000116883	-4.99302	2.63614e-41	-1.75123	2.90783e-13
ENSG00000090920	-4.65075	2.73617e-41	-1.76985	1.7045e-11	NA
ENSG00000183779	-3.79979	6.53852e-41	-1.26862	1.64786e-83	ZNF703
ENSG00000004468	3.16954	1.26557e-40	2.36109	8.75817e-294	CD38
ENSG00000102794	5.82773	1.34374e-40	5.24185	4.53022e-28	ACOD1
ENSG00000175040	2.61343	2.09591e-40	3.27958	0	CHST2
ENSG00000187037	3.43624	2.82512e-40	2.75422	2.1385e-164	GPR141
ENSG00000205846	6.10772	2.37521e-39	5.43312	1.3154e-32	CLEC6A
ENSG00000131584	-1.54612	4.20765e-39	-1.05245	8.98966e-12	ACAP3
ENSG00000147408	7.11134	6.10997e-38	2.19084	3.95854e-21	CSGALNACT1
ENSG00000167914	-4.68578	6.12171e-38	-1.61908	0.00159683	GSDMA
ENSG00000138646	3.16891	1.17907e-37	2.45248	3.34436e-92	HERC5
ENSG00000123213	-1.65669	1.18407e-37	-0.875405	1.05167e-21	NLN
ENSG00000188313	2.984	1.80764e-37	1.7921	1.51335e-161	PLSCR1
ENSG00000178385	2.96306	1.89284e-37	1.47938	4.46507e-09	PLEKHM3
ENSG00000019144	-1.86988	2.00618e-37	-0.772732	6.37668e-09	PHLDB1
ENSG00000116663	2.64934	2.7837e-37	2.24931	5.06369e-56	FBXO6
ENSG00000127947	1.47736	2.87415e-37	1.48014	1.66096e-226	PTPN12
ENSG00000138796	-2.06288	5.00933e-37	-1.12186	8.97655e-38	HADH
ENSG00000051128	-2.60119	5.3311e-37	-0.689767	2.57007e-08	HOMER3
ENSG00000164430	1.96572	7.09953e-37	1.25822	8.12345e-25	MB21D1
ENSG00000081923	-2.87839	1.16978e-36	-0.846991	1.41091e-07	ATP8B1
ENSG00000115165	1.98253	1.7651e-36	2.63519	5.07102e-144	CYTIP
ENSG00000198121	2.02526	2.73103e-36	1.69478	1.223e-65	LPAR1
ENSG00000258947	-5.08089	3.00751e-36	-0.663137	0.0114988	TUBB3
ENSG00000110881	-5.10197	4.50766e-36	-1.01284	9.17388e-18	ASIC1
ENSG00000049239	2.07448	6.13535e-36	1.78387	1.97502e-103	H6PD
ENSG00000189060	3.40973	1.61247e-34	1.8754	6.48276e-185	H1F0
ENSG00000117713	1.84798	2.61139e-34	0.67857	1.13763e-07	ARID1A
ENSG00000128284	4.64856	3.43593e-34	2.43979	3.28665e-32	APOL3
ENSG00000090013	-1.9942	3.85709e-34	-2.02613	5.68848e-138	BLVRB
ENSG00000115232	-3.584	4.04723e-34	-1.16128	8.90627e-26	ITGA4
ENSG00000174125	1.94496	5.05669e-34	0.749914	2.11039e-12	TLR1
ENSG00000064932	1.24749	2.4813e-33	0.9661	2.38787e-49	SBNO2
ENSG00000173698	5.46121	2.9049e-33	1.60054	0.00118962	ADGRG2
ENSG00000164649	-3.2231	3.08045e-33	-1.13978	2.25107e-28	CDCA7L
ENSG00000101040	2.577	3.37548e-33	0.720456	7.77844e-35	ZMYND8
ENSG00000187837	3.50237	1.46248e-32	1.93845	6.71354e-76	HIST1H1C
ENSG00000131355	6.72489	2.13642e-32	6.5908	7.34532e-149	ADGRE3
ENSG00000125347	2.06575	2.40769e-32	1.17426	3.09256e-59	IRF1
ENSG00000105854	-1.80022	3.02226e-32	-0.870779	1.34528e-32	PON2
ENSG00000106701	2.69187	3.7881e-32	2.20454	3.24228e-96	FSD1L
ENSG00000136169	-1.74857	4.56247e-32	-0.999287	2.19313e-44	SETDB2
ENSG00000196950	-2.51816	6.97708e-32	-0.918948	8.87892e-24	SLC39A10
ENSG00000261919	3.675	9.06755e-32	2.92048	1.45299e-56	NA
ENSG00000164167	2.07669	1.06018e-31	0.998272	8.53629e-20	LSM6
ENSG00000186074	2.9217	2.21642e-31	0.817268	1.22668e-23	CD300LF
ENSG00000247774	-4.13389	2.23753e-31	-1.37984	2.3857e-14	PCED1B-AS1
ENSG00000138185	2.81572	3.81977e-31	2.73889	4.0701e-237	ENTPD1
ENSG00000138356	5.49157	4.62282e-31	1.0867	8.77553e-11	AOX1
ENSG00000141503	2.24784	5.2169e-31	1.12221	3.60548e-68	MINK1
ENSG00000161921	1.53003	5.21887e-31	1.7895	4.29041e-280	CXCL16
ENSG00000226091	5.45303	6.17806e-31	3.89942	9.1701e-71	LINC00937
ENSG00000159166	6.17154	9.9847e-31	6.58269	1.02188e-65	LAD1
ENSG00000047249	1.27185	1.04743e-30	0.827463	1.52204e-32	ATP6V1H
ENSG00000180573	3.06979	1.09385e-30	1.72681	7.44757e-75	HIST1H2AC
ENSG00000064989	2.99101	1.75624e-30	2.87126	7.60908e-62	CALCRL
ENSG00000171049	2.87123	1.77805e-30	5.20899	5.48158e-186	FPR2
ENSG00000137393	3.88696	2.65669e-30	2.19809	7.06935e-183	RNF144B
ENSG00000134470	3.59632	2.97182e-30	2.23089	3.30831e-74	IL15RA
ENSG00000164543	1.64445	4.62784e-30	1.03061	1.7065e-37	STK17A
ENSG00000125266	-6.45258	5.82918e-30	-0.656795	2.05849e-12	EFNB2
ENSG00000225691	1.31871	5.85936e-30	1.52172	1.30576e-79	HLA-C
ENSG00000124875	4.76976	8.8055e-30	2.29018	1.18062e-70	CXCL6
ENSG00000243440	4.99553	1.00014e-29	5.86302	6.01889e-110
ENSG00000178585	-1.94824	1.05655e-29	-0.628286	3.30972e-12	CTNNBIP1
ENSG00000125629	2.47276	1.97039e-29	0.976498	2.3936e-22	INSIG2
ENSG00000198223	1.9207	2.17592e-29	3.15207	0	CSF2RA
ENSG00000188215	1.57612	3.29564e-29	1.24524	1.20613e-36	DCUN1D3
ENSG00000162066	-2.73021	5.91121e-29	-1.28134	1.51913e-19	AMDHD2
ENSG00000103066	-2.33833	6.83124e-29	-1.28873	1.47924e-88	PLA2G15
ENSG00000171766	-4.86645	7.53096e-29	-1.80421	9.0648e-126	GATM
ENSG00000104312	2.14077	1.12432e-28	1.37857	1.01169e-62	RIPK2
ENSG00000253276	2.32225	1.24251e-28	1.79358	7.28994e-94	CCDC71L
ENSG00000065833	-1.88719	1.62639e-28	-0.829327	1.57897e-29	ME1
ENSG00000165949	4.25255	2.15438e-28	3.85853	2.19055e-41	IFI27
ENSG00000164603	2.67645	2.25958e-28	1.58626	5.0447e-51	BMT2
ENSG00000115159	2.68837	2.33274e-28	1.64277	4.31555e-83	GPD2
ENSG00000156886	-5.53542	3.86146e-28	-1.20338	0.00163126	ITGAD
ENSG00000086062	1.93474	3.93853e-28	1.8634	5.55602e-185	B4GALT1
ENSG00000013374	2.65159	6.11664e-28	1.08684	7.98747e-74	NUB1
ENSG00000145365	3.06558	6.98615e-28	0.7006	1.43347e-06	TIFA
ENSG00000107281	-2.68219	7.45853e-28	-0.759491	3.38407e-09	NPDC1
ENSG00000154640	1.40384	9.19122e-28	1.26708	9.372e-55	BTG3
ENSG00000165474	5.04775	1.24617e-27	4.53754	8.18806e-136	GJB2
ENSG00000253838	6.46759	1.82127e-27	4.42596	3.74539e-18
ENSG00000116044	1.25254	1.8621e-27	0.8878	3.69063e-49	NFE2L2
ENSG00000139178	4.81416	1.86355e-27	1.67505	3.25984e-118	C1RL
ENSG00000136052	2.2734	3.11006e-27	2.68775	1.53742e-180	SLC41A2
ENSG00000013588	-5.60627	6.69635e-27	-2.9668	2.84842e-190	GPRC5A
ENSG00000067082	1.06606	9.52776e-27	0.889163	8.49512e-77	KLF6
ENSG00000189079	1.67155	1.57123e-26	0.771122	2.47225e-13	ARID2
ENSG00000138593	1.93424	1.68327e-26	0.751316	5.87113e-14	SECISBP2L
ENSG00000197872	1.84466	1.80265e-26	2.34203	2.85895e-289	FAM49A
ENSG00000140092	-3.11264	2.10986e-26	-2.36522	2.90412e-59	FBLN5
ENSG00000166033	-1.77614	2.7007e-26	-1.37803	1.02868e-48	HTRA1
ENSG00000152229	4.00003	2.89666e-26	3.15356	2.30157e-269	PSTPIP2
ENSG00000163171	-2.45634	3.50813e-26	-0.817909	1.85129e-22	CDC42EP3
ENSG00000073756	4.17496	6.94959e-26	5.39065	0	PTGS2
ENSG00000101057	-4.21997	7.02419e-26	-1.03586	1.62663e-15	MYBL2
ENSG00000163131	1.0814	8.7596e-26	1.05617	1.72626e-48	CTSS
ENSG00000137496	-1.48951	9.6754e-26	-0.610105	0.000435355	IL18BP
ENSG00000102921	2.71727	1.13894e-25	1.48029	5.00426e-106	N4BP1
ENSG00000145779	1.8977	1.21355e-25	1.17899	8.05343e-42	TNFAIP8
ENSG00000223532	1.34748	2.08413e-25	1.78985	1.07938e-154	HLA-B
ENSG00000178694	1.90696	2.91245e-25	0.657951	9.26559e-07	NSUN3
ENSG00000204628	-1.03049	3.04911e-25	-0.727432	2.38505e-79	RACK1
ENSG00000110713	1.24368	3.3648e-25	0.73462	6.10262e-22	NUP98
ENSG00000171115	2.81052	3.92756e-25	1.64362	5.9176e-120	GIMAP8
ENSG00000106546	3.24357	4.23837e-25	2.31207	2.07777e-166	AHR
ENSG00000154099	3.33825	4.5353e-25	4.25188	5.17028e-24	DNAAF1
ENSG00000112297	2.31639	6.40194e-25	2.41337	7.04216e-84	AIM1
ENSG00000121594	2.58763	7.86567e-25	3.77013	5.2237e-145	CD80
ENSG00000121486	1.51828	9.91786e-25	0.619159	9.92454e-12	TRMT1L
ENSG00000049246	-2.06404	1.10203e-24	-1.25607	2.41801e-38	PER3
ENSG00000155096	1.15235	1.22572e-24	1.14565	2.27474e-68	AZIN1
ENSG00000197989	-1.58297	1.36543e-24	-1.83918	5.43421e-35	SNHG12
ENSG00000203668	-2.00536	1.54117e-24	-0.655801	1.46089e-08	CHML
ENSG00000150995	1.24124	2.64955e-24	1.40451	1.66434e-17	ITPR1
ENSG00000026508	2.04505	3.02731e-24	2.79257	0	CD44
ENSG00000073921	1.1794	4.06927e-24	0.619961	4.84217e-32	PICALM
ENSG00000205413	2.46995	6.25961e-24	1.83067	2.24085e-35	SAMD9
ENSG00000185291	5.37959	6.68541e-24	5.95492	4.65375e-184	IL3RA
ENSG00000167900	-3.00595	6.77662e-24	-0.870054	2.58936e-09	TK1
ENSG00000054267	1.76495	6.905e-24	0.712198	8.65544e-21	ARID4B
ENSG00000100731	1.88078	6.98906e-24	1.58255	3.67489e-36	PCNX1
ENSG00000147614	-2.06401	7.62162e-24	-1.32699	6.52501e-60	ATP6V0D2
ENSG00000215271	2.17529	8.9324e-24	0.745991	5.88439e-17	HOMEZ
ENSG00000173193	1.15885	9.22457e-24	1.2592	7.8735e-34	PARP14
ENSG00000163932	2.05788	1.3661e-23	1.66894	3.83121e-16	PRKCD
ENSG00000062598	1.53519	1.62454e-23	0.665196	3.76501e-22	ELMO2
ENSG00000117091	2.11566	1.81817e-23	2.77904	9.51849e-215	CD48
ENSG00000166710	1.20438	2.14285e-23	1.28489	7.9446e-68	B2M
ENSG00000121931	2.15416	2.51173e-23	0.735121	5.85516e-16	LRIF1
ENSG00000185813	-1.83475	2.60917e-23	-0.818643	5.43682e-11	PCYT2
ENSG00000136205	1.07183	4.26006e-23	0.790571	5.98653e-14	TNS3
ENSG00000164574	-1.30608	4.88491e-23	-0.705962	5.12022e-18	GALNT10
ENSG00000100368	2.31421	8.10665e-23	2.29294	1.20842e-294	CSF2RB
ENSG00000102524	1.82281	9.45566e-23	2.13509	5.9962e-106	TNFSF13B
ENSG00000183762	2.88386	9.46683e-23	2.02216	2.11885e-133	KREMEN1
ENSG00000104343	2.19343	1.00931e-22	0.621755	4.57463e-20	UBE2W
ENSG00000077238	1.34509	1.27829e-22	1.65398	1.27156e-249	IL4R
ENSG00000151726	2.25105	1.53236e-22	2.70504	0	ACSL1
ENSG00000017427	-3.51165	1.72279e-22	-0.964564	1.7486e-21	IGF1
ENSG00000196664	-3.65431	2.52701e-22	-3.36669	2.53759e-158	TLR7
ENSG00000140474	-1.98636	2.63767e-22	-0.91049	1.12914e-12	ULK3
ENSG00000072422	-2.15149	2.74988e-22	-1.09562	4.16804e-35	RHOBTB1
ENSG00000100647	1.51177	3.17785e-22	1.66791	2.35022e-266	SUSD6
ENSG00000145425	-1.3444	3.79585e-22	-0.936759	2.52178e-60	RPS3A
ENSG00000123689	1.67045	4.75477e-22	6.76367	0	G0S2
ENSG00000160460	-5.25503	5.04928e-22	-0.902022	0.00740026	SPTBN4
ENSG00000174748	-0.960459	5.36417e-22	-0.709428	1.2609e-62	RPL15
ENSG00000130005	-3.67023	5.99713e-22	-0.963303	2.74534e-17	GAMT
ENSG00000105552	-2.02719	6.02554e-22	-0.931772	9.11276e-10	BCAT2
ENSG00000106780	2.78179	9.71734e-22	2.098	3.20359e-85	MEGF9
ENSG00000158373	2.5546	1.13511e-21	2.05848	7.4766e-68	HIST1H2BD
ENSG00000163082	2.19486	1.16439e-21	4.43073	3.16714e-37	SGPP2
ENSG00000173120	0.968129	1.23179e-21	0.922639	5.10054e-49	KDM2A
ENSG00000174718	2.62099	1.24759e-21	0.969705	3.57954e-38	KIAA1551
ENSG00000153721	-2.75837	1.25003e-21	-1.15095	5.57921e-08	CNKSR3
ENSG00000174600	2.11196	1.26779e-21	1.50659	1.13935e-99	CMKLR1
ENSG00000189057	-4.30172	2.26119e-21	-1.03687	1.26489e-05	FAM111B
ENSG00000139618	2.52048	2.33331e-21	1.11975	1.05076e-10	BRCA2
ENSG00000131378	1.46012	2.43183e-21	0.928666	2.42535e-56	RFTN1
ENSG00000184988	1.25969	2.74919e-21	1.06581	6.41093e-45	TMEM106A
ENSG00000188554	2.08749	4.44512e-21	0.84516	5.74064e-36	NBR1
ENSG00000112343	1.9975	6.28177e-21	0.836214	8.20013e-37	TRIM38
ENSG00000143382	1.39309	7.79262e-21	2.132	1.22473e-107	ADAMTSL4
ENSG00000242732	-1.31565	1.09679e-20	-0.750601	2.00645e-12	RGAG4
ENSG00000134986	-2.81623	1.71059e-20	-1.60271	6.26785e-152	NREP
ENSG00000174799	2.71111	2.07589e-20	1.79921	4.5601e-62	CEP135
ENSG00000118197	1.48347	2.48854e-20	0.815656	1.85108e-16	DDX59
ENSG00000155926	1.33587	2.53188e-20	2.16342	0	SLA
ENSG00000186047	3.1342	2.7141e-20	1.43201	1.20087e-11	DLEU7
ENSG00000095370	2.91061	2.72418e-20	0.915837	5.15745e-07	SH2D3C
ENSG00000167526	-1.59604	3.03834e-20	-0.770476	4.84096e-62	RPL13
ENSG00000171659	-3.82448	3.71559e-20	-1.46627	3.90371e-73	GPR34
ENSG00000086065	1.59451	5.89459e-20	0.80838	7.91433e-33	CHMP5
ENSG00000117632	-2.58233	6.04959e-20	-0.894187	1.81033e-39	STMN1
ENSG00000230647	4.37826	6.66835e-20	3.86155	4.11076e-16
ENSG00000132274	1.00934	6.6777e-20	0.913289	8.06042e-35	TRIM22
ENSG00000104320	2.77809	7.25411e-20	1.71205	1.06007e-135	NBN
ENSG00000237022	1.16482	7.78207e-20	1.39597	1.41936e-53	HLA-C
ENSG00000134207	-5.58947	8.10261e-20	-1.96513	3.31796e-25	SYT6
ENSG00000145741	-0.923259	8.389e-20	-0.649337	3.32663e-30	BTF3
ENSG00000226950	-2.00736	8.74558e-20	-0.99671	4.79437e-11	DANCR
ENSG00000166439	1.70513	1.09205e-19	0.692135	9.67718e-13	RNF169
ENSG00000136560	1.30911	1.20131e-19	1.48917	1.93287e-75	TANK
ENSG00000108342	4.48276	1.50689e-19	6.15002	1.17101e-43	CSF3
ENSG00000074410	4.84411	1.83089e-19	0.620435	2.02622e-08	CA12
ENSG00000172197	-2.61374	2.03291e-19	-1.39605	4.60812e-29	MBOAT1
ENSG00000110324	2.18541	2.21022e-19	1.36305	2.35075e-213	IL10RA
ENSG00000160072	-1.87013	2.22985e-19	-0.638179	3.5063e-08	ATAD3B
ENSG00000204161	-5.00898	2.28629e-19	-1.64042	8.88208e-40	C10orf128
ENSG00000141497	1.87731	2.81401e-19	0.86849	6.5395e-15	ZMYND15
ENSG00000104419	2.86462	3.63546e-19	1.94018	1.77085e-162	NDRG1
ENSG00000092969	-4.00014	3.8448e-19	-1.38185	6.37768e-37	TGFB2
ENSG00000107201	2.45921	5.11405e-19	1.71888	1.21436e-76	DDX58
ENSG00000152642	-3.0984	5.1329e-19	-1.22421	1.38617e-15	GPD1L
ENSG00000057757	-1.86019	6.44412e-19	-1.00708	6.26429e-44	PITHD1
ENSG00000167208	2.13807	7.08738e-19	0.829568	1.36939e-11	SNX20
ENSG00000136867	2.30182	8.6965e-19	1.6177	5.9572e-105	SLC31A2
ENSG00000163644	1.92264	8.80234e-19	0.638853	1.30042e-11	PPM1K
ENSG00000104133	1.43945	1.02285e-18	1.10894	4.57905e-41	SPG11
ENSG00000076003	-1.5027	1.06887e-18	-0.787093	2.64872e-18	MCM6
ENSG00000114331	1.51819	1.08429e-18	1.13706	4.35026e-55	ACAP2
ENSG00000154310	3.15513	1.46937e-18	1.72313	5.86704e-70	TNIK
ENSG00000180509	3.26693	1.46937e-18	2.21428	8.89524e-31	KCNE1
ENSG00000177697	-1.94737	1.59447e-18	-0.656177	5.64725e-26	CD151
ENSG00000223709	5.09	1.80716e-18	3.00708	1.17591e-13	TRIM64EP
ENSG00000244567	2.99888	1.83125e-18	0.864565	1.70248e-05	NA
ENSG00000142541	-1.08691	1.85773e-18	-0.728178	8.40321e-51	RPL13A
ENSG00000075539	1.20913	2.7015e-18	0.684588	6.40129e-05	FRYL
ENSG00000268963	-1.33344	2.72256e-18	-0.800831	2.73243e-25	NA
ENSG00000101444	-2.10765	2.80459e-18	-1.27002	2.44334e-83	AHCY
ENSG00000073331	1.84511	2.91722e-18	0.645166	3.79258e-19	ALPK1
ENSG00000101916	1.76561	3.31725e-18	1.65292	1.08965e-84	TLR8
ENSG00000109475	-1.06828	3.37336e-18	-0.826815	2.02325e-49	RPL34
ENSG00000154265	1.92308	3.45203e-18	1.54821	5.34783e-34	ABCA5
ENSG00000168214	1.46266	4.61289e-18	0.723104	2.76307e-38	RBPJ
ENSG00000138316	4.24251	5.97741e-18	0.951392	7.82774e-19	ADAMTS14
ENSG00000158714	1.45905	7.47316e-18	1.35594	4.38258e-137	SLAMF8
ENSG00000134061	-5.75667	7.74071e-18	-1.03552	1.59162e-32	CD180
ENSG00000101596	1.54264	7.87223e-18	0.723705	3.51824e-12	SMCHD1
ENSG00000110435	1.53691	8.04511e-18	0.688643	1.23491e-20	PDHX
ENSG00000099998	4.76603	9.75407e-18	4.89845	2.57731e-214	GGT5
ENSG00000159399	1.57092	1.08249e-17	2.46017	3.90665e-266	HK2
ENSG00000205730	1.16103	1.19881e-17	1.0168	1.6334e-33	ITPRIPL2
ENSG00000070882	-1.07728	1.653e-17	-0.812605	6.66074e-29	OSBPL3
ENSG00000119138	2.23736	1.78588e-17	0.605077	2.04515e-10	KLF9
ENSG00000137507	4.06916	2.15633e-17	1.2812	7.44862e-69	LRRC32
ENSG00000145416	1.92092	2.16205e-17	0.687948	7.92682e-13	2016-03-01
ENSG00000069712	4.21748	2.16896e-17	0.620422	0.000350535	KIAA1107
ENSG00000075420	1.28489	2.41034e-17	1.64852	6.91978e-84	FNDC3B
ENSG00000166783	1.26897	2.71255e-17	0.620624	1.29776e-12	KIAA0430
ENSG00000206450	1.14965	2.965e-17	1.64128	2.82129e-101	HLA-B
ENSG00000123427	1.91173	3.55878e-17	1.05667	4.23266e-21	METTL21B
ENSG00000108846	2.05792	3.66207e-17	2.06577	1.26551e-66	ABCC3
ENSG00000158517	3.90688	3.71838e-17	2.6314	4.28974e-13	NCF1
ENSG00000160781	-2.44861	4.78598e-17	-0.60829	0.0341906	PAQR6
ENSG00000219665	-2.34108	4.89631e-17	-1.12351	2.75338e-08
ENSG00000148344	6.02492	5.04612e-17	2.57948	1.03142e-43	PTGES
ENSG00000213626	-2.60661	5.35611e-17	-1.60039	1.04302e-18	LBH
ENSG00000156875	1.2249	5.60259e-17	0.596558	4.1789e-10	MFSD14A
ENSG00000197555	1.94128	5.99596e-17	1.74063	8.13621e-167	SIPA1L1
ENSG00000143373	1.62968	6.08495e-17	0.691112	6.38733e-23	ZNF687
ENSG00000010327	-2.6753	6.40574e-17	-2.11355	1.83619e-93	STAB1
ENSG00000234745	1.18207	6.94511e-17	1.80052	1.13983e-28	HLA-B
ENSG00000172936	1.21013	8.53254e-17	1.88403	1.04145e-227	MYD88
ENSG00000077514	1.78723	8.54932e-17	0.602394	1.05988e-09	POLD3
ENSG00000185880	1.75617	9.0739e-17	0.942463	6.14638e-30	TRIM69
ENSG00000268758	2.82611	9.70456e-17	1.66591	7.93182e-22	ADGRE4P
ENSG00000101331	5.38414	1.05195e-16	5.30089	4.68081e-35	CCM2L
ENSG00000121552	2.91301	1.13322e-16	1.93728	1.22597e-10	CSTA
ENSG00000073614	1.26611	1.23558e-16	0.703987	4.0731e-07	KDM5A
ENSG00000163694	1.0816	1.24535e-16	0.75446	3.43374e-27	RBM47
ENSG00000150637	3.30172	1.25121e-16	3.03578	6.98279e-109	CD226
ENSG00000138378	2.81958	1.29943e-16	1.8555	1.79826e-117	STAT4
ENSG00000165934	0.959391	1.30354e-16	0.621828	9.99301e-15	CPSF2
ENSG00000070731	4.66975	1.41463e-16	2.93605	2.60918e-117	ST6GALNAC2
ENSG00000181163	-1.93647	1.43766e-16	-0.785779	8.17622e-51	NPM1
ENSG00000180902	-1.23547	1.6219e-16	-0.794741	0.00225167	D2HGDH
ENSG00000111729	2.23752	1.76464e-16	1.14331	2.49478e-15	CLEC4A
ENSG00000182541	3.89274	1.91771e-16	1.43149	4.99116e-132	LIMK2
ENSG00000160789	-1.87352	1.99379e-16	-0.900174	3.35109e-56	LMNA
ENSG00000130147	-3.1908	2.03625e-16	-1.27481	4.70156e-47	SH3BP4
ENSG00000182487	4.24546	2.18917e-16	2.96609	4.26897e-20	NCF1B
ENSG00000139597	2.83828	2.20521e-16	0.872255	8.22817e-20	N4BP2L1
ENSG00000235531	1.828	2.28184e-16	1.72102	1.94732e-15	MSC-AS1
ENSG00000168421	4.3682	2.55522e-16	1.49924	1.49021e-17	RHOH
ENSG00000173068	-3.42359	2.77841e-16	-1.03458	3.70212e-21	BNC2
ENSG00000122862	1.34394	2.87258e-16	2.99378	0	SRGN
ENSG00000106976	-2.04793	2.9054e-16	-0.70356	1.20876e-07	DNM1
ENSG00000212123	-3.20014	3.03649e-16	-0.819164	0.0312011	PRR22
ENSG00000090621	-1.61007	3.29329e-16	-0.783867	1.93583e-64	PABPC4
ENSG00000122547	-2.7879	3.31177e-16	-1.28792	2.06483e-53	EEPD1
ENSG00000164587	-1.34644	4.00566e-16	-0.812508	3.97058e-47	RPS14
ENSG00000188846	-1.59332	4.27251e-16	-0.851061	8.49551e-79	RPL14
ENSG00000155287	2.11121	4.70374e-16	1.04417	1.60723e-19	SLC25A28
ENSG00000136874	1.57906	6.37939e-16	0.705095	1.85886e-06	STX17
ENSG00000166002	1.67766	6.90719e-16	0.960871	3.60014e-12	SMCO4
ENSG00000085185	2.23384	7.33952e-16	0.907239	2.3296e-15	BCORL1
ENSG00000103202	-2.21549	7.47263e-16	-0.974565	1.56146e-37	NME4
ENSG00000038427	4.97387	7.75784e-16	1.54954	2.3947e-15	VCAN
ENSG00000125691	-1.03744	7.87211e-16	-0.78398	2.42476e-62	RPL23
ENSG00000233621	2.11494	1.08917e-15	1.41947	5.07585e-17	LINC01137
ENSG00000140853	1.77496	1.32765e-15	1.06428	6.48309e-32	NLRC5
ENSG00000168310	2.56829	1.34144e-15	1.00537	2.42253e-45	IRF2
ENSG00000120910	2.14779	1.64697e-15	0.629824	2.13959e-09	PPP3CC
ENSG00000153898	4.2645	1.70048e-15	5.35969	1.78764e-133	MCOLN2
ENSG00000099800	-1.98671	1.98753e-15	-0.654867	9.52185e-13	TIMM13
ENSG00000123297	1.42728	2.21187e-15	0.620983	1.20424e-05	TSFM
ENSG00000151491	-3.257	2.22536e-15	-1.22676	2.60637e-64	EPS8
ENSG00000163736	4.64962	2.33816e-15	7.52186	4.59718e-87	PPBP
ENSG00000197324	1.22261	2.39093e-15	0.666472	6.90933e-49	LRP10
ENSG00000170345	1.4272	2.56039e-15	1.34274	1.17709e-39	FOS
ENSG00000186468	-1.67442	2.56039e-15	-1.0215	1.84375e-109	RPS23
ENSG00000180596	2.27711	2.681e-15	1.58624	1.39601e-17	HIST1H2BC
ENSG00000176463	1.17469	3.29087e-15	1.34237	2.04169e-34	SLCO3A1
ENSG00000026297	-1.2487	3.29353e-15	-1.02195	9.18357e-44	RNASET2
ENSG00000160326	3.44086	3.71066e-15	3.07452	8.29784e-19	SLC2A6
ENSG00000141391	-2.639	4.03484e-15	-1.06912	1.58118e-07	PRELID3A
ENSG00000169410	0.985142	4.37703e-15	0.794971	1.45323e-32	PTPN9
ENSG00000117115	3.49656	4.67009e-15	2.08522	3.23304e-138	PADI2
ENSG00000089486	-1.31103	5.34462e-15	-0.718319	1.8877e-16	CDIP1
ENSG00000089157	-2.43965	5.87804e-15	-0.936527	1.53638e-98	RPLP0
ENSG00000157426	1.74446	6.44888e-15	0.610489	8.01532e-08	AASDH
ENSG00000188707	3.80734	6.50771e-15	1.62254	6.00532e-19	ZBED6CL
ENSG00000047365	2.05182	6.52523e-15	1.19695	2.63675e-31	ARAP2
ENSG00000081237	1.35754	6.62545e-15	1.56328	4.30131e-101	PTPRC
ENSG00000134905	-1.33785	6.88266e-15	-0.629387	1.07408e-13	CARS2
ENSG00000181577	2.86403	7.7215e-15	3.37354	1.56853e-18	C6orf223
ENSG00000115896	3.27285	8.55323e-15	1.66783	1.93503e-43	PLCL1
ENSG00000273038	-3.43009	8.64481e-15	-0.694629	0.00037621
ENSG00000117643	-1.81334	8.71495e-15	-1.32716	2.10954e-60	MAN1C1
ENSG00000262960	3.89501	8.96211e-15	2.5522	7.13891e-10	NA
ENSG00000035862	-0.854624	1.08884e-14	-0.648081	8.5366e-40	TIMP2
ENSG00000085117	1.79073	1.22478e-14	1.53454	3.40606e-187	CD82
ENSG00000138463	2.42564	1.39663e-14	0.809967	3.72207e-19	DIRC2
ENSG00000122406	-1.53806	1.61254e-14	-0.980462	4.26179e-102	RPL5
ENSG00000106100	2.48034	1.63486e-14	0.904543	4.92556e-17	NOD1
ENSG00000174804	-3.41587	1.67202e-14	-0.649932	5.86284e-05	FZD4
ENSG00000162433	1.67541	1.68981e-14	1.19474	3.97355e-30	AK4
ENSG00000136514	2.83909	1.74528e-14	1.138	0.00347598	RTP4
ENSG00000239713	1.30932	1.76282e-14	1.06914	1.69784e-12	APOBEC3G
ENSG00000172322	2.48793	1.82765e-14	2.48072	3.01256e-12	CLEC12A
ENSG00000168672	-4.52943	2.02334e-14	-2.73667	6.17186e-197	FAM84B
ENSG00000196352	1.4412	2.0481e-14	1.23852	6.9134e-64	CD55
ENSG00000158092	2.07105	2.07554e-14	1.45257	7.10889e-41	NCK1
ENSG00000165806	1.15519	2.47125e-14	0.801427	3.70233e-17	CASP7
ENSG00000110756	0.897332	2.49101e-14	1.02996	2.96885e-51	HPS5
ENSG00000135837	3.6814	2.70283e-14	1.10783	2.68303e-05	CEP350
ENSG00000204642	2.79423	2.8924e-14	2.86557	1.59089e-24	HLA-F
ENSG00000079215	2.15871	2.99509e-14	0.776206	1.73013e-16	SLC1A3
ENSG00000165185	2.5404	3.12538e-14	0.869945	1.28616e-08	KIAA1958
ENSG00000158636	1.67311	3.21977e-14	0.723213	5.22248e-14	EMSY
ENSG00000123179	-3.297	3.36424e-14	-0.871575	1.2298e-09	EBPL
ENSG00000141068	3.97744	3.69403e-14	1.17021	5.90248e-55	KSR1
ENSG00000011426	-2.10395	3.70695e-14	-0.646558	8.39014e-08	ANLN
ENSG00000089351	4.49731	3.88639e-14	2.12885	2.21256e-255	GRAMD1A
ENSG00000120896	-1.06943	3.90863e-14	-1.11262	3.14386e-49	SORBS3
ENSG00000167658	-1.23648	4.20665e-14	-0.908905	3.78529e-58	EEF2
ENSG00000122729	1.58412	4.42836e-14	0.642084	7.93033e-19	ACO1
ENSG00000133574	2.15655	4.91918e-14	0.808372	1.29625e-29	GIMAP4
ENSG00000063177	-1.14136	5.05752e-14	-0.631345	7.65042e-52	RPL18
ENSG00000105967	1.59913	5.47188e-14	1.18077	2.12873e-69	TFEC
ENSG00000127399	3.49437	6.11939e-14	1.10852	2.6903e-14	LRRC61
ENSG00000140416	-1.48118	8.888e-14	-1.48821	1.5038e-73	TPM1
ENSG00000115756	-2.61728	1.13315e-13	-0.687837	1.71737e-15	HPCAL1
ENSG00000174516	2.18346	1.25198e-13	0.855922	5.17647e-08	PELI3
ENSG00000196396	0.918688	1.38575e-13	1.4415	8.45021e-174	PTPN1
ENSG00000065328	-3.15875	1.51101e-13	-0.682303	0.00139471	MCM10
ENSG00000233841	1.21937	1.61776e-13	1.32835	2.1e-81	HLA-C
ENSG00000203805	-4.87206	1.71779e-13	-0.744705	2.5346e-06	PLPP4
ENSG00000020577	-1.40551	1.79693e-13	-1.28823	1.70029e-58	SAMD4A
ENSG00000198053	1.27188	1.84115e-13	1.94652	0	SIRPA
ENSG00000131981	-1.56577	1.89066e-13	-0.740916	2.27632e-24	LGALS3
ENSG00000171863	-1.29801	1.91588e-13	-0.63097	3.72103e-31	RPS7
ENSG00000170581	1.68426	1.92473e-13	0.769973	2.98549e-16	STAT2
ENSG00000267712	5.06978	1.97528e-13	5.06358	1.12033e-25	LINC01539
ENSG00000155324	1.66866	2.23719e-13	0.7059	1.23363e-09	GRAMD3
ENSG00000113916	1.3173	2.40759e-13	1.28865	7.72947e-97	BCL6
ENSG00000127311	4.16007	2.54891e-13	1.6323	5.80586e-13	HELB
ENSG00000175595	1.39066	2.6288e-13	0.673407	9.6487e-11	ERCC4
ENSG00000172738	-3.67494	2.68116e-13	-0.775717	0.0418573	TMEM217
ENSG00000148908	-1.20003	2.8841e-13	-1.39358	1.31312e-91	RGS10
ENSG00000122986	1.59258	2.93447e-13	2.12382	5.63798e-105	HVCN1
ENSG00000260065	-2.23309	3.3689e-13	-0.890401	0.000445642	NA
ENSG00000215114	1.27294	3.37918e-13	1.11224	1.13501e-87	UBXN2B
ENSG00000177700	-1.75321	3.97298e-13	-0.777317	6.89303e-23	POLR2L
ENSG00000142676	-1.18163	4.40138e-13	-0.823423	1.26828e-86	RPL11
ENSG00000165244	-3.29121	4.60835e-13	-0.716802	0.00804374	ZNF367
ENSG00000179454	1.94642	4.85823e-13	0.851577	3.27407e-13	KLHL28
ENSG00000107338	-3.93998	4.90813e-13	-0.898176	3.12792e-10	SHB
ENSG00000125730	2.15824	5.05725e-13	2.19106	1.78369e-179	C3
ENSG00000143162	1.06435	6.30121e-13	0.926876	5.92803e-63	CREG1
ENSG00000121039	-1.58653	6.47009e-13	-1.34424	1.89901e-69	RDH10
ENSG00000256894	3.14202	7.08473e-13	0.795866	0.0106772
ENSG00000187634	-5.74104	7.70831e-13	-1.35735	9.67684e-26	SAMD11
ENSG00000269019	-4.12535	8.89046e-13	-1.3524	0.000534109
ENSG00000232126	1.20324	9.09567e-13	1.75057	4.13294e-92	HLA-B
ENSG00000175061	-2.16187	9.71584e-13	-0.835207	1.22878e-77	LRRC75A-AS1
ENSG00000267199	-3.0327	9.84102e-13	-1.32768	2.14503e-05
ENSG00000147604	-1.40499	1.03208e-12	-1.04755	1.78362e-173	RPL7
ENSG00000162722	-3.53402	1.11128e-12	-1.9351	1.25578e-08	TRIM58
ENSG00000143669	1.42312	1.18553e-12	1.25871	6.73304e-17	LYST
ENSG00000048649	1.60152	1.24636e-12	0.655296	4.0326e-10	RSF1
ENSG00000184897	1.99257	1.28704e-12	0.939711	2.05673e-92	H1FX
ENSG00000156345	-2.88406	1.35165e-12	-0.732069	3.50633e-05	CDK20
ENSG00000128923	1.51812	1.49365e-12	0.683875	2.94037e-09	FAM63B
ENSG00000130584	2.49938	1.55155e-12	0.913977	5.21365e-25	ZBTB46
ENSG00000158220	-4.08624	1.55155e-12	-0.92934	0.0260352	ESYT3
ENSG00000155903	1.47554	1.67091e-12	0.982093	8.1986e-31	RASA2
ENSG00000197249	1.29218	1.68168e-12	3.11693	0	SERPINA1
ENSG00000162783	1.0548	1.7305e-12	1.80191	4.82025e-225	IER5
ENSG00000164237	-2.14701	1.82165e-12	-1.34901	5.24878e-29	CMBL
ENSG00000111012	3.4983	1.83342e-12	5.34711	2.24884e-129	CYP27B1
ENSG00000166974	-1.49895	2.11798e-12	-0.719725	9.77573e-22	MAPRE2
ENSG00000126561	1.32344	2.14847e-12	0.665696	4.96077e-30	STAT5A
ENSG00000148429	0.974593	2.1969e-12	0.805664	3.20897e-20	USP6NL
ENSG00000123609	1.06312	2.28549e-12	0.810371	5.44228e-18	NMI
ENSG00000092820	-1.82655	2.37058e-12	-1.21507	1.65565e-102	EZR
ENSG00000081041	2.14203	2.59212e-12	4.83503	0	CXCL2
ENSG00000260916	2.16162	2.92414e-12	0.675833	2.22164e-08	CCPG1
ENSG00000110046	1.85329	2.97755e-12	1.05976	3.33093e-68	ATG2A
ENSG00000105866	2.59481	2.99919e-12	0.750227	7.19267e-07	SP4
ENSG00000128791	1.72286	3.00333e-12	0.661617	7.04469e-16	TWSG1
ENSG00000146776	1.45972	3.10052e-12	0.670554	1.39079e-06	ATXN7L1
ENSG00000100122	-2.92108	3.13938e-12	-1.83073	9.31673e-27	CRYBB1
ENSG00000137747	2.19946	3.50177e-12	1.20027	6.55615e-06	TMPRSS13
ENSG00000094804	-3.32153	3.54004e-12	-0.621132	0.000159615	CDC6
ENSG00000103811	1.59812	3.54004e-12	2.34908	0	CTSH
ENSG00000128274	4.26052	3.78745e-12	1.71214	4.29979e-18	A4GALT
ENSG00000175066	2.15382	3.90334e-12	0.927818	1.31864e-10	GK5
ENSG00000221963	1.89414	3.98079e-12	1.01515	2.77001e-14	APOL6
ENSG00000162244	-1.54782	4.2093e-12	-0.708829	1.111e-40	RPL29
ENSG00000164327	1.49104	4.29944e-12	0.878824	1.98577e-22	RICTOR
ENSG00000178146	2.58371	4.43481e-12	2.15102	6.20604e-16
ENSG00000156671	1.07356	4.83322e-12	0.847847	1.89978e-35	SAMD8
ENSG00000132669	2.18193	5.38498e-12	0.883345	1.84911e-36	RIN2
ENSG00000103485	-2.74781	5.39558e-12	-1.34544	4.10769e-118	QPRT
ENSG00000125877	-1.68706	5.4775e-12	-0.663098	1.68187e-14	ITPA
ENSG00000213203	1.88587	5.4775e-12	0.800104	7.93698e-23	GIMAP1
ENSG00000224877	-2.25983	5.64555e-12	-0.871499	7.31662e-13	C17orf89
ENSG00000113273	0.890182	5.64611e-12	1.57891	2.77e-116	ARSB
ENSG00000188177	2.36458	6.00138e-12	0.634055	1.50164e-07	ZC3H6
ENSG00000270107	-5.12749	6.31087e-12	-1.16226	0.00124057	NA
ENSG00000144713	-1.60638	6.35208e-12	-0.792584	6.08162e-36	RPL32
ENSG00000141574	-1.19054	6.38264e-12	-1.16641	5.05144e-38	SECTM1
ENSG00000101220	-3.69497	6.62541e-12	-1.15905	6.36835e-23	C20orf27
ENSG00000185811	0.834034	6.65687e-12	0.697913	5.75081e-12	IKZF1
ENSG00000089009	-1.26025	6.70971e-12	-0.773711	1.36402e-87	RPL6
ENSG00000163606	-3.27052	6.83168e-12	-1.89074	9.69225e-53	CD200R1
ENSG00000100330	2.16023	7.11932e-12	0.975393	1.05164e-66	MTMR3
ENSG00000071082	-1.11944	7.5992e-12	-0.75841	5.32894e-38	RPL31
ENSG00000113441	1.42773	8.37655e-12	1.09651	1.00724e-05	LNPEP
ENSG00000079387	1.19656	8.4879e-12	0.893271	9.68475e-21	SENP1
ENSG00000165168	1.18498	8.55213e-12	2.7852	0	CYBB
ENSG00000105639	4.18731	8.65167e-12	1.13159	1.23194e-15	JAK3
ENSG00000108292	1.81979	9.5911e-12	1.27669	1.80081e-101	NA
ENSG00000083845	-2.22084	1.00473e-11	-1.0474	3.85541e-63	RPS5
ENSG00000136630	1.04543	1.0115e-11	0.982665	9.04265e-59	HLX
ENSG00000143924	1.80617	1.01846e-11	1.27989	2.75414e-87	EML4
ENSG00000183496	-1.68172	1.01975e-11	-0.621924	2.91379e-05	MEX3B
ENSG00000128973	-1.8641	1.14165e-11	-0.709846	3.37737e-17	CLN6
ENSG00000228299	1.1891	1.17564e-11	1.28854	5.67078e-74	HLA-C
ENSG00000123728	1.39869	1.22747e-11	0.848384	6.8877e-43	RAP2C
ENSG00000198034	-1.37587	1.30784e-11	-0.90525	3.4353e-83	RPS4X
ENSG00000152457	1.54383	1.38787e-11	0.659601	3.83864e-09	DCLRE1C
ENSG00000058063	1.15081	1.40098e-11	0.853801	4.63847e-20	ATP11B
ENSG00000111817	1.01549	1.46115e-11	1.55489	2.63639e-96	DSE
ENSG00000116584	1.04658	1.65982e-11	1.26054	1.50254e-132	ARHGEF2
ENSG00000172965	-4.20105	1.70285e-11	-0.613679	4.38558e-08	MIR4435-2HG
ENSG00000133116	4.27921	1.74019e-11	2.79409	4.28974e-13	KL
ENSG00000100060	-1.4193	1.80887e-11	-1.42363	1.12287e-31	MFNG
ENSG00000138675	-4.4975	1.84374e-11	-0.905553	1.09767e-17	FGF5
ENSG00000135655	0.91112	1.95069e-11	0.725935	1.32862e-30	USP15
ENSG00000118564	1.41205	1.9776e-11	0.677175	3.11092e-28	FBXL5
ENSG00000149177	0.834864	1.99673e-11	1.29216	1.89469e-24	PTPRJ
ENSG00000102908	1.6097	2.01798e-11	1.13869	2.20752e-23	NFAT5
ENSG00000113580	2.15313	2.25355e-11	0.887415	1.24844e-16	NR3C1
ENSG00000236120	-2.48298	2.35172e-11	-1.22187	4.68284e-14
ENSG00000112299	1.899	2.42016e-11	1.75324	5.93763e-38	VNN1
ENSG00000198242	-1.205	2.7594e-11	-0.805534	2.83398e-65	RPL23A
ENSG00000012124	-2.54442	2.78102e-11	-2.13831	4.5751e-24	CD22
ENSG00000125868	-1.18879	3.11089e-11	-1.17522	8.22433e-85	DSTN
ENSG00000140022	-3.37092	3.66522e-11	-1.42132	1.96407e-06	STON2
ENSG00000163545	1.56944	4.05884e-11	1.19969	1.79897e-30	NUAK2
ENSG00000184014	1.60775	4.24804e-11	0.891111	2.84921e-69	DENND5A
ENSG00000043093	1.09715	4.44905e-11	0.789917	3.75926e-33	DCUN1D1
ENSG00000103313	2.3589	4.54876e-11	3.85365	7.59757e-55	MEFV
ENSG00000224608	1.0714	4.94953e-11	1.59881	1.23011e-08	HLA-B
ENSG00000172432	1.56897	4.96282e-11	1.09567	1.17041e-28	GTPBP2
ENSG00000186088	2.36993	5.58362e-11	1.35913	2.05527e-24	GSAP
ENSG00000104529	-0.837428	5.63326e-11	-0.602454	4.49997e-40	EEF1D
ENSG00000109436	2.81548	6.22042e-11	1.48064	4.71855e-69	TBC1D9
ENSG00000198814	2.35521	6.30273e-11	1.97072	6.68543e-231	GK
ENSG00000137154	-1.62089	6.40591e-11	-0.787362	7.21686e-45	RPS6
ENSG00000120833	2.05459	6.99565e-11	1.25622	4.19536e-38	SOCS2
ENSG00000010219	-1.22279	7.05584e-11	-2.07414	4.02172e-51	DYRK4
ENSG00000126003	2.04003	7.13266e-11	1.31729	2.70517e-59	PLAGL2
ENSG00000143341	-4.3532	7.13266e-11	-1.015	0.00247492	HMCN1
ENSG00000105855	3.72696	7.22861e-11	3.82141	0	ITGB8
ENSG00000149273	-1.34936	7.32505e-11	-0.717692	3.25468e-56	RPS3
ENSG00000205358	3.66554	7.38637e-11	3.91144	1.08449e-15	MT1H
ENSG00000074370	1.31549	7.52369e-11	4.01838	2.35832e-131	ATP2A3
ENSG00000144115	2.75244	7.90915e-11	0.61007	0.00082127	THNSL2
ENSG00000085514	1.81844	8.05119e-11	1.63782	7.59936e-245	PILRA
ENSG00000169710	-2.57403	8.14153e-11	-0.701163	3.92002e-29	FASN
ENSG00000171858	-1.774	8.39799e-11	-0.742605	6.53162e-37	RPS21
ENSG00000171130	-1.79186	8.46423e-11	-0.673556	1.11091e-13	ATP6V0E2
ENSG00000164715	1.23002	8.88189e-11	0.64726	4.36797e-06	LMTK2
ENSG00000103365	-1.39433	9.45508e-11	-0.609332	1.08244e-28	GGA2
ENSG00000197694	1.55404	9.70329e-11	1.16873	9.83656e-46	SPTAN1
ENSG00000173918	3.63418	1.00156e-10	1.57769	2.87855e-17	C1QTNF1
ENSG00000184208	1.94686	1.02437e-10	0.713955	7.83139e-11	C22orf46
ENSG00000125144	3.36913	1.02637e-10	4.02434	9.74105e-18	MT1G
ENSG00000089248	-1.08413	1.1024e-10	-0.59732	8.98515e-21	ERP29
ENSG00000166441	-1.48906	1.11157e-10	-0.907778	8.71582e-70	RPL27A
ENSG00000240907	4.70973	1.1538e-10	6.30539	3.22162e-48	NA
ENSG00000163682	-0.923239	1.21915e-10	-0.773877	2.83427e-51	RPL9
ENSG00000154277	-2.83041	1.33424e-10	-1.09652	3.41911e-46	UCHL1
ENSG00000159128	1.43425	1.42435e-10	1.73666	1.69881e-72	IFNGR2
ENSG00000198727	-1.12446	1.44912e-10	-1.15643	3.51932e-09	MT-CYB
ENSG00000100280	-0.87076	1.58078e-10	-0.743851	1.23251e-65	AP1B1
ENSG00000167236	4.11782	1.7247e-10	4.06832	1.43299e-23	NA
ENSG00000110700	-1.30272	1.76796e-10	-0.819431	1.37344e-57	RPS13
ENSG00000182372	-1.59728	1.82195e-10	-0.673618	8.39789e-24	CLN8
ENSG00000172551	3.69084	1.87843e-10	3.59454	6.10381e-11	MUCL1
ENSG00000105397	0.715004	1.90401e-10	0.624203	3.72849e-08	TYK2
ENSG00000112306	-1.59004	2.18189e-10	-0.830093	1.67466e-40	RPS12
ENSG00000198947	-2.73991	2.27334e-10	-1.97502	1.25416e-49	DMD
ENSG00000151748	1.33477	2.30164e-10	0.929775	8.25151e-25	SAV1
ENSG00000111254	2.76985	2.43569e-10	1.08029	1.23025e-05	AKAP3
ENSG00000033800	1.45484	2.46645e-10	0.75414	3.22941e-28	PIAS1
ENSG00000196628	1.75644	2.54419e-10	1.02279	8.72676e-38	TCF4
ENSG00000140988	-1.68595	2.58763e-10	-0.793728	1.72217e-52	RPS2
ENSG00000025708	0.786527	2.67971e-10	2.26793	4.65893e-89	TYMP
ENSG00000048342	-3.29237	2.79239e-10	-1.23929	1.21935e-17	CC2D2A
ENSG00000154642	1.40416	2.84718e-10	0.610172	6.30244e-06	C21orf91
ENSG00000159445	-1.38631	2.9726e-10	-0.622244	5.58344e-07	THEM4
ENSG00000188130	-2.75253	3.00136e-10	-0.87941	4.65786e-11	MAPK12
ENSG00000248124	-1.93391	3.07406e-10	-1.40676	1.34717e-14	RRN3P1
ENSG00000205213	-2.08127	3.14268e-10	-1.24348	4.13886e-37	LGR4
ENSG00000136261	-2.66361	3.29555e-10	-0.681488	3.10246e-18	BZW2
ENSG00000140577	1.30633	3.3456e-10	0.883324	2.35291e-36	CRTC3
ENSG00000130775	1.83072	3.58323e-10	1.79414	6.6238e-191	THEMIS2
ENSG00000069974	1.98162	3.98133e-10	0.605443	7.11782e-12	RAB27A
ENSG00000237149	-2.79317	4.18241e-10	-0.592605	0.0226666	ZNF503-AS2
ENSG00000087903	1.58354	4.20978e-10	1.10439	1.13484e-13	RFX2
ENSG00000146232	1.46466	4.25684e-10	2.32641	1.05143e-142	NFKBIE
ENSG00000074964	1.86115	4.70189e-10	1.8817	3.08948e-159	ARHGEF10L
ENSG00000092871	2.1561	4.75319e-10	0.713315	9.69884e-15	RFFL
ENSG00000114391	-1.06766	5.10737e-10	-0.789071	3.51015e-49	RPL24
ENSG00000169750	-3.19012	5.12465e-10	-0.758113	2.65471e-06	RAC3
ENSG00000189221	1.90627	5.4234e-10	1.08526	1.35926e-31	MAOA
ENSG00000186260	1.37628	5.42768e-10	0.639953	0.000296275	MKL2
ENSG00000102897	1.92544	5.44313e-10	0.829504	8.27305e-15	LYRM1
ENSG00000142166	1.58702	5.58174e-10	1.47247	1.19017e-93	IFNAR1
ENSG00000105640	-1.83877	6.13689e-10	-0.827707	3.93777e-51	RPL18A
ENSG00000153029	1.17182	6.1781e-10	0.973938	4.84702e-33	MR1
ENSG00000206503	1.47723	6.51874e-10	1.77405	1.71416e-124	HLA-A
ENSG00000158406	2.21088	6.535e-10	1.45724	8.73227e-19	HIST1H4H
ENSG00000004660	-3.34819	7.09983e-10	-1.15814	9.08192e-21	CAMKK1
ENSG00000137267	-4.25894	7.27553e-10	-1.09813	4.48163e-32	TUBB2A
ENSG00000170430	-1.08096	8.67916e-10	-0.65405	4.55757e-06	MGMT
ENSG00000131469	-1.65404	8.692e-10	-0.824785	3.65129e-67	RPL27
ENSG00000164463	2.63386	9.57543e-10	1.452	1.8152e-80	CREBRF
ENSG00000227825	2.11481	9.63871e-10	2.53943	4.89322e-12	SLC9A7P1
ENSG00000234869	-2.74521	1.0794e-09	-1.38857	7.39926e-08
ENSG00000122008	1.12081	1.0795e-09	0.669561	1.82378e-15	POLK
ENSG00000175354	2.02993	1.10726e-09	0.95943	3.19486e-41	PTPN2
ENSG00000163344	-1.81175	1.1216e-09	-0.793788	1.7021e-12	PMVK
ENSG00000137106	-1.38647	1.27712e-09	-0.837769	1.54887e-24	GRHPR
ENSG00000145708	-4.61943	1.3087e-09	-2.97077	3.74259e-16	CRHBP
ENSG00000101336	1.6456	1.31114e-09	3.03932	0	HCK
ENSG00000138600	0.991716	1.3255e-09	1.65077	8.49026e-128	SPPL2A
ENSG00000005486	2.56222	1.37204e-09	2.47467	1.45973e-26	RHBDD2
ENSG00000169764	2.44712	1.37279e-09	0.893824	6.77543e-67	UGP2
ENSG00000167077	1.28748	1.38659e-09	4.59962	3.61803e-41	MEI1
ENSG00000176542	1.07213	1.45719e-09	0.867847	3.5786e-06	USF3
ENSG00000173221	1.5516	1.48837e-09	1.24738	7.88821e-83	GLRX
ENSG00000172795	1.58159	1.49697e-09	0.596537	8.69777e-16	DCP2
ENSG00000272452	-3.31412	1.50771e-09	-0.996046	0.000558962	NA
ENSG00000076554	2.66786	1.5106e-09	1.59595	2.09099e-65	TPD52
ENSG00000134851	0.870181	1.54184e-09	0.691181	6.29096e-38	TMEM165
ENSG00000130487	2.71889	1.66564e-09	1.18333	0.0198634	KLHDC7B
ENSG00000198482	1.90385	1.66592e-09	0.657837	0.00055582	ZNF808
ENSG00000129277	1.90162	1.67085e-09	4.45721	0	NA
ENSG00000207939	3.78847	1.77667e-09	1.9154	1.07226e-12	NA
ENSG00000059378	0.766174	1.87608e-09	1.32552	7.33656e-61	PARP12
ENSG00000124731	0.827452	1.88132e-09	5.09299	6.17298e-161	TREM1
ENSG00000126351	-1.94051	1.91723e-09	-0.658363	3.90402e-13	THRA
ENSG00000119638	1.24143	2.04986e-09	0.669478	5.09729e-21	NEK9
ENSG00000112096	2.80796	2.05566e-09	3.69826	0	SOD2
ENSG00000123636	1.16056	2.09767e-09	0.731209	1.48187e-16	BAZ2B
ENSG00000164904	-2.10009	2.16084e-09	-0.91783	1.49618e-30	ALDH7A1
ENSG00000170271	-1.87897	2.25858e-09	-1.81775	3.66859e-71	FAXDC2
ENSG00000232517	4.48003	2.35866e-09	3.86145	2.988e-17
ENSG00000128606	-3.9017	2.50909e-09	-1.71425	9.94744e-58	LRRC17
ENSG00000075239	-1.36869	2.62608e-09	-0.714983	3.51465e-15	ACAT1
ENSG00000076043	-1.1027	2.62608e-09	-0.900132	2.03434e-26	REXO2
ENSG00000136717	-2.96254	2.63565e-09	-0.596943	2.06837e-13	BIN1
ENSG00000139899	3.97553	2.68174e-09	2.16052	2.85685e-32	CBLN3
ENSG00000111262	-4.23395	2.68421e-09	-0.962821	0.00754813	KCNA1
ENSG00000163235	3.42392	2.719e-09	1.69044	2.47288e-12	TGFA
ENSG00000079335	2.20881	2.7641e-09	1.038	9.25436e-11	CDC14A
ENSG00000120457	-2.87616	2.8328e-09	-3.99587	0	KCNJ5
ENSG00000140030	2.38403	2.95357e-09	0.861613	1.16295e-28	GPR65
ENSG00000223764	-4.77263	2.96886e-09	-1.24768	1.59732e-09
ENSG00000204525	1.22522	2.99646e-09	1.43856	6.99727e-19	HLA-C
ENSG00000158985	1.18329	3.1145e-09	1.35192	3.67374e-67	CDC42SE2
ENSG00000134046	0.90453	3.14572e-09	0.806516	5.6927e-28	MBD2
ENSG00000136942	-1.69972	3.41663e-09	-0.76353	2.77679e-46	RPL35
ENSG00000272908	2.02948	3.45623e-09	1.6587	1.10395e-14
ENSG00000259354	1.68139	3.64015e-09	4.48585	1.68878e-20
ENSG00000028116	1.21968	3.6883e-09	1.69726	1.73213e-81	VRK2
ENSG00000138326	-1.60312	3.86316e-09	-0.829104	3.92288e-54	RPS24
ENSG00000156508	-0.655596	3.94975e-09	-0.763995	3.44896e-51	EEF1A1
ENSG00000206053	-1.55423	3.96576e-09	-0.811935	5.08267e-34	HN1L
ENSG00000218565	3.05836	4.05661e-09	3.40052	1.0039e-10
ENSG00000272666	4.03956	4.1027e-09	3.01998	5.54536e-08
ENSG00000177885	0.826457	4.11992e-09	1.06648	3.37359e-61	GRB2
ENSG00000148358	0.728413	4.17058e-09	1.04545	2.27247e-23	GPR107
ENSG00000197262	2.47406	4.33723e-09	3.81886	7.62517e-19	NA
ENSG00000130193	-1.90283	4.3506e-09	-0.708724	2.09796e-06	THEM6
ENSG00000185338	1.72491	4.51806e-09	0.718525	0.00150918	SOCS1
ENSG00000105671	-1.31019	4.53032e-09	-0.614202	5.47349e-11	DDX49
ENSG00000170832	0.743961	4.60545e-09	0.732966	1.43296e-15	USP32
ENSG00000054965	2.54301	4.69152e-09	0.806072	5.44591e-45	FAM168A
ENSG00000116649	-2.57716	4.83853e-09	-0.828615	5.21169e-27	SRM
ENSG00000205885	3.78968	4.94123e-09	0.950593	2.42404e-09	C1RL-AS1
ENSG00000135968	2.31694	5.07911e-09	0.760994	8.89948e-23	GCC2
ENSG00000173762	-2.65407	5.14347e-09	-1.6969	0.00106231	CD7
ENSG00000102683	2.09846	5.2613e-09	1.22376	0.00121658	SGCG
ENSG00000173391	2.02914	5.56683e-09	3.01161	0	OLR1
ENSG00000155729	1.20383	5.59385e-09	0.596573	1.54111e-10	KCTD18
ENSG00000137124	-3.10856	5.72856e-09	-1.8328	2.77966e-64	ALDH1B1
ENSG00000198918	-1.27167	6.01272e-09	-0.722444	6.72608e-48	RPL39
ENSG00000116251	-1.51252	6.03739e-09	-0.907088	2.78296e-65	RPL22
ENSG00000160179	2.48374	6.3155e-09	1.70964	2.07988e-94	ABCG1
ENSG00000273002	2.57774	6.35126e-09	1.3459	1.788e-06
ENSG00000171862	1.26234	6.39544e-09	0.80563	5.85405e-37	PTEN
ENSG00000183508	-3.05687	6.60097e-09	-1.40787	0.00013913	FAM46C
ENSG00000177189	0.90576	6.76918e-09	0.709543	4.39987e-17	RPS6KA3
ENSG00000188056	4.63603	6.76918e-09	2.37191	6.58775e-22	TREML4
ENSG00000181004	2.46508	6.91369e-09	0.722549	3.39126e-05	BBS12
ENSG00000047457	3.99506	6.94682e-09	3.30634	6.80303e-35	CP
ENSG00000106628	-2.19981	7.17423e-09	-0.61087	3.381e-11	POLD2
ENSG00000139734	-3.40886	7.20446e-09	-1.29009	5.55679e-15	DIAPH3
ENSG00000104951	2.46922	7.47005e-09	5.60673	0	IL4I1
ENSG00000178035	-1.97411	7.49889e-09	-0.778988	2.13975e-34	IMPDH2
ENSG00000240342	-1.55619	7.60896e-09	-0.724872	1.41095e-11	RPS2P5
ENSG00000133392	5.06088	7.91591e-09	5.75584	4.75921e-46	MYH11
ENSG00000174444	-0.877415	7.97267e-09	-0.734846	5.19854e-82	RPL4
ENSG00000058056	2.58823	8.57473e-09	1.17407	4.47219e-30	USP13
ENSG00000129219	1.7194	8.59503e-09	1.2673	2.01205e-33	PLD2
ENSG00000138135	3.49587	8.79448e-09	4.31269	5.78296e-36	CH25H
ENSG00000234975	1.5279	8.83715e-09	2.32065	1.79909e-24	FTH1P2
ENSG00000143190	1.87844	9.30918e-09	0.719769	1.23411e-06	POU2F1
ENSG00000265808	1.98886	9.32226e-09	0.875054	1.82612e-41	SEC22B
ENSG00000108582	0.802634	9.78379e-09	0.855231	1.98064e-14	CPD
ENSG00000167552	-3.21372	1.02525e-08	-0.920924	9.20475e-89	TUBA1A
ENSG00000073849	-2.71464	1.0313e-08	-1.03257	4.89765e-35	ST6GAL1
ENSG00000146278	2.78021	1.03889e-08	2.64657	0	PNRC1
ENSG00000122026	-1.3284	1.04674e-08	-0.792979	3.40623e-46	RPL21
ENSG00000167987	0.764607	1.09632e-08	1.1303	1.27767e-50	VPS37C
ENSG00000253414	-4.11464	1.1178e-08	-1.77538	0.000148038
ENSG00000228716	-1.00895	1.11942e-08	-0.603202	4.80495e-10	DHFR
ENSG00000167207	1.70591	1.13544e-08	3.73207	6.25179e-42	NOD2
ENSG00000188641	0.704228	1.16321e-08	0.864162	8.44809e-18	DPYD
ENSG00000250959	-1.99722	1.18047e-08	-0.638108	0.01175	GLUD1P3
ENSG00000108298	-1.11896	1.19533e-08	-0.84201	8.27958e-58	RPL19
ENSG00000069424	-2.07359	1.20497e-08	-1.54454	2.8969e-94	KCNAB2
ENSG00000086289	-1.15169	1.21519e-08	-0.645785	3.65677e-06	EPDR1
ENSG00000157227	1.88719	1.27304e-08	1.9598	0	MMP14
ENSG00000167642	1.29067	1.32811e-08	0.803654	6.6968e-37	SPINT2
ENSG00000144381	-2.19943	1.34244e-08	-0.623723	4.60271e-38	HSPD1
ENSG00000256234	4.02046	1.36828e-08	3.21537	1.2574e-17
ENSG00000136059	4.09574	1.41648e-08	0.787059	1.3024e-05	VILL
ENSG00000115541	-2.12468	1.48083e-08	-0.720955	1.68152e-08	HSPE1
ENSG00000260257	-2.00283	1.49792e-08	-0.897796	0.00327798
ENSG00000168944	1.66511	1.55148e-08	0.776013	3.96423e-22	CEP120
ENSG00000223960	1.15022	1.55166e-08	0.670011	1.38441e-09
ENSG00000183087	-1.93858	1.57395e-08	-0.713039	7.60735e-44	GAS6
ENSG00000164187	1.1796	1.6509e-08	0.605467	7.71837e-08	LMBRD2
ENSG00000130396	1.9145	1.68644e-08	1.15716	2.2115e-65	MLLT4
ENSG00000183020	-1.57618	1.72108e-08	-0.994044	2.63148e-102	AP2A2
ENSG00000163349	1.02329	1.77203e-08	0.797627	1.06313e-10	HIPK1
ENSG00000165178	3.09965	1.78124e-08	2.7624	1.44358e-35	NCF1C
ENSG00000251136	2.58386	1.78662e-08	1.1272	5.85945e-09
ENSG00000162599	-2.57877	1.80841e-08	-0.940512	4.94508e-07	NFIA
ENSG00000132530	2.40947	1.8469e-08	2.42601	5.4673e-26	XAF1
ENSG00000131368	-1.68314	1.85591e-08	-0.631994	9.01414e-07	MRPS25
ENSG00000180767	-3.3536	1.85591e-08	-2.18733	5.96459e-11	CHST13
ENSG00000239264	-2.16505	1.90878e-08	-0.598825	0.000267909	TXNDC5
ENSG00000160190	1.44602	1.97606e-08	0.740298	1.65949e-08	SLC37A1
ENSG00000146247	1.91103	2.0593e-08	0.745061	4.17454e-15	PHIP
ENSG00000261324	2.44005	2.09908e-08	1.49	8.92885e-15
ENSG00000074706	-2.90499	2.17638e-08	-2.08654	0.000301367	IPCEF1
ENSG00000090266	-1.34865	2.20665e-08	-0.623394	5.19968e-12	NDUFB2
ENSG00000186193	-3.63583	2.31331e-08	-0.603314	0.00628162	SAPCD2
ENSG00000198055	0.838246	2.31701e-08	0.96663	9.01537e-51	GRK6
ENSG00000259207	1.93827	2.32882e-08	1.61295	1.21878e-72	ITGB3
ENSG00000081019	1.19704	2.3457e-08	0.652426	5.90389e-10	RSBN1
ENSG00000100815	0.930702	2.41368e-08	0.613722	5.21042e-08	TRIP11
ENSG00000142512	2.81738	2.69085e-08	3.49939	0	SIGLEC10
ENSG00000132004	-2.06915	2.70359e-08	-0.688997	0.000905996	FBXW9
ENSG00000180061	2.184	2.76864e-08	1.51662	1.66545e-34	TMEM150B
ENSG00000134419	-0.917398	2.76989e-08	-0.714626	3.14496e-16	RPS15A
ENSG00000189343	-1.6763	2.82157e-08	-0.809697	3.14175e-31	RPS2P46
ENSG00000018280	0.857807	2.8286e-08	3.21271	5.44973e-103	SLC11A1
ENSG00000168016	2.24771	2.88405e-08	0.822902	6.73752e-07	TRANK1
ENSG00000112234	2.20815	3.03143e-08	0.855402	5.27552e-15	FBXL4
ENSG00000109790	0.97366	3.0375e-08	0.854602	6.15423e-23	KLHL5
ENSG00000090382	1.43235	3.11786e-08	2.28906	2.40418e-210	LYZ
ENSG00000160584	1.49699	3.12168e-08	1.46189	1.18543e-107	SIK3
ENSG00000090376	2.26893	3.1223e-08	2.64497	1.20601e-286	IRAK3
ENSG00000257167	2.18857	3.17234e-08	1.25354	5.85503e-09	TMPO-AS1
ENSG00000093134	3.29167	3.35471e-08	4.76588	1.97386e-55	VNN3
ENSG00000205726	-1.4842	3.36124e-08	-0.636122	3.12171e-32	ITSN1
ENSG00000197756	-1.52922	3.37361e-08	-0.651153	1.35698e-32	RPL37A
ENSG00000197982	1.31054	3.37624e-08	0.850259	4.58541e-24	C1orf122
ENSG00000143947	-0.840769	3.38556e-08	-0.79513	3.99832e-34	RPS27A
ENSG00000180773	1.00677	3.40124e-08	1.37107	1.16926e-54	SLC36A4
ENSG00000212916	2.21009	3.49526e-08	0.604201	0.00296975	MAP10
ENSG00000129824	-0.910277	3.73982e-08	-0.852515	2.83285e-68	RPS4Y1
ENSG00000161395	-0.965812	3.77476e-08	-0.641108	1.44741e-10	PGAP3
ENSG00000168028	-1.99187	4.03064e-08	-0.998108	6.05532e-49	RPSA
ENSG00000234616	-1.18647	4.0429e-08	-0.669511	7.48017e-09	JRK
ENSG00000177600	-1.61496	4.1278e-08	-0.777742	9.97319e-48	RPLP2
ENSG00000116957	-1.29361	4.37254e-08	-0.657953	1.22377e-09	TBCE
ENSG00000166794	-1.58479	4.37254e-08	-0.743924	1.65538e-40	PPIB
ENSG00000188735	-1.71362	4.65515e-08	-0.883405	1.50556e-14	TMEM120B
ENSG00000229474	2.36329	4.72734e-08	1.02339	4.9455e-09	PATL2
ENSG00000142875	-2.41821	4.84606e-08	-1.76826	4.81099e-55	PRKACB
ENSG00000254087	0.720948	5.1841e-08	2.10554	2.96298e-193	LYN
ENSG00000108387	-3.43108	5.21911e-08	-0.825922	0.00177857	2016-09-04
ENSG00000166897	-3.10107	5.23415e-08	-1.89415	2.46246e-23	ELFN2
ENSG00000198142	1.14072	5.24572e-08	0.829179	1.06806e-15	SOWAHC
ENSG00000263528	2.12454	5.31893e-08	1.26363	1.60074e-05	IKBKE
ENSG00000105649	-2.05562	5.41552e-08	-0.614532	0.000141574	RAB3A
ENSG00000143545	1.07617	5.56044e-08	0.844835	5.34135e-71	RAB13
ENSG00000102898	-1.33327	5.5651e-08	-0.590397	9.46187e-20	NUTF2
ENSG00000112699	-1.72867	5.5651e-08	-0.886341	3.73675e-06	GMDS
ENSG00000168970	3.9373	5.6342e-08	1.62848	5.77247e-14	JMJD7-PLA2G4B
ENSG00000153012	-2.99137	5.66661e-08	-0.96384	7.8169e-06	LGI2
ENSG00000100024	3.20236	5.73078e-08	0.955706	0.00440436	UPB1
ENSG00000231925	0.911405	5.88177e-08	0.982538	9.98382e-16	TAPBP
ENSG00000162909	-2.11163	6.36554e-08	-1.01189	3.06824e-63	CAPN2
ENSG00000114942	-2.06088	6.51889e-08	-1.15193	1.23871e-74	EEF1B2
ENSG00000112208	-1.82599	6.52937e-08	-0.688334	9.89656e-10	BAG2
ENSG00000177732	-1.89943	6.54007e-08	-0.692982	1.38841e-20	SOX12
ENSG00000160013	2.97722	6.5569e-08	2.54778	2.37876e-76	PTGIR
ENSG00000226212	2.79621	6.65388e-08	2.33538	1.62686e-06	TRGV6
ENSG00000121060	0.600797	6.84309e-08	0.703147	1.13228e-23	TRIM25
ENSG00000174705	1.59667	6.86198e-08	1.07972	6.12177e-43	SH3PXD2B
ENSG00000142871	-3.34647	7.34746e-08	-0.928371	2.2801e-24	CYR61
ENSG00000167113	-0.897587	7.48723e-08	-0.732568	4.07363e-08	COQ4
ENSG00000164136	1.72998	7.57197e-08	0.706081	0.0184108	IL15
ENSG00000101460	4.0083	7.83947e-08	2.82476	4.60065e-230	MAP1LC3A
ENSG00000177045	3.53922	7.98445e-08	1.28414	1.48736e-27	SIX5
ENSG00000170145	0.71718	8.25603e-08	0.634367	1.2113e-15	SIK2
ENSG00000142937	-1.58208	8.38694e-08	-0.866842	1.47517e-48	RPS8
ENSG00000150347	1.52425	8.39114e-08	0.79107	7.22455e-20	ARID5B
ENSG00000163512	1.383	8.8366e-08	0.914198	5.95723e-46	AZI2
ENSG00000184106	3.77031	8.85873e-08	3.78228	4.78024e-18	TREML3P
ENSG00000186318	-0.878012	9.09913e-08	-0.688957	3.9738e-26	BACE1
ENSG00000138829	-3.16022	9.12792e-08	-1.02298	1.91111e-06	FBN2
ENSG00000129173	-3.18077	9.14245e-08	-1.2438	0.000271871	E2F8
ENSG00000270127	-1.95059	9.97557e-08	-1.46263	3.30597e-05
ENSG00000137285	-3.98925	1.02025e-07	-0.770375	9.67503e-16	TUBB2B
ENSG00000128567	-3.09982	1.11156e-07	-0.741825	3.5672e-21	PODXL
ENSG00000029153	1.36173	1.14137e-07	1.58936	2.09953e-40	ARNTL2
ENSG00000125257	-1.67624	1.1616e-07	-0.781133	1.09384e-12	ABCC4
ENSG00000101017	1.8411	1.17228e-07	2.19113	3.67803e-187	CD40
ENSG00000230606	-2.04095	1.20276e-07	-1.00727	0.0020795
ENSG00000148175	2.1343	1.21192e-07	1.53769	1.2948e-110	STOM
ENSG00000161970	-1.10405	1.21257e-07	-0.625102	4.2629e-07	RPL26
ENSG00000224861	-2.07792	1.21479e-07	-0.587379	0.0280662	YBX1P1
ENSG00000081760	-1.50542	1.21685e-07	-0.794433	4.33719e-13	AACS
ENSG00000065978	-1.93531	1.23187e-07	-0.651784	2.35043e-49	YBX1
ENSG00000162004	-2.96175	1.25072e-07	-0.670267	0.00572423	CCDC78
ENSG00000197903	1.26253	1.25192e-07	1.00422	2.35817e-51	HIST1H2BK
ENSG00000151376	-3.09809	1.27352e-07	-1.11949	3.94856e-07	ME3
ENSG00000167600	0.91855	1.28351e-07	2.33726	6.21252e-131	CYP2S1
ENSG00000160710	0.92773	1.3055e-07	0.75923	1.26978e-18	ADAR
ENSG00000173210	-2.78194	1.37799e-07	-0.80569	4.28185e-23	ABLIM3
ENSG00000180423	1.46091	1.38593e-07	0.707672	0.000541198	HARBI1
ENSG00000085511	0.995524	1.42794e-07	0.967846	2.29756e-33	MAP3K4
ENSG00000235750	0.812706	1.47445e-07	1.05621	0.00275659	KIAA0040
ENSG00000072401	2.2472	1.48966e-07	1.0824	2.84419e-37	UBE2D1
ENSG00000070367	1.48155	1.54373e-07	0.72272	1.16596e-14	EXOC5
ENSG00000249173	4.03311	1.58743e-07	2.86774	4.66429e-08	LINC01093
ENSG00000184588	1.51351	1.60118e-07	3.78178	0	PDE4B
ENSG00000134297	-1.75712	1.6439e-07	-0.741532	0.00967989	PLEKHA8P1
ENSG00000176974	-2.40964	1.6896e-07	-1.74301	2.54336e-58	SHMT1
ENSG00000186174	1.32745	1.71409e-07	0.801225	8.28507e-49	BCL9L
ENSG00000136933	0.78754	1.72074e-07	0.797989	3.50033e-21	RABEPK
ENSG00000261596	2.32916	1.74343e-07	1.71169	1.06295e-07
ENSG00000169252	-1.84412	1.75308e-07	-1.18185	5.14171e-08	ADRB2
ENSG00000196155	-3.55273	1.80135e-07	-1.24143	8.46116e-07	PLEKHG4
ENSG00000180233	1.19564	1.80191e-07	0.734713	4.64691e-16	ZNRF2
ENSG00000178996	2.03195	1.80483e-07	0.788899	9.52523e-24	SNX18
ENSG00000084070	1.96434	1.93987e-07	1.48187	2.24268e-243	SMAP2
ENSG00000135365	2.30757	2.00208e-07	0.972681	1.2409e-50	PHF21A
ENSG00000143314	-2.44486	2.03417e-07	-0.780026	9.20633e-13	MRPL24
ENSG00000068383	-1.55172	2.06949e-07	-0.74572	3.14804e-10	INPP5A
ENSG00000171227	-3.90253	2.08316e-07	-0.940634	4.107e-36	TMEM37
ENSG00000107551	1.80205	2.12391e-07	0.987586	3.52033e-13	RASSF4
ENSG00000003402	1.25421	2.16537e-07	1.77138	0	CFLAR
ENSG00000260905	-3.74853	2.20232e-07	-1.61322	7.01221e-08
ENSG00000008130	2.13095	2.26098e-07	0.998229	1.71881e-48	NADK
ENSG00000067066	1.00915	2.27261e-07	0.713109	2.01218e-25	SP100
ENSG00000171094	-4.28187	2.29144e-07	-1.35269	2.29648e-06	ALK
ENSG00000197958	-1.49456	2.43532e-07	-0.803159	2.20534e-48	RPL12
ENSG00000026103	1.54103	2.56146e-07	1.13823	1.5357e-44	FAS
ENSG00000173599	1.87464	2.58095e-07	1.60072	5.88513e-130	PC
ENSG00000167775	-3.16629	2.6142e-07	-1.05948	1.16957e-18	CD320
ENSG00000249978	1.96506	2.6407e-07	1.09699	4.43057e-05	TRGV7
ENSG00000134755	1.91199	2.69706e-07	0.96813	6.25978e-41	DSC2
ENSG00000176490	-3.22679	2.72333e-07	-1.17774	2.16922e-20	DIRAS1
ENSG00000101546	-2.53137	2.89557e-07	-0.889827	0.000397341	RBFA
ENSG00000186566	0.774048	2.93286e-07	0.58497	1.17653e-16	GPATCH8
ENSG00000184702	-4.0671	2.97598e-07	-0.604818	2.96754e-05	2016-09-05
ENSG00000171368	-3.33324	3.08379e-07	-1.18573	5.23067e-06	TPPP
ENSG00000127314	0.939184	3.09877e-07	0.913736	4.33152e-40	RAP1B
ENSG00000156313	1.27362	3.23198e-07	1.08343	1.65221e-15	RPGR
ENSG00000125384	1.4278	3.39156e-07	1.8349	5.70704e-67	PTGER2
ENSG00000163635	0.863278	3.53854e-07	0.713547	4.30637e-13	ATXN7
ENSG00000180198	-1.99067	3.57413e-07	-0.673915	2.0531e-10	RCC1
ENSG00000139266	1.3602	3.63074e-07	1.43254	5.42441e-72	2016-03-09
ENSG00000247556	0.934589	3.71749e-07	0.720033	2.40818e-15	OIP5-AS1
ENSG00000189007	-2.66874	3.73042e-07	-1.0675	1.62608e-05	ADAT2
ENSG00000198208	-2.38181	3.91337e-07	-1.17076	3.22443e-07	RPS6KL1
ENSG00000006075	2.05006	4.01752e-07	3.58767	0	NA
ENSG00000251230	3.09309	4.10687e-07	3.49657	2.95867e-12	MIR3945HG
ENSG00000130202	1.06133	4.27218e-07	1.02523	1.38063e-114	NECTIN2
ENSG00000076351	-3.11718	4.33563e-07	-1.13962	1.89267e-05	SLC46A1
ENSG00000175895	1.18992	4.35578e-07	0.668815	1.81756e-11	PLEKHF2
ENSG00000145912	-2.30444	4.41812e-07	-0.671404	5.56289e-14	NHP2
ENSG00000108306	1.95766	4.45771e-07	0.626703	2.23207e-06	FBXL20
ENSG00000175866	-2.46593	4.46751e-07	-0.653145	4.61365e-20	BAIAP2
ENSG00000172809	-1.22356	4.50284e-07	-0.759103	1.76422e-49	RPL38
ENSG00000151893	1.62904	4.60234e-07	0.643188	9.88477e-22	CACUL1
ENSG00000125733	0.879951	4.6376e-07	1.42043	7.4386e-88	TRIP10
ENSG00000010278	-2.43716	5.11153e-07	-1.39299	1.89436e-75	CD9
ENSG00000166128	1.22612	5.11153e-07	1.22126	7.93621e-55	RAB8B
ENSG00000176076	3.26911	5.14714e-07	2.53284	8.39861e-08	KCNE5
ENSG00000175155	2.77078	5.33249e-07	0.776862	2.92454e-22	YPEL2
ENSG00000186395	-1.45236	5.47553e-07	-0.734808	1.15678e-08	KRT10
ENSG00000083168	0.962797	5.51115e-07	0.640734	1.85631e-06	KAT6A
ENSG00000135218	-0.857434	5.56953e-07	-1.63	4.89043e-119	CD36
ENSG00000139428	-2.44425	5.59764e-07	-0.845139	5.12503e-07	MMAB
ENSG00000166927	1.51295	5.65953e-07	1.81936	7.57067e-274	MS4A7
ENSG00000260306	-3.54556	5.90949e-07	-2.21273	6.4931e-14
ENSG00000138030	-2.60049	5.93714e-07	-1.03173	0.00325988	KHK
ENSG00000228594	-1.97204	6.01259e-07	-0.667187	1.50897e-07	FNDC10
ENSG00000054219	0.993085	6.12e-07	3.96695	3.1751e-205	LY75
ENSG00000101236	1.71644	6.19195e-07	0.857747	5.30117e-25	RNF24
ENSG00000204634	1.15367	6.19195e-07	1.614	3.92976e-140	TBC1D8
ENSG00000162645	1.53134	6.55338e-07	0.744049	8.72277e-17	GBP2
ENSG00000118515	-1.58425	6.58139e-07	-0.983829	5.74533e-66	SGK1
ENSG00000138293	1.76187	6.58139e-07	0.829546	1.16465e-10	NA
ENSG00000145592	-1.01204	6.65917e-07	-0.664802	3.39054e-41	RPL37
ENSG00000233280	1.42723	6.68022e-07	1.47805	8.27619e-10	NA
ENSG00000197106	-3.89955	6.74464e-07	-0.634262	0.0034664	SLC6A17
ENSG00000198604	0.988721	6.77904e-07	0.711932	6.96232e-24	BAZ1A
ENSG00000143367	-1.18513	6.87171e-07	-1.02236	3.31682e-26	TUFT1
ENSG00000119686	0.816025	7.01567e-07	1.91758	6.17857e-89	FLVCR2
ENSG00000090674	-1.03823	7.20191e-07	-0.855642	1.61453e-32	MCOLN1
ENSG00000101337	1.15763	7.31715e-07	0.606516	1.68397e-21	TM9SF4
ENSG00000231500	-2.13867	7.63806e-07	-1.04414	2.67077e-06	RPS18
ENSG00000160685	0.901259	7.6716e-07	0.995714	4.53609e-60	ZBTB7B
ENSG00000267416	3.10033	7.74141e-07	3.04972	5.23976e-10
ENSG00000161016	-1.88184	7.74161e-07	-0.797927	8.30292e-87	RPL8
ENSG00000137818	-1.78014	7.74282e-07	-0.867171	6.64692e-42	RPLP1
ENSG00000114784	2.35399	8.15356e-07	0.845549	7.01358e-35	EIF1B
ENSG00000177409	1.84147	8.16367e-07	2.14897	1.61388e-22	SAMD9L
ENSG00000167996	1.20912	8.4217e-07	2.36048	0	FTH1
ENSG00000081189	-1.24923	8.43425e-07	-0.776325	1.4394e-17	MEF2C
ENSG00000221983	-1.06849	8.61833e-07	-0.588561	4.58541e-24	UBA52
ENSG00000127914	1.90516	8.72425e-07	0.819506	1.98701e-07	AKAP9
ENSG00000203709	2.8524	8.74612e-07	1.47725	1.57682e-17	C1orf132
ENSG00000255750	3.71669	8.78154e-07	2.66143	1.67557e-06
ENSG00000179299	3.77453	8.94511e-07	1.24662	1.51676e-28	NSUN7
ENSG00000213442	-1.75232	8.98229e-07	-0.917651	1.21316e-09	RPL18AP3
ENSG00000162434	0.855022	9.14812e-07	0.845723	2.65354e-26	JAK1
ENSG00000155660	-1.88988	9.27495e-07	-0.723923	2.81037e-35	PDIA4
ENSG00000156482	-1.06555	9.55944e-07	-0.696033	1.74707e-48	RPL30
ENSG00000087589	2.60138	9.58736e-07	1.05959	1.22436e-12	CASS4
ENSG00000204592	0.853625	9.64237e-07	0.688151	2.84667e-09	HLA-E
ENSG00000008516	3.05021	9.65599e-07	5.54816	8.69173e-201	MMP25
ENSG00000107833	-2.84934	9.79782e-07	-0.697549	7.34743e-08	NPM3
ENSG00000264708	1.98662	1.00524e-06	2.18321	2.44092e-47	NA
ENSG00000181045	-1.48788	1.01824e-06	-0.955919	2.27539e-13	SLC26A11
ENSG00000111275	2.02889	1.01945e-06	2.66721	1.43991e-276	ALDH2
ENSG00000172380	-1.59072	1.0299e-06	-0.914511	9.53329e-33	GNG12
ENSG00000141542	-2.00267	1.04973e-06	-1.61151	1.615e-18	RAB40B
ENSG00000189362	1.3961	1.07523e-06	0.63377	0.000123097	NEMP2
ENSG00000134955	-2.08827	1.07672e-06	-0.945741	1.91288e-48	SLC37A2
ENSG00000125895	3.07623	1.09243e-06	2.72578	1.61389e-34	TMEM74B
ENSG00000115268	-1.4051	1.1043e-06	-0.591018	4.84657e-26	RPS15
ENSG00000196878	0.838177	1.10534e-06	4.70686	0	LAMB3
ENSG00000164182	-2.42168	1.11067e-06	-0.610061	2.07574e-05	NDUFAF2
ENSG00000179218	-1.72339	1.11167e-06	-0.616102	9.02851e-27	CALR
ENSG00000108771	1.71545	1.11978e-06	0.96852	0.000347087	DHX58
ENSG00000087077	-1.60353	1.12699e-06	-0.822704	6.86514e-27	TRIP6
ENSG00000184110	-1.5663	1.14426e-06	-0.663887	0.000111525	EIF3C
ENSG00000214253	-0.899293	1.17139e-06	-0.657854	3.17079e-21	FIS1
ENSG00000185668	-3.6781	1.18444e-06	-1.23636	0.00473268	POU3F1
ENSG00000187764	1.74936	1.21491e-06	1.60057	6.08677e-88	SEMA4D
ENSG00000083290	2.82481	1.26263e-06	0.785691	5.81553e-28	ULK2
ENSG00000164823	0.955863	1.27078e-06	0.850627	3.54039e-23	OSGIN2
ENSG00000197646	2.17844	1.2993e-06	1.7666	5.85343e-93	PDCD1LG2
ENSG00000271658	0.91077	1.30184e-06	2.41807	1.90667e-29	NA
ENSG00000214026	-1.57359	1.32741e-06	-0.616538	1.38673e-12	MRPL23
ENSG00000226564	1.48338	1.32741e-06	2.42831	7.51837e-20	FTH1P20
ENSG00000105926	-2.60008	1.33621e-06	-0.912572	3.02673e-08	MPP6
ENSG00000166946	1.1247	1.35565e-06	0.682211	1.03836e-17	CCNDBP1
ENSG00000152213	1.31451	1.36795e-06	1.12276	1.36289e-19	ARL11
ENSG00000177674	1.49666	1.36795e-06	2.27816	1.69737e-171	AGTRAP
ENSG00000174306	-0.951655	1.39165e-06	-0.60576	4.00571e-08	ZHX3
ENSG00000115306	-2.69331	1.40081e-06	-0.674176	2.31166e-07	SPTBN1
ENSG00000148396	0.626841	1.41014e-06	0.653795	8.84634e-13	SEC16A
ENSG00000167515	-1.35367	1.43031e-06	-0.778007	3.61024e-23	TRAPPC2L
ENSG00000168502	-2.62822	1.43101e-06	-0.792329	5.67351e-13	MTCL1
ENSG00000146112	1.38281	1.43997e-06	0.851815	1.25067e-05	PPP1R18
ENSG00000186001	1.29444	1.46065e-06	0.677454	8.72871e-26	LRCH3
ENSG00000135632	-2.04155	1.4643e-06	-0.660924	4.10766e-08	SMYD5
ENSG00000101210	-3.9937	1.48014e-06	-1.52233	4.07795e-60	EEF1A2
ENSG00000100316	-1.49765	1.49081e-06	-0.944018	7.35808e-83	RPL3
ENSG00000132434	-0.787361	1.4976e-06	-0.752298	4.15924e-10	LANCL2
ENSG00000136286	1.98359	1.51258e-06	4.2133	0	MYO1G
ENSG00000101695	-1.33895	1.52185e-06	-1.51198	1.66557e-27	RNF125
ENSG00000205189	2.21224	1.53291e-06	1.66719	4.41889e-52	ZBTB10
ENSG00000169570	1.61886	1.5634e-06	0.614898	5.13582e-07	DTWD2
ENSG00000187068	-3.22188	1.61124e-06	-0.703722	0.00287381	C3orf70
ENSG00000167767	-4.07413	1.65485e-06	-1.82571	1.68182e-15	KRT80
ENSG00000091317	1.12159	1.77924e-06	1.29689	1.694e-76	CMTM6
ENSG00000117411	-2.68907	1.78354e-06	-0.62119	1.84661e-09	B4GALT2
ENSG00000099624	-1.95299	1.9342e-06	-0.773798	6.70351e-23	ATP5D
ENSG00000159461	0.94998	1.94879e-06	0.716364	3.81315e-27	AMFR
ENSG00000143891	-2.7408	1.96839e-06	-1.74356	6.38726e-187	GALM
ENSG00000100300	-2.05815	1.97432e-06	-0.832588	3.54859e-19	TSPO
ENSG00000164190	0.947714	1.99724e-06	0.71327	8.36849e-08	NIPBL
ENSG00000066084	1.00442	2.00262e-06	0.664156	5.24502e-06	DIP2B
ENSG00000012211	2.23593	2.01702e-06	1.27457	2.79421e-06	PRICKLE3
ENSG00000152404	1.33222	2.02191e-06	0.608756	7.99949e-08	CWF19L2
ENSG00000198160	0.956199	2.02787e-06	0.841631	9.64435e-29	MIER1
ENSG00000083799	0.999845	2.06216e-06	1.08763	1.17909e-33	CYLD
ENSG00000175782	1.73386	2.16766e-06	1.63717	9.0943e-83	SLC35E3
ENSG00000166803	-2.64384	2.18729e-06	-0.849089	5.35665e-05	KIAA0101
ENSG00000180155	-2.02115	2.18908e-06	-2.48174	1.84301e-67	LYNX1
ENSG00000143870	-2.48197	2.21629e-06	-0.751372	6.55797e-32	PDIA6
ENSG00000167851	-2.76284	2.21629e-06	-0.588863	3.13698e-11	CD300A
ENSG00000198755	-1.9109	2.35656e-06	-0.997786	1.26531e-55	RPL10A
ENSG00000137628	1.91108	2.40336e-06	2.13104	2.07623e-35	DDX60
ENSG00000103657	1.32341	2.45669e-06	0.832171	0.0070807	HERC1
ENSG00000178921	-2.10184	2.46696e-06	-0.62093	1.11175e-06	PFAS
ENSG00000129680	-0.955581	2.49703e-06	-0.815245	7.89323e-14	MAP7D3
ENSG00000117242	-1.58772	2.50068e-06	-0.74017	6.86953e-06	PINK1-AS
ENSG00000105372	-1.21085	2.57675e-06	-0.86587	3.62554e-07	RPS19
ENSG00000189337	-2.58327	2.62165e-06	-1.42633	8.39609e-19	KAZN
ENSG00000182378	-1.94146	2.66408e-06	-0.858181	1.33227e-19	PLCXD1
ENSG00000111716	-1.27293	2.68884e-06	-0.942092	1.86261e-43	LDHB
ENSG00000178104	1.90972	2.68884e-06	1.88857	3.3622e-199	PDE4DIP
ENSG00000103187	-1.76801	2.71763e-06	-0.735681	6.28247e-64	COTL1
ENSG00000173889	1.12043	2.73055e-06	0.621159	1.72375e-09	PHC3
ENSG00000196116	1.14195	2.84709e-06	1.59554	6.06028e-59	TDRD7
ENSG00000198873	-2.27213	2.84963e-06	-0.904727	9.33176e-11	GRK5
ENSG00000230590	1.82075	2.85014e-06	0.937253	0.000173451	FTX
ENSG00000146535	0.814238	2.93792e-06	1.82406	1.57834e-214	GNA12
ENSG00000186625	2.16217	2.94875e-06	0.624562	1.29333e-09	KATNA1
ENSG00000272168	2.22686	2.98749e-06	0.644372	0.0133061	CASC15
ENSG00000132356	0.970436	3.05266e-06	0.833255	8.85885e-46	PRKAA1
ENSG00000119599	-1.41509	3.06471e-06	-1.01074	7.85745e-09	DCAF4
ENSG00000184347	-2.95171	3.13298e-06	-2.92441	3.39568e-144	SLIT3
ENSG00000185033	2.3348	3.15341e-06	1.72299	1.47888e-151	SEMA4B
ENSG00000173821	1.05735	3.28484e-06	1.31822	1.86798e-05	RNF213
ENSG00000123240	1.03098	3.34215e-06	0.735357	1.93237e-38	OPTN
ENSG00000171617	-3.02557	3.40411e-06	-1.32325	9.52474e-50	ENC1
ENSG00000172819	-1.35835	3.47422e-06	-0.599714	1.57261e-06	RARG
ENSG00000088298	0.707899	3.50697e-06	0.821413	4.10122e-42	EDEM2
ENSG00000156973	0.840472	3.57738e-06	0.647437	2.02237e-09	PDE6D
ENSG00000119969	-1.65447	3.59033e-06	-0.755897	7.18891e-06	HELLS
ENSG00000089639	0.856571	3.60321e-06	0.771408	9.06221e-22	GMIP
ENSG00000156273	0.708694	3.61127e-06	0.822431	1.66725e-22	BACH1
ENSG00000130066	1.85586	3.61198e-06	0.67739	1.57855e-10	SAT1
ENSG00000198417	2.64811	3.63797e-06	4.4061	5.56853e-33	MT1F
ENSG00000254281	2.64053	3.66199e-06	3.59931	2.58092e-13
ENSG00000138821	2.03731	3.70369e-06	2.80611	1.76938e-202	SLC39A8
ENSG00000137714	1.46736	3.73238e-06	1.02835	1.51676e-28	FDX1
ENSG00000101972	0.800418	3.83308e-06	0.590936	4.95659e-11	STAG2
ENSG00000184305	-2.78589	3.84234e-06	-1.09151	0.0056169	CCSER1
ENSG00000136710	2.35818	4.01611e-06	1.63791	5.26082e-90	CCDC115
ENSG00000059728	1.16548	4.02417e-06	2.93545	0	MXD1
ENSG00000251615	-1.80594	4.0242e-06	-1.56393	6.87918e-07
ENSG00000139187	-2.48542	4.25537e-06	-1.40159	2.37059e-08	KLRG1
ENSG00000236914	2.87229	4.30456e-06	1.41316	1.4151e-05
ENSG00000110497	1.64368	4.31824e-06	0.793983	3.04373e-27	AMBRA1
ENSG00000137959	3.06545	4.33463e-06	2.37943	3.49317e-13	IFI44L
ENSG00000223380	2.12076	4.43769e-06	1.01378	3.18629e-07	NA
ENSG00000160683	2.34631	4.44219e-06	5.2689	6.06449e-112	CXCR5
ENSG00000166377	0.645725	4.48641e-06	0.654413	4.50002e-14	ATP9B
ENSG00000064886	2.27346	4.52422e-06	3.4695	1.18019e-46	CHI3L2
ENSG00000082397	0.929686	4.61313e-06	2.27545	0	EPB41L3
ENSG00000181826	1.28275	4.69586e-06	0.737983	7.60078e-05	RELL1
ENSG00000175390	-0.73491	4.76278e-06	-0.77372	2.99764e-48	EIF3F
ENSG00000116874	-1.58883	4.82448e-06	-0.782637	1.4583e-07	WARS2
ENSG00000073150	2.29254	5.00242e-06	1.8118	2.8301e-52	PANX2
ENSG00000146476	1.05397	5.18375e-06	0.683295	1.58214e-21	ARMT1
ENSG00000188676	2.68455	5.2363e-06	4.32129	1.34903e-21	IDO2
ENSG00000019991	-2.99421	5.52076e-06	-1.83277	2.04584e-13	HGF
ENSG00000055130	0.906842	5.55509e-06	0.985681	1.78088e-53	CUL1
ENSG00000077150	1.36777	5.63464e-06	2.62589	0	NFKB2
ENSG00000188690	-1.1113	5.85555e-06	-0.634089	2.81855e-13	UROS
ENSG00000057252	1.01514	5.95761e-06	1.51254	2.79025e-140	SOAT1
ENSG00000257354	2.66887	5.97815e-06	1.91146	2.80435e-07
ENSG00000124787	-2.80638	5.98018e-06	-0.604523	0.0114087	RPP40
ENSG00000179715	-2.63596	6.00153e-06	-1.28333	1.66064e-17	PCED1B
ENSG00000213339	-1.15054	6.03034e-06	-0.828518	1.26414e-07	QTRT1
ENSG00000132254	-0.727468	6.03809e-06	-0.593454	2.48961e-10	ARFIP2
ENSG00000133800	-3.62713	6.06446e-06	-0.955809	6.31571e-18	LYVE1
ENSG00000186951	1.17087	6.12052e-06	0.782603	1.26461e-12	PPARA
ENSG00000185669	-3.17338	6.68568e-06	-1.21464	1.13008e-05	SNAI3
ENSG00000242125	-1.96462	6.74501e-06	-0.765704	8.43834e-08	SNHG3
ENSG00000075303	1.62415	6.85363e-06	0.797659	5.46787e-22	SLC25A40
ENSG00000179277	2.39256	6.87421e-06	1.73543	4.8906e-16	MEIS3P1
ENSG00000173237	3.46672	7.0564e-06	2.77421	7.37611e-07	C11orf86
ENSG00000150048	1.85886	7.15232e-06	1.85097	3.11041e-07	CLEC1A
ENSG00000027697	1.86614	7.17706e-06	1.85937	5.26061e-247	IFNGR1
ENSG00000122884	0.777841	7.32996e-06	0.62399	2.40344e-29	P4HA1
ENSG00000124882	1.64683	7.35769e-06	5.65713	3.0588e-48	EREG
ENSG00000169826	0.678053	7.68676e-06	0.956441	3.90371e-73	CSGALNACT2
ENSG00000086288	2.87702	7.71997e-06	1.06081	6.869e-07	NME8
ENSG00000229400	2.70021	7.79138e-06	3.3542	3.41592e-09
ENSG00000183735	1.11783	7.82081e-06	1.14949	8.39813e-69	TBK1
ENSG00000104691	-1.15944	7.86939e-06	-0.693119	1.20724e-05	UBXN8
ENSG00000182899	-0.657057	7.86939e-06	-0.643704	2.53649e-32	RPL35A
ENSG00000100823	-0.837335	7.97904e-06	-0.914624	1.71433e-53	APEX1
ENSG00000163874	0.76821	7.97988e-06	3.06938	6.08811e-245	ZC3H12A
ENSG00000117151	1.20753	8.00734e-06	0.617084	1.56362e-19	CTBS
ENSG00000115415	1.853	8.2221e-06	1.85323	1.81782e-50	STAT1
ENSG00000229644	2.09349	8.2418e-06	3.4178	7.44546e-197	NAMPTP1
ENSG00000140650	-2.06673	8.50723e-06	-0.64788	1.28999e-06	PMM2
ENSG00000119778	0.906103	8.6178e-06	0.791127	2.58278e-13	ATAD2B
ENSG00000153976	2.63002	8.7036e-06	0.875813	1.19664e-12	HS3ST3A1
ENSG00000196743	0.944505	8.71967e-06	0.710226	4.07526e-26	GM2A
ENSG00000174917	-1.81342	8.72499e-06	-0.64727	1.65829e-09	C19orf70
ENSG00000196966	2.25627	8.78035e-06	0.948493	0.00516148	NA
ENSG00000166130	-1.60624	8.80158e-06	-0.971932	1.29671e-39	IKBIP
ENSG00000173542	0.92787	8.8072e-06	0.876239	1.02519e-35	MOB1B
ENSG00000112977	-0.728474	8.9976e-06	-0.605318	6.37802e-22	DAP
ENSG00000172794	3.83914	9.10585e-06	1.54941	8.88756e-20	RAB37
ENSG00000130332	-1.26314	9.14938e-06	-0.697971	1.75753e-09	LSM7
ENSG00000169379	1.20219	9.20715e-06	0.6185	4.4303e-06	ARL13B
ENSG00000104524	-2.57101	9.29248e-06	-0.90605	4.98143e-05	PYCRL
ENSG00000185477	1.03159	9.58593e-06	1.3104	3.38007e-22	GPRIN3
ENSG00000124177	1.36006	9.61622e-06	0.878401	3.81769e-09	CHD6
ENSG00000100600	-1.77908	9.789e-06	-1.46891	4.24851e-215	LGMN
ENSG00000124635	1.71422	9.82399e-06	1.97918	1.04524e-21	HIST1H2BJ
ENSG00000172878	-3.46507	1.01191e-05	-1.15763	1.11324e-06	METAP1D
ENSG00000203667	-2.04517	1.01478e-05	-0.743842	2.96227e-12	COX20
ENSG00000214530	1.88878	1.01478e-05	1.25872	2.51958e-37	STARD10
ENSG00000148303	-1.63434	1.02385e-05	-0.936411	2.42261e-07	RPL7A
ENSG00000233927	-1.19761	1.04067e-05	-0.657832	2.29655e-27	RPS28
ENSG00000203306	-1.75664	1.05799e-05	-1.23784	9.26404e-64	NA
ENSG00000143153	-3.10129	1.1378e-05	-0.612438	3.29298e-23	ATP1B1
ENSG00000124942	-1.43507	1.15793e-05	-0.937633	0.000675796	AHNAK
ENSG00000129667	1.40891	1.17296e-05	1.69013	3.20422e-171	RHBDF2
ENSG00000181885	2.1861	1.18016e-05	1.0393	5.22657e-06	CLDN7
ENSG00000188060	-0.810636	1.18438e-05	-1.59113	7.69837e-139	RAB42
ENSG00000065268	-1.76246	1.18495e-05	-0.942628	1.37949e-16	WDR18
ENSG00000055211	1.38784	1.18634e-05	0.840893	1.62551e-33	GINM1
ENSG00000079150	-2.44368	1.20346e-05	-1.32388	1.49572e-18	FKBP7
ENSG00000160191	3.59551	1.20734e-05	1.16609	4.75804e-25	PDE9A
ENSG00000125148	2.21751	1.21284e-05	1.59215	2.77256e-52	MT2A
ENSG00000266028	1.16485	1.21727e-05	0.672399	4.99994e-07	SRGAP2
ENSG00000078177	0.883926	1.22229e-05	0.968731	1.13594e-13	N4BP2
ENSG00000085871	-1.57701	1.23018e-05	-0.895924	1.61563e-19	MGST2
ENSG00000040608	-3.07147	1.234e-05	-1.73111	1.85445e-12	RTN4R
ENSG00000118432	-3.72092	1.234e-05	-1.37965	1.82628e-06	CNR1
ENSG00000131019	-3.35853	1.23794e-05	-0.879164	0.0154519	ULBP3
ENSG00000163960	0.816044	1.29595e-05	0.799261	2.44676e-09	UBXN7
ENSG00000159674	-1.83472	1.2966e-05	-0.9347	1.43594e-26	SPON2
ENSG00000137462	1.54823	1.30269e-05	2.66232	0	TLR2
ENSG00000134824	-2.7759	1.31969e-05	-0.854684	1.91719e-24	FADS2
ENSG00000173546	-2.31363	1.39797e-05	-1.06275	1.05812e-21	CSPG4
ENSG00000266350	1.83143	1.47369e-05	2.23195	6.87767e-63	NA
ENSG00000180543	1.2367	1.49732e-05	0.622443	1.63979e-09	TSPYL5
ENSG00000061455	-3.42285	1.50406e-05	-1.06964	0.00354719	PRDM6
ENSG00000128228	-2.52896	1.57956e-05	-0.712879	4.08504e-07	SDF2L1
ENSG00000174007	2.1984	1.57989e-05	0.980762	1.5131e-08	CEP19
ENSG00000182973	0.85739	1.58752e-05	0.609058	1.21464e-11	CNOT10
ENSG00000150687	-1.70887	1.59105e-05	-1.24475	5.51855e-46	PRSS23
ENSG00000117009	1.57012	1.65245e-05	2.57962	9.68383e-165	KMO
ENSG00000155111	1.22541	1.6918e-05	0.651076	4.42236e-10	CDK19
ENSG00000145358	-3.30395	1.71554e-05	-1.45385	7.00424e-129	DDIT4L
ENSG00000106268	-0.913158	1.73197e-05	-0.763571	4.1324e-07	NUDT1
ENSG00000038219	0.658291	1.73864e-05	0.894239	1.07147e-10	BOD1L1
ENSG00000119314	0.764501	1.74822e-05	0.852166	3.6358e-25	PTBP3
ENSG00000147650	0.785031	1.85666e-05	1.13975	6.92549e-36	LRP12
ENSG00000136367	1.58513	1.86052e-05	0.683003	3.55962e-05	ZFHX2
ENSG00000179361	1.07694	1.86099e-05	0.762922	2.91577e-13	ARID3B
ENSG00000110944	3.22026	1.89527e-05	4.6914	6.72642e-42	IL23A
ENSG00000104728	-1.88189	1.91053e-05	-1.12495	7.66103e-27	ARHGEF10
ENSG00000104884	-1.23158	1.9794e-05	-0.715	1.34678e-19	ERCC2
ENSG00000139567	1.82305	1.9794e-05	3.26881	2.77622e-85	ACVRL1
ENSG00000182957	1.60904	1.99759e-05	0.943442	5.21474e-12	SPATA13
ENSG00000104907	-1.69187	1.99977e-05	-0.67156	1.84358e-07	TRMT1
ENSG00000260997	1.92983	2.02197e-05	3.58426	5.5209e-44
ENSG00000124785	2.25972	2.0404e-05	2.23858	3.69621e-27	NRN1
ENSG00000168394	1.79542	2.06036e-05	1.25602	0.00121161	TAP1
ENSG00000197536	1.96171	2.0726e-05	0.639429	0.000367083	C5orf56
ENSG00000126353	2.18182	2.08979e-05	9.914	2.09837e-210	CCR7
ENSG00000112414	-2.93716	2.10847e-05	-0.861385	3.6369e-13	ADGRG6
ENSG00000129355	2.13266	2.11141e-05	0.782996	2.77009e-06	CDKN2D
ENSG00000229698	2.25111	2.17165e-05	2.74135	1.94825e-46	HLA-F
ENSG00000141452	0.732929	2.17217e-05	0.591612	2.65461e-10	C18orf8
ENSG00000135617	-2.17343	2.18156e-05	-1.42172	1.60913e-16	PRADC1
ENSG00000164684	-3.2046	2.18942e-05	-1.37653	3.01278e-20	ZNF704
ENSG00000103335	-1.84968	2.23264e-05	-0.683101	7.80735e-15	PIEZO1
ENSG00000136051	0.670061	2.23596e-05	0.856108	1.16831e-30	KIAA1033
ENSG00000239672	-2.99777	2.29288e-05	-0.988649	5.13199e-14	NME1
ENSG00000177830	-1.60161	2.32141e-05	-1.05941	3.79586e-69	CHID1
ENSG00000134575	1.36829	2.41296e-05	1.7667	8.66468e-295	ACP2
ENSG00000169554	1.40633	2.41296e-05	1.16533	3.45635e-48	ZEB2
ENSG00000267121	1.41604	2.41296e-05	1.93305	3.00261e-10
ENSG00000132613	-2.21745	2.43757e-05	-0.990956	1.23857e-37	MTSS1L
ENSG00000162572	-1.47863	2.58362e-05	-0.597422	0.0185628	SCNN1D
ENSG00000172869	0.884833	2.61571e-05	0.900533	9.82826e-09	DMXL1
ENSG00000132694	1.46542	2.71548e-05	0.878688	1.30794e-47	ARHGEF11
ENSG00000196712	1.10755	2.76819e-05	0.820208	1.29991e-08	NF1
ENSG00000127884	-1.42872	2.84284e-05	-0.642058	1.09794e-20	ECHS1
ENSG00000166016	1.27497	2.85724e-05	1.68008	3.281e-34	ABTB2
ENSG00000137331	1.61739	2.86414e-05	1.52726	1.2148e-16	IER3
ENSG00000148798	-2.96317	2.87009e-05	-0.629962	3.3586e-10	INA
ENSG00000175105	0.898667	2.89879e-05	0.60664	1.79209e-09	ZNF654
ENSG00000165060	-2.03109	2.98298e-05	-0.950575	3.69792e-07	FXN
ENSG00000100129	-0.720038	3.05455e-05	-0.917636	4.30482e-58	EIF3L
ENSG00000130638	-0.789554	3.08356e-05	-0.684856	2.28537e-21	ATXN10
ENSG00000119922	2.59884	3.09762e-05	2.60428	9.74794e-20	IFIT2
ENSG00000104093	1.92469	3.15755e-05	2.33971	2.73963e-86	DMXL2
ENSG00000172602	2.61262	3.21665e-05	2.50419	6.05682e-22	RND1
ENSG00000108773	-2.77858	3.22496e-05	-1.22805	0.00067776	KAT2A
ENSG00000162702	0.715717	3.29264e-05	0.788599	1.59347e-23	ZNF281
ENSG00000076770	-1.72892	3.30708e-05	-0.808433	5.68954e-07	MBNL3
ENSG00000169375	1.24704	3.30795e-05	0.644645	4.95401e-22	SIN3A
ENSG00000244398	-1.51713	3.31142e-05	-0.837645	1.20596e-06
ENSG00000011083	2.4662	3.3588e-05	1.03967	4.69526e-05	SLC6A7
ENSG00000128881	2.10464	3.3989e-05	0.689532	1.04639e-07	TTBK2
ENSG00000196208	-1.86822	3.4868e-05	-0.659678	1.69174e-06	GREB1
ENSG00000065308	-1.7718	3.49125e-05	-0.82959	1.13515e-18	TRAM2
ENSG00000138613	1.49934	3.53874e-05	0.841764	3.10988e-32	APH1B
ENSG00000187231	1.85781	3.55436e-05	0.745304	1.08748e-19	SESTD1
ENSG00000177058	1.32755	3.56625e-05	0.617337	2.0658e-14	SLC38A9
ENSG00000214022	1.17748	3.61407e-05	0.740368	3.53326e-47	REPIN1
ENSG00000124151	0.990448	3.77082e-05	0.764699	6.09223e-17	NCOA3
ENSG00000197409	2.01899	3.80406e-05	1.28917	0.000162025	HIST1H3D
ENSG00000051382	0.665504	3.81282e-05	0.977038	5.59323e-24	PIK3CB
ENSG00000112763	1.2545	3.83535e-05	1.06919	8.96814e-60	BTN2A1
ENSG00000176182	1.64779	3.89497e-05	0.948159	8.85241e-15	MYPOP
ENSG00000152778	1.6128	3.98075e-05	1.27847	7.859e-28	IFIT5
ENSG00000092929	0.818024	4.01231e-05	0.68883	7.62956e-06	UNC13D
ENSG00000166272	1.62547	4.17331e-05	0.951044	3.00233e-71	WBP1L
ENSG00000160932	2.0035	4.1735e-05	2.08662	5.05796e-70	LY6E
ENSG00000135604	0.675419	4.19407e-05	2.67656	1.50038e-201	STX11
ENSG00000144283	-0.998352	4.19588e-05	-0.623491	8.08286e-11	PKP4
ENSG00000158473	1.48741	4.30082e-05	1.00786	1.69427e-17	CD1D
ENSG00000158023	-2.07	4.31824e-05	-0.775707	9.50011e-05	WDR66
ENSG00000170542	0.588923	4.32302e-05	1.66076	7.1742e-122	SERPINB9
ENSG00000091073	1.93222	4.34042e-05	2.00458	4.9851e-120	DTX2
ENSG00000204923	1.34282	4.54451e-05	0.589576	0.000699275	FBXO48
ENSG00000232533	-2.3315	4.55746e-05	-0.591541	0.000309872
ENSG00000188191	-1.86853	4.55961e-05	-1.06438	8.64434e-16	PRKAR1B
ENSG00000166949	-2.69178	4.61325e-05	-1.0011	2.74651e-40	SMAD3
ENSG00000101849	1.74706	4.9326e-05	0.945283	3.71144e-18	TBL1X
ENSG00000103353	-0.671729	4.9326e-05	-0.739646	4.86811e-29	UBFD1
ENSG00000140391	0.921702	4.98075e-05	1.09685	4.32166e-89	TSPAN3
ENSG00000198959	2.41727	5.03665e-05	2.55614	0	TGM2
ENSG00000105835	1.96051	5.05276e-05	3.30686	0	NAMPT
ENSG00000160284	-2.28886	5.05276e-05	-1.41434	8.22631e-10	SPATC1L
ENSG00000089053	-0.753196	5.16708e-05	-0.610543	2.49375e-10	ANAPC5
ENSG00000105856	1.25512	5.22436e-05	0.935553	4.5797e-55	HBP1
ENSG00000135587	0.982189	5.28211e-05	0.745275	1.08425e-08	SMPD2
ENSG00000154451	1.96373	5.28862e-05	1.8581	3.39144e-06	GBP5
ENSG00000237476	-2.11406	5.29849e-05	-1.2992	0.0004303
ENSG00000242071	-1.85535	5.29849e-05	-0.736388	0.000200863	RPL7AP6
ENSG00000127946	2.17427	5.38146e-05	1.45115	7.44335e-08	HIP1
ENSG00000162897	2.69736	5.39529e-05	4.03343	1.96057e-32	FCAMR
ENSG00000235552	-1.12774	5.50177e-05	-1.00709	3.68094e-09	RPL6P27
ENSG00000198624	1.50795	5.64262e-05	1.36735	2.23733e-120	CCDC69
ENSG00000109089	-2.04951	5.66469e-05	-0.812267	8.54007e-18	CDR2L
ENSG00000110446	0.831916	5.70521e-05	0.83378	5.33085e-53	SLC15A3
ENSG00000196754	-2.45856	5.71539e-05	-0.922934	0.00517536	S100A2
ENSG00000168268	-1.56667	5.7767e-05	-0.853903	3.31867e-49	NT5DC2
ENSG00000090863	0.790593	5.86096e-05	0.648654	8.27144e-23	GLG1
ENSG00000166171	-1.71698	5.8613e-05	-0.610226	0.000236677	DPCD
ENSG00000243811	2.42324	5.88558e-05	0.652196	0.027861	APOBEC3D
ENSG00000111490	1.48192	5.91552e-05	2.21877	3.60522e-47	TBC1D30
ENSG00000135678	1.69588	5.94157e-05	1.59993	2.92085e-86	CPM
ENSG00000156011	1.209	6.07718e-05	1.02421	1.99872e-15	PSD3
ENSG00000133106	1.72176	6.09679e-05	2.14004	4.0916e-14	EPSTI1
ENSG00000073737	-3.00203	6.23459e-05	-4.21986	7.06493e-133	DHRS9
ENSG00000101745	1.25932	6.26998e-05	0.841031	2.101e-30	ANKRD12
ENSG00000227039	1.54598	6.51077e-05	2.26201	1.02108e-20	ITGB2-AS1
ENSG00000167085	-1.7825	6.56017e-05	-0.772228	4.56031e-21	PHB
ENSG00000159110	1.29515	6.61494e-05	1.31187	1.63915e-92	IFNAR2
ENSG00000198763	-0.960417	6.63415e-05	-1.00043	1.0274e-06	MT-ND2
ENSG00000110395	1.15114	6.65084e-05	0.885122	1.90693e-11	CBL
ENSG00000126821	1.2957	6.68022e-05	1.18532	6.5585e-40	SGPP1
ENSG00000117399	-1.79104	7.04787e-05	-0.757288	1.15305e-07	CDC20
ENSG00000244313	-1.37991	7.10602e-05	-0.649538	0.00079884
ENSG00000189319	-0.803355	7.11702e-05	-0.844795	4.38932e-24	FAM53B
ENSG00000159256	0.75266	7.18527e-05	0.594472	4.7635e-17	MORC3
ENSG00000172349	-1.17809	7.21767e-05	-1.04956	3.15759e-20	IL16
ENSG00000205246	-2.11775	7.44798e-05	-0.687967	8.09724e-09	NA
ENSG00000266835	-1.10693	7.45136e-05	-1.22707	3.06312e-25	GAPLINC
ENSG00000102172	-0.72415	7.48365e-05	-0.626553	2.51896e-43	SMS
ENSG00000159322	0.983307	7.52037e-05	1.04349	2.20222e-60	ADPGK
ENSG00000188818	-2.54271	7.68155e-05	-0.700864	0.0160111	ZDHHC11
ENSG00000197724	1.01863	7.701e-05	0.693582	1.26129e-21	PHF2
ENSG00000131459	2.16672	7.70335e-05	0.8557	1.01005e-40	GFPT2
ENSG00000104321	3.32986	7.78615e-05	1.18948	0.00282986	TRPA1
ENSG00000185885	2.62755	7.87889e-05	2.52457	1.95569e-80	IFITM1
ENSG00000184178	-2.26925	8.03014e-05	-1.34715	1.68187e-14	SCFD2
ENSG00000023191	-1.32021	8.10098e-05	-0.610715	3.58867e-27	RNH1
ENSG00000139826	0.857735	8.11008e-05	0.706924	5.9764e-12	ABHD13
ENSG00000198856	-1.62052	8.13455e-05	-0.869674	5.59219e-41	OSTC
ENSG00000186407	1.97188	8.47432e-05	9.25719	4.20343e-283	CD300E
ENSG00000116774	-3.41389	8.50163e-05	-2.36402	2.67398e-126	OLFML3
ENSG00000228253	-0.932928	8.50758e-05	-0.922975	7.9832e-09	MT-ATP8
ENSG00000261087	-2.01973	8.87181e-05	-0.787581	0.0214026
ENSG00000103356	-1.99909	8.92128e-05	-0.848076	4.05525e-14	EARS2
ENSG00000197157	-1.16688	8.98802e-05	-0.916341	1.48952e-78	SND1
ENSG00000074181	0.918745	9.19685e-05	1.46364	7.1951e-75	NOTCH3
ENSG00000164609	0.853021	9.22475e-05	0.656905	1.93342e-24	SLU7
ENSG00000104918	1.85591	9.27003e-05	3.13477	2.89587e-09	RETN
ENSG00000234964	-3.19026	9.31376e-05	-0.590251	0.00230932	FABP5P7
ENSG00000147548	1.07675	9.52466e-05	0.629154	3.9229e-11	WHSC1L1
ENSG00000145050	-2.41666	9.55764e-05	-0.836219	0.0218754	MANF
ENSG00000250303	-2.56124	9.66641e-05	-1.04133	0.00207893
ENSG00000075651	2.49282	9.79963e-05	1.42949	2.66657e-65	PLD1
ENSG00000110315	-0.702935	9.87503e-05	-0.713616	1.59645e-16	RNF141
ENSG00000171236	1.70806	9.91806e-05	2.07845	6.51238e-40	LRG1
ENSG00000170390	-2.77156	0.00010194	-1.29785	9.60379e-24	DCLK2
ENSG00000166347	1.23626	0.000102495	1.01612	2.96565e-29	CYB5A
ENSG00000073536	-2.46383	0.000102538	-0.7188	3.89234e-07	NLE1
ENSG00000140749	1.8191	0.000104185	0.710319	1.51016e-12	IGSF6
ENSG00000198794	-2.14849	0.000105162	-0.86161	6.72336e-27	SCAMP5
ENSG00000100991	0.870259	0.000105287	1.19425	6.4885e-121	TRPC4AP
ENSG00000101639	2.05668	0.000105287	0.594176	1.32381e-15	CEP192
ENSG00000206341	2.11334	0.00010639	1.90685	5.83086e-10	HLA-H
ENSG00000135919	-1.57545	0.000108373	-1.7322	5.45684e-88	SERPINE2
ENSG00000135899	1.09461	0.00011053	0.674664	6.16992e-08	SP110
ENSG00000114686	-1.87936	0.000111131	-0.619784	7.37695e-13	MRPL3
ENSG00000183401	1.70142	0.000113911	0.98433	2.09573e-11	CCDC159
ENSG00000156052	0.726979	0.000114979	0.693924	2.17326e-17	GNAQ
ENSG00000197837	2.24952	0.000116271	1.83281	1.5145e-11	HIST4H4
ENSG00000174197	0.841874	0.00011743	0.650627	0.000212961	MGA
ENSG00000143702	0.851197	0.000117877	0.692651	7.46213e-14	CEP170
ENSG00000145555	1.41399	0.000120231	0.597637	1.23376e-06	MYO10
ENSG00000172428	-0.832563	0.00012122	-0.6309	5.25013e-08	COPS9
ENSG00000025434	1.74682	0.000124849	2.16497	1.45946e-73	NR1H3
ENSG00000167578	0.751484	0.00012517	0.679432	3.52816e-05	RAB4B
ENSG00000232160	1.75273	0.000125636	0.624692	0.0194595	RAP2C-AS1
ENSG00000137726	-1.68717	0.000126661	-0.949342	5.57711e-36	FXYD6
ENSG00000232573	-1.4342	0.000128147	-1.16083	9.38902e-10	RPL3P4
ENSG00000140280	0.746109	0.000129087	1.20599	2.56545e-29	LYSMD2
ENSG00000135486	-0.991335	0.00013204	-0.631831	3.11092e-28	HNRNPA1
ENSG00000227097	-1.0647	0.000133412	-0.790121	2.9743e-17	RPS28P7
ENSG00000198382	0.867885	0.000133503	0.878614	1.41244e-25	UVRAG
ENSG00000168172	0.706282	0.000135354	0.764441	5.42946e-11	HOOK3
ENSG00000170340	-1.28835	0.000137923	-0.688615	8.13846e-16	B3GNT2
ENSG00000077684	-0.911716	0.0001394	-0.743319	5.00245e-13	JADE1
ENSG00000078081	2.82329	0.000140083	8.22857	0	LAMP3
ENSG00000178982	-1.3173	0.000140407	-0.795113	4.11567e-39	EIF3K
ENSG00000198133	1.70306	0.000140738	0.817477	9.96686e-05	TMEM229B
ENSG00000178719	1.71842	0.000141247	1.00311	0.00139283	GRINA
ENSG00000122515	1.82036	0.000141661	0.912905	6.9822e-10	ZMIZ2
ENSG00000134028	1.91222	0.000145343	2.84167	1.40688e-190	ADAMDEC1
ENSG00000250777	-2.14032	0.00014569	-1.37403	4.25315e-06
ENSG00000234797	-1.12151	0.000147261	-0.957272	4.14871e-09	RPS3AP6
ENSG00000133315	-2.36868	0.000147645	-1.14837	6.16472e-10	MACROD1
ENSG00000198937	-1.92561	0.00015145	-0.597392	0.00378129	CCDC167
ENSG00000196787	2.25221	0.000155295	1.11937	3.22286e-08	HIST1H2AG
ENSG00000152056	-1.80942	0.000157247	-0.905103	1.2803e-07	AP1S3
ENSG00000121104	1.68809	0.000160911	1.03629	5.99148e-17	FAM117A
ENSG00000135932	0.870761	0.000162144	0.770219	9.62504e-34	CAB39
ENSG00000158813	-2.26653	0.000164091	-1.5142	3.41391e-27	EDA
ENSG00000135677	0.828757	0.000165283	1.22604	1.62223e-60	GNS
ENSG00000157800	-1.68184	0.00016543	-0.703459	5.5558e-09	SLC37A3
ENSG00000100697	1.62733	0.000166107	0.981321	1.91238e-15	DICER1
ENSG00000197769	2.58482	0.000166573	2.5251	4.27622e-25	MAP1LC3C
ENSG00000128271	2.15036	0.000168593	2.55559	6.89769e-07	ADORA2A
ENSG00000156206	2.17704	0.000172766	4.25722	4.47834e-19	CFAP161
ENSG00000122497	2.07577	0.000175859	1.24641	4.46303e-15	NA
ENSG00000230202	-1.62556	0.000182806	-0.740607	0.00170469
ENSG00000197323	0.649792	0.000185789	0.653794	3.37729e-19	TRIM33
ENSG00000152804	-1.98894	0.000186833	-1.12803	2.82458e-22	HHEX
ENSG00000176014	-2.08118	0.000188195	-1.01281	3.25596e-60	TUBB6
ENSG00000169100	-1.05179	0.000189334	-0.805161	5.672e-43	SLC25A6
ENSG00000126709	2.19342	0.000191493	2.98809	1.61642e-38	IFI6
ENSG00000180549	1.0653	0.000200648	2.1253	3.885e-05	FUT7
ENSG00000198840	-0.811103	0.000202747	-0.736244	9.88819e-09	MT-ND3
ENSG00000143970	0.616592	0.000205668	0.882736	2.71577e-11	ASXL2
ENSG00000237298	0.817462	0.000206843	0.932531	1.6809e-11	TTN-AS1
ENSG00000132589	1.00469	0.000209307	1.25831	7.61477e-102	FLOT2
ENSG00000270959	1.38381	0.000210002	0.885653	0.000169495	LPP-AS2
ENSG00000213024	0.771054	0.000211354	0.91222	1.36868e-59	NUP62
ENSG00000242612	-1.06943	0.000212902	-0.937988	3.93154e-06	DECR2
ENSG00000169855	1.90256	0.000214035	0.955994	1.24455e-17	ROBO1
ENSG00000133739	1.66435	0.000214925	0.732855	5.27397e-06	LRRCC1
ENSG00000071189	0.638146	0.000216435	0.691972	1.71361e-18	SNX13
ENSG00000088882	-1.89836	0.000219039	-1.17797	8.36594e-20	CPXM1
ENSG00000106034	1.25883	0.000220223	1.33817	2.225e-28	CPED1
ENSG00000135390	-0.923975	0.000223595	-0.670893	1.63258e-36	ATP5G2
ENSG00000168062	2.31008	0.000225328	1.2053	3.85248e-15	BATF2
ENSG00000100101	-0.701828	0.000227072	-0.58694	6.57922e-05
ENSG00000084676	1.19363	0.000229745	0.751243	1.15508e-11	NCOA1
ENSG00000073969	0.601399	0.000231343	0.72195	4.89783e-29	NSF
ENSG00000116353	-1.69724	0.000231343	-0.688299	2.67431e-07	MECR
ENSG00000198938	-0.913716	0.000231343	-1.08754	3.95767e-08	MT-CO3
ENSG00000167703	1.23756	0.000231546	0.918301	7.60735e-44	SLC43A2
ENSG00000008517	2.73794	0.000234463	1.71984	2.71871e-56	IL32
ENSG00000173039	1.1269	0.000239574	0.647258	8.42694e-30	RELA
ENSG00000136244	2.50838	0.000244637	6.08729	6.0953e-190	IL6
ENSG00000205744	0.791745	0.000245609	0.605788	2.70941e-06	DENND1C
ENSG00000144867	-1.73878	0.000246924	-1.08267	3.7483e-32	SRPRB
ENSG00000100348	-0.966414	0.000252858	-0.666524	3.86903e-24	TXN2
ENSG00000251429	-1.7442	0.000254767	-1.05231	0.017713
ENSG00000185278	1.19867	0.000256405	0.609365	0.000158801	ZBTB37
ENSG00000105655	-2.13547	0.000257437	-1.40702	9.7201e-62	ISYNA1
ENSG00000100092	0.614979	0.000258404	1.06617	1.80968e-51	SH3BP1
ENSG00000198771	0.729691	0.000259326	0.838621	1.47333e-31	RCSD1
ENSG00000177807	3.41473	0.000261999	6.10278	4.06995e-64	KCNJ10
ENSG00000198899	-0.87274	0.000266021	-0.980908	5.12339e-06	MT-ATP6
ENSG00000180304	1.63009	0.00026679	0.809083	3.52495e-46	OAZ2
ENSG00000158483	-1.42512	0.000267401	-0.593727	0.00875512	FAM86C1
ENSG00000196187	0.865112	0.000268007	1.20519	1.16009e-69	TMEM63A
ENSG00000053501	-0.817285	0.000269484	-1.15196	3.40051e-12	USE1
ENSG00000139505	0.703349	0.0002716	0.726864	3.72996e-23	MTMR6
ENSG00000113532	0.776641	0.000279028	1.39956	2.8468e-72	ST8SIA4
ENSG00000159433	-1.54181	0.000283771	-0.618701	2.84954e-07	STARD9
ENSG00000116106	-3.06368	0.000284568	-1.30609	5.245e-15	EPHA4
ENSG00000170727	-2.14301	0.000284568	-1.10519	0.00132201	NA
ENSG00000062194	0.614672	0.000288607	0.734198	6.67358e-29	GPBP1
ENSG00000185818	-2.37511	0.000288737	-1.31824	5.39655e-61	NAT8L
ENSG00000088543	1.11125	0.000296534	0.67327	2.40712e-05	C3orf18
ENSG00000271383	1.93303	0.000303831	1.89303	1.42694e-63	NBPF19
ENSG00000013523	1.4928	0.000304958	1.05126	7.99502e-40	ANGEL1
ENSG00000174851	-1.34108	0.0003065	-0.747044	1.14584e-22	YIF1A
ENSG00000090975	-1.88303	0.000307984	-0.887092	1.59676e-12	PITPNM2
ENSG00000115421	1.02859	0.000309284	0.613887	1.6413e-13	PAPOLG
ENSG00000184557	0.826139	0.000309632	1.85339	3.66916e-175	SOCS3
ENSG00000136240	-1.22228	0.000310606	-0.773131	1.25534e-53	KDELR2
ENSG00000011009	-0.675167	0.000311657	-0.64119	7.48977e-19	LYPLA2
ENSG00000166068	0.820873	0.000313794	1.16167	3.71631e-47	SPRED1
ENSG00000225630	-0.933057	0.000315391	-0.969417	1.14576e-05	MTND2P28
ENSG00000166188	1.16918	0.000318448	0.941857	3.42133e-22	ZNF319
ENSG00000116539	0.718084	0.00032215	0.724034	1.56409e-05	ASH1L
ENSG00000160117	2.13145	0.000328006	1.18146	4.30868e-05	ANKLE1
ENSG00000173264	0.938171	0.000328006	0.604196	3.78476e-10	GPR137
ENSG00000139496	0.589599	0.000337671	0.591895	9.72079e-13	NUP58
ENSG00000075218	-1.83947	0.000340806	-0.604295	9.25582e-05	GTSE1
ENSG00000135821	1.00568	0.000340837	1.61108	3.21136e-285	GLUL
ENSG00000103528	1.34679	0.000346689	1.16323	8.84556e-18	SYT17
ENSG00000099942	0.758406	0.000347719	0.6738	2.28624e-21	CRKL
ENSG00000189308	0.813278	0.000354949	1.03814	3.01646e-20	LIN54
ENSG00000096433	2.57399	0.000365009	1.05074	1.79596e-17	ITPR3
ENSG00000139239	-1.20507	0.000372793	-0.753908	0.000718353	RPL14P1
ENSG00000115414	-2.08918	0.000375038	-0.715411	2.04289e-06	FN1
ENSG00000104856	1.23577	0.000377022	2.56306	8.53424e-227	RELB
ENSG00000125726	2.29615	0.000387298	3.47106	5.84289e-185	CD70
ENSG00000196371	0.875067	0.000388292	1.3715	2.09389e-41	FUT4
ENSG00000131116	-0.682886	0.000388758	-0.585703	2.00166e-11	ZNF428
ENSG00000155016	-1.71346	0.000392682	-1.05538	1.87594e-10	CYP2U1
ENSG00000063761	-0.854372	0.0004007	-0.743132	3.41249e-05	ADCK1
ENSG00000141012	0.60042	0.0004007	1.09689	4.84733e-63	GALNS
ENSG00000125459	-1.37306	0.000407364	-0.713468	0.000223838	MSTO1
ENSG00000117676	0.907231	0.000409596	0.633141	1.6097e-36	RPS6KA1
ENSG00000211696	1.87638	0.000416711	1.61686	5.88161e-05	TRGV8
ENSG00000117595	2.04325	0.000418569	2.72991	5.39942e-43	IRF6
ENSG00000138449	-1.25357	0.000430516	-3.12649	1.60375e-211	SLC40A1
ENSG00000135709	1.45228	0.000431362	0.677587	9.85287e-09	KIAA0513
ENSG00000139572	1.28146	0.000432703	5.47772	5.77597e-295	GPR84
ENSG00000139278	-1.97281	0.000433423	-1.41005	2.93633e-102	GLIPR1
ENSG00000016391	2.69967	0.000436468	1.77636	2.99954e-12	CHDH
ENSG00000171467	0.588919	0.000437451	0.824091	1.35315e-19	ZNF318
ENSG00000212907	-0.836718	0.000437903	-0.987267	1.6616e-06	MT-ND4L
ENSG00000176155	0.679106	0.000442124	1.09303	7.35768e-11	CCDC57
ENSG00000187210	-1.77651	0.000445514	-0.701371	1.47911e-11	GCNT1
ENSG00000127838	1.05974	0.000451962	1.73802	5.40047e-151	PNKD
ENSG00000271425	1.80193	0.000459607	1.0166	0.00107712	NBPF10
ENSG00000198467	-1.86457	0.000461649	-1.76975	4.21083e-181	TPM2
ENSG00000115183	-1.46108	0.000465019	-0.675481	4.08266e-11	TANC1
ENSG00000184678	2.02459	0.000477777	1.41127	0.00258475	HIST2H2BE
ENSG00000062282	1.42324	0.000483956	1.92147	4.6433e-20	DGAT2
ENSG00000104112	1.63289	0.000483956	0.600623	0.000324748	SCG3
ENSG00000100321	-1.47133	0.000484178	-1.0937	2.79513e-14	SYNGR1
ENSG00000085563	-2.21019	0.000502515	-1.85235	8.62529e-06	ABCB1
ENSG00000158769	1.15815	0.000512622	1.20404	1.69484e-103	F11R
ENSG00000042286	0.6932	0.000514511	1.23435	5.81118e-34	AIFM2
ENSG00000075142	1.03678	0.000516805	0.642833	2.00452e-25	SRI
ENSG00000198886	-0.742991	0.000517779	-1.00841	1.83747e-06	MT-ND4
ENSG00000248527	-0.854866	0.000526003	-0.906014	2.01118e-05	MTATP6P1
ENSG00000188013	2.48752	0.000527834	1.11445	1.26823e-05	MEIS3P2
ENSG00000156384	1.14138	0.000531435	0.664053	1.67738e-05	SFR1
ENSG00000163605	0.613886	0.000537506	0.59736	1.24798e-17	PPP4R2
ENSG00000167995	1.02133	0.000541715	1.2085	4.70795e-36	BEST1
ENSG00000149150	-1.55632	0.000549371	-0.710858	1.78157e-06	SLC43A1
ENSG00000188372	2.311	0.000558148	4.10273	7.99036e-35	ZP3
ENSG00000114850	-1.13041	0.000564549	-0.658444	4.65902e-28	SSR3
ENSG00000065485	-2.08329	0.000568722	-1.07196	5.41665e-27	PDIA5
ENSG00000150967	-1.72666	0.000577656	-1.07451	5.6669e-08	ABCB9
ENSG00000205593	-0.877859	0.000581615	-0.612444	0.00042671	DENND6B
ENSG00000083807	-2.06649	0.000591898	-1.03807	0.00357941	SLC27A5
ENSG00000261795	-1.96934	0.000599266	-1.61012	1.11214e-49
ENSG00000137200	0.745993	0.000604702	0.811716	1.02915e-39	CMTR1
ENSG00000167711	-1.51612	0.000607889	-0.865509	3.23961e-05	SERPINF2
ENSG00000250588	-2.89961	0.000608615	-1.03505	7.99257e-06	NA
ENSG00000119917	2.22685	0.000611747	2.72176	1.9641e-19	IFIT3
ENSG00000265798	3.1783	0.000617053	0.92487	0.00387241
ENSG00000175471	1.8309	0.000618995	2.21361	7.43369e-116	MCTP1
ENSG00000168273	-1.1796	0.000626279	-1.20424	1.74058e-16	SMIM4
ENSG00000084774	-0.889446	0.000627247	-0.598986	4.2856e-18	CAD
ENSG00000140545	-1.21103	0.000630468	-1.92802	1.97448e-197	MFGE8
ENSG00000183354	0.783895	0.00063245	0.6724	1.07207e-08	KIAA2026
ENSG00000198130	-0.822442	0.000633817	-0.68405	1.20441e-06	HIBCH
ENSG00000082805	0.807169	0.000636564	0.593921	1.30805e-05	ERC1
ENSG00000262222	-1.73478	0.000636932	-0.921012	0.0157567
ENSG00000219607	1.87152	0.000660306	1.26626	1.04386e-13	PPP1R3G
ENSG00000177463	1.0376	0.000662776	0.735461	8.65119e-11	NR2C2
ENSG00000179954	-1.66109	0.000679335	-1.20548	8.79154e-23	SSC5D
ENSG00000126602	-1.39515	0.000681177	-0.608221	2.14976e-17	TRAP1
ENSG00000092051	-1.67743	0.000681715	-0.720575	0.000350748	JPH4
ENSG00000140905	-2.23145	0.000689564	-0.683722	1.36158e-05	GCSH
ENSG00000157557	1.0602	0.000694263	1.98186	0	ETS2
ENSG00000177614	-2.5607	0.000698577	-0.666963	2.65401e-14	PGBD5
ENSG00000065054	-1.31632	0.000700111	-0.621239	3.04776e-05	SLC9A3R2
ENSG00000196812	1.32861	0.000704657	0.816184	0.00121981	ZSCAN16
ENSG00000149634	-1.42495	0.000708739	-0.840935	0.0293176	SPATA25
ENSG00000126803	-1.2282	0.000712334	-2.69546	4.57282e-27	HSPA2
ENSG00000163106	-2.7493	0.000723761	-1.85004	5.79548e-55	HPGDS
ENSG00000204160	0.637945	0.000730533	1.15619	2.39652e-47	ZDHHC18
ENSG00000253368	-1.51975	0.000734689	-1.55524	8.94866e-33	TRNP1
ENSG00000109452	-2.06292	0.00073848	-0.968806	2.97989e-06	INPP4B
ENSG00000159882	1.31949	0.000739875	1.18918	1.41329e-12	ZNF230
ENSG00000213199	-1.91175	0.000758197	-0.807502	0.00361986	ASIC3
ENSG00000185522	1.82447	0.000766742	0.593998	0.00993203	LMNTD2
ENSG00000213860	-1.73097	0.000768306	-1.04507	0.0189745	RPL21P75
ENSG00000157017	2.68046	0.000788654	1.57782	0.000805245	GHRL
ENSG00000264112	-1.05799	0.000794717	-1.19482	0.000405075
ENSG00000197728	-1.01367	0.000800612	-0.664248	5.80197e-30	RPS26
ENSG00000182224	-1.51963	0.000805529	-0.749055	7.54709e-11	CYB5D1
ENSG00000080815	0.683937	0.000807225	1.06317	1.1618e-40	PSEN1
ENSG00000105518	1.13586	0.000821147	1.28793	1.28618e-34	TMEM205
ENSG00000147168	1.16438	0.000823271	3.38025	1.0423e-73	IL2RG
ENSG00000138031	-1.43359	0.000835851	-1.13905	2.07899e-72	ADCY3
ENSG00000100767	1.26845	0.000840466	1.34234	3.62322e-34	PAPLN
ENSG00000162825	1.85796	0.000850458	0.849036	1.58567e-05	NBPF20
ENSG00000063241	-1.97861	0.000852672	-0.985869	1.11969e-19	ISOC2
ENSG00000123416	-2.32152	0.00085582	-0.701167	1.78826e-20	TUBA1B
ENSG00000095951	1.32444	0.000883489	1.64587	2.95396e-56	HIVEP1
ENSG00000182197	-1.04921	0.000890303	-1.21818	5.37236e-58	EXT1
ENSG00000115652	1.23188	0.000908267	0.939513	1.88271e-31	UXS1
ENSG00000211689	2.34162	0.000910877	4.51932	6.67727e-21	TRGC1
ENSG00000232442	-1.24071	0.000930523	-1.11931	6.46214e-05
ENSG00000232586	1.57106	0.000930638	0.649562	0.0425033	KIAA1614-AS1
ENSG00000260822	-1.25584	0.0009511	-0.969916	6.67738e-16
ENSG00000264983	2.19918	0.000978189	1.81711	3.51066e-14	NA
ENSG00000164346	-0.70749	0.000988348	-0.640022	7.0185e-20	NSA2
ENSG00000119900	0.687729	0.000998496	0.682222	3.30354e-16	OGFRL1
ENSG00000134352	0.641923	0.000999749	0.97068	5.78668e-24	IL6ST
ENSG00000184224	-1.23311	0.00100146	-0.927428	0.0044574	C11orf72
ENSG00000262087	1.02792	0.00101048	1.69275	2.80256e-21	NA
ENSG00000103253	-2.17684	0.00102232	-1.16597	3.90239e-17	HAGHL
ENSG00000118939	-1.71612	0.00102602	-0.997613	0.000467621	UCHL3
ENSG00000011132	1.00322	0.00102875	0.641092	9.62694e-11	APBA3
ENSG00000165271	-1.07313	0.00103171	-0.859568	8.62727e-27	NOL6
ENSG00000125746	0.730235	0.00104525	1.07604	2.37335e-31	EML2
ENSG00000072071	-1.45138	0.00104854	-0.616745	2.93064e-08	ADGRL1
ENSG00000262165	2.16609	0.00106291	1.10737	0.00628212
ENSG00000241886	2.09562	0.00106406	1.83438	1.42251e-21
ENSG00000136021	0.602772	0.00106423	0.613294	2.99003e-17	SCYL2
ENSG00000099139	1.08405	0.00107372	1.57116	1.05331e-52	PCSK5
ENSG00000272796	-1.87391	0.00107506	-0.621238	0.000809306	NA
ENSG00000176928	-1.67778	0.00108121	-1.34717	0.000143321	GCNT4
ENSG00000023287	0.839497	0.00108352	0.775689	1.27978e-17	RB1CC1
ENSG00000138604	0.624625	0.00111804	1.09645	1.36902e-50	GLCE
ENSG00000185420	-1.32571	0.00111847	-1.41089	7.21894e-25	SMYD3
ENSG00000198829	-1.71312	0.00113588	-0.880252	2.5751e-15	SUCNR1
ENSG00000148484	-1.3045	0.00116451	-0.671669	9.53313e-23	RSU1
ENSG00000164181	0.788822	0.00116673	4.60469	8.16345e-151	ELOVL7
ENSG00000177469	-1.91877	0.00118323	-1.76191	3.64738e-133	PTRF
ENSG00000128951	-0.7162	0.00122958	-0.667201	9.66062e-14	DUT
ENSG00000022267	-2.7352	0.00126218	-1.97326	9.14316e-162	FHL1
ENSG00000163513	0.974637	0.00126885	0.943668	1.52749e-41	TGFBR2
ENSG00000120539	0.624467	0.00127268	0.664856	2.14271e-09	MASTL
ENSG00000112406	0.99072	0.00128125	1.0763	5.54777e-45	HECA
ENSG00000150977	1.43005	0.00128968	1.58688	2.76793e-72	RILPL2
ENSG00000103723	-1.82232	0.00129468	-0.70431	0.0118765	AP3B2
ENSG00000064666	-1.51609	0.00129785	-1.30111	4.84365e-103	CNN2
ENSG00000235568	1.08871	0.00130719	1.5474	8.25562e-192	NFAM1
ENSG00000215030	-1.23915	0.00131816	-0.724336	0.00737406	RPL13P12
ENSG00000161328	-1.41685	0.00132718	-0.617259	0.0360811	LRRC56
ENSG00000171310	1.10184	0.00132856	2.15488	2.04579e-197	CHST11
ENSG00000230844	-1.14186	0.0013599	-0.903795	9.61286e-05	ZNF674-AS1
ENSG00000068976	-1.59786	0.00136831	-1.23433	0.000508502	PYGM
ENSG00000130208	-0.796139	0.00144192	-1.39406	4.75498e-59	APOC1
ENSG00000143466	1.44474	0.00145403	1.16839	0.000164967	NA
ENSG00000070081	-0.738497	0.001497	-0.93986	5.46593e-29	NUCB2
ENSG00000185507	1.14666	0.00150323	2.26361	9.74743e-60	IRF7
ENSG00000197622	0.944972	0.00150947	0.830577	3.64888e-27	CDC42SE1
ENSG00000204136	-1.26298	0.00152269	-2.7713	1.94454e-132	GGTA1P
ENSG00000224078	-1.52851	0.00152307	-0.718262	1.01611e-26	SNHG14
ENSG00000136250	1.48693	0.00156886	1.67005	2.87854e-152	AOAH
ENSG00000100342	0.871724	0.00158283	1.03376	2.63551e-10	APOL1
ENSG00000118985	1.05372	0.00159813	1.83145	0	ELL2
ENSG00000106565	1.16009	0.00160021	1.47521	5.81226e-187	TMEM176B
ENSG00000137673	2.0963	0.00162511	1.56841	9.91248e-05	MMP7
ENSG00000153094	1.619	0.00162642	1.65077	1.26367e-62	BCL2L11
ENSG00000188158	2.2245	0.00164782	0.824418	3.82829e-05	NHS
ENSG00000158717	-1.05646	0.00165273	-0.784906	5.06318e-10	RNF166
ENSG00000104522	-0.718426	0.00165805	-0.795049	4.22998e-19	TSTA3
ENSG00000159176	-0.724563	0.00166144	-0.859064	5.02124e-47	CSRP1
ENSG00000135766	0.645312	0.0016705	0.625556	1.24914e-18	EGLN1
ENSG00000018699	-1.54606	0.00167708	-0.997076	6.53126e-17	TTC27
ENSG00000254893	0.937963	0.00169997	1.18342	1.68449e-08
ENSG00000236552	-0.781287	0.00170248	-0.734239	2.00082e-09	RPL13AP5
ENSG00000248487	-1.39047	0.00170785	-1.06836	6.35717e-07	ABHD14A
ENSG00000118690	-1.4616	0.00171038	-1.09155	1.30276e-11	ARMC2
ENSG00000183010	-2.51656	0.00173366	-0.904853	2.74275e-27	PYCR1
ENSG00000204394	-2.14874	0.00173855	-0.920141	0.030759	VARS
ENSG00000184009	-2.07932	0.00174596	-0.649549	2.26653e-17	ACTG1
ENSG00000101109	0.874827	0.0017537	1.03336	2.88266e-52	STK4
ENSG00000196511	0.61478	0.0017537	0.748036	1.87501e-08	TPK1
ENSG00000198695	-1.11545	0.00176168	-1.04299	2.31385e-18	MT-ND6
ENSG00000136943	-2.34057	0.00178337	-0.907719	0.00247915	CTSV
ENSG00000185201	-0.963801	0.00178554	-0.612886	1.84477e-18	IFITM2
ENSG00000175548	1.00515	0.00179179	0.964408	6.20407e-05	ALG10B
ENSG00000161955	1.06073	0.00179292	0.851664	4.10158e-16	TNFSF13
ENSG00000102871	0.870886	0.00180044	0.803514	1.62937e-15	TRADD
ENSG00000177989	1.39311	0.00181088	1.37242	1.16998e-16	ODF3B
ENSG00000243646	1.06617	0.00183034	1.49192	2.77908e-158	IL10RB
ENSG00000166387	1.36244	0.00184443	0.918504	4.53532e-35	PPFIBP2
ENSG00000172888	0.605067	0.00184984	0.623815	1.32391e-10	ZNF621
ENSG00000162694	-0.88704	0.00185234	-0.660739	4.18617e-12	EXTL2
ENSG00000130956	-1.26103	0.00187478	-0.714672	2.71577e-11	HABP4
ENSG00000183484	0.794212	0.00189516	2.13117	5.6243e-70	GPR132
ENSG00000268518	1.16964	0.00191139	3.88249	7.90275e-27
ENSG00000099954	2.19274	0.00191209	1.04141	2.44084e-08	CECR2
ENSG00000159063	-1.78745	0.00194994	-0.647658	1.41989e-09	ALG8
ENSG00000183773	-1.06521	0.00194994	-1.0887	1.66278e-06	AIFM3
ENSG00000129993	-1.01621	0.00195114	-1.2755	1.02973e-08	CBFA2T3
ENSG00000132688	-2.53331	0.0019902	-0.986757	2.41692e-44	NES
ENSG00000266709	1.02	0.00202938	0.869647	0.00121701
ENSG00000114999	0.760287	0.00203814	0.610073	6.82908e-21	TTL
ENSG00000249992	1.68802	0.00210444	2.29648	1.31362e-102	TMEM158
ENSG00000166557	-1.15374	0.0021356	-0.610746	9.32372e-15	TMED3
ENSG00000129071	0.635738	0.00214376	0.881138	3.40379e-40	MBD4
ENSG00000165923	2.06844	0.00218463	0.681161	0.0484348	AGBL2
ENSG00000175581	-1.70449	0.00220947	-0.921578	1.00158e-08	MRPL48
ENSG00000167112	-1.24096	0.00221234	-0.604492	6.12815e-07	TRUB2
ENSG00000105339	1.18092	0.00223692	0.75618	1.33657e-18	DENND3
ENSG00000166046	0.975141	0.00223871	0.711833	4.55288e-06	TCP11L2
ENSG00000148143	1.71189	0.00226211	0.889249	1.67985e-13	ZNF462
ENSG00000099992	1.0056	0.00231444	0.65969	1.13855e-10	TBC1D10A
ENSG00000229729	0.941685	0.00231444	1.23068	2.77762e-10	NA
ENSG00000273429	1.48025	0.00236086	0.967155	0.0128968	NA
ENSG00000197150	-1.20439	0.00236723	-0.636985	7.94576e-09	ABCB8
ENSG00000115350	-1.1124	0.00237912	-0.66453	9.9541e-06	POLE4
ENSG00000174721	-1.56058	0.0023849	-1.14988	0.000347456	FGFBP3
ENSG00000250479	-1.65253	0.00239039	-1.36483	6.4628e-66	CHCHD10
ENSG00000006625	-1.7952	0.00243683	-0.919362	5.24833e-16	GGCT
ENSG00000176533	-1.75763	0.00243731	-2.35737	7.21647e-77	GNG7
ENSG00000133805	1.30772	0.00245478	2.32847	0	AMPD3
ENSG00000137841	-1.4219	0.00246887	-0.666555	2.20815e-06	PLCB2
ENSG00000110200	-1.24605	0.00249314	-0.930615	2.51479e-16	ANAPC15
ENSG00000138756	1.12469	0.00249389	0.667932	4.53594e-19	BMP2K
ENSG00000084463	0.740307	0.00250909	1.01881	9.1947e-66	WBP11
ENSG00000172053	-0.653342	0.00254423	-0.707568	4.34286e-50	QARS
ENSG00000221539	-1.93717	0.00255085	-1.96812	3.42112e-05	SNORD99
ENSG00000196209	2.16248	0.00255295	1.43255	1.30782e-82	SIRPB2
ENSG00000257605	-2.06591	0.00259177	-1.17971	0.0111463
ENSG00000149231	0.867566	0.00261445	0.586424	1.97367e-17	CCDC82
ENSG00000149218	-1.20183	0.0026536	-1.31541	5.35245e-35	ENDOD1
ENSG00000100350	-1.43926	0.00267677	-1.36441	8.65948e-40	FOXRED2
ENSG00000212802	-0.908358	0.00270273	-0.79747	1.89748e-08	RPL15P3
ENSG00000111424	0.608442	0.00270424	3.4935	5.73626e-262	VDR
ENSG00000228192	1.19637	0.00278154	0.920692	0.0114507
ENSG00000112984	-1.70411	0.00280523	-0.926943	2.82578e-11	KIF20A
ENSG00000184924	-0.98817	0.00280921	-0.842641	4.84669e-09	PTRHD1
ENSG00000123685	1.31964	0.00281736	2.31354	3.48912e-18	BATF3
ENSG00000057657	0.706708	0.00282439	1.96444	4.10907e-150	PRDM1
ENSG00000178464	-0.832266	0.00291114	-0.638462	0.00132195
ENSG00000172508	-1.14317	0.0029327	-3.26571	1.28313e-21	CARNS1
ENSG00000109047	-2.07136	0.00294088	-1.01219	0.0095433	RCVRN
ENSG00000091262	1.29485	0.00296674	2.28246	8.79486e-35	ABCC6
ENSG00000120437	-1.79999	0.0029694	-0.968563	2.07746e-17	ACAT2
ENSG00000140688	-0.615817	0.00303385	-0.585576	1.62777e-12	C16orf58
ENSG00000160111	2.10907	0.00304161	2.28707	4.88764e-52	CPAMD8
ENSG00000162144	1.34433	0.00308619	1.52625	4.99759e-142	CYB561A3
ENSG00000041982	-2.70292	0.00308704	-1.04501	1.27284e-19	TNC
ENSG00000258017	-2.03796	0.00309223	-0.921444	0.0214163
ENSG00000064687	1.24461	0.00314651	0.85298	1.16815e-14	ABCA7
ENSG00000114439	0.960568	0.00315896	0.74181	9.14577e-13	BBX
ENSG00000224032	-0.971824	0.00319904	-0.651968	9.62161e-07	EPB41L4A-AS1
ENSG00000137757	1.50915	0.00321156	1.40201	4.52065e-05	CASP5
ENSG00000133246	1.49908	0.00322783	0.980693	8.51987e-14	PRAM1
ENSG00000128872	1.00107	0.0032305	0.745877	4.57202e-23	TMOD2
ENSG00000161911	-2.45232	0.00325793	-1.8758	2.03988e-09	TREML1
ENSG00000231027	2.04382	0.00326207	6.01773	1.472e-52
ENSG00000171522	0.645166	0.00328523	3.00736	1.55632e-247	PTGER4
ENSG00000165688	-0.585205	0.00332234	-0.650634	1.46793e-12	PMPCA
ENSG00000163803	-1.05087	0.00333396	-2.27124	1.63144e-44	PLB1
ENSG00000138439	-1.35437	0.00334296	-0.65264	0.00026584	FAM117B
ENSG00000157191	0.762733	0.0033446	0.640858	3.18193e-33	NECAP2
ENSG00000167535	-0.952391	0.0033618	-0.905941	1.14906e-14	CACNB3
ENSG00000156172	1.49422	0.00338284	0.586548	0.00363964	C8orf37
ENSG00000205269	1.03106	0.00342473	1.10418	6.99028e-17	TMEM170B
ENSG00000229119	-1.8249	0.00345449	-0.689894	0.0204747
ENSG00000105447	-1.28157	0.00352735	-0.621745	2.70969e-09	GRWD1
ENSG00000173442	1.03734	0.00354952	1.08244	2.33911e-29	EHBP1L1
ENSG00000146457	1.08498	0.00356532	1.75513	4.02463e-227	WTAP
ENSG00000130940	0.96251	0.00357013	1.67517	3.40015e-15	CASZ1
ENSG00000126759	0.970686	0.00361798	5.16709	4.58313e-243	CFP
ENSG00000196220	-1.75968	0.00361889	-2.31468	3.64174e-96	SRGAP3
ENSG00000011523	0.700003	0.00371577	0.945781	1.31431e-20	CEP68
ENSG00000130702	-1.06126	0.00372409	-2.1069	9.87379e-107	LAMA5
ENSG00000092067	-2.47313	0.00379137	-1.85454	9.06571e-06	CEBPE
ENSG00000097021	-1.28995	0.00380152	-0.710871	3.31439e-13	ACOT7
ENSG00000172671	1.06668	0.00381086	0.659576	9.56171e-05	ZFAND4
ENSG00000147894	1.20245	0.00383494	1.44086	1.49822e-79	C9orf72
ENSG00000005022	-1.26842	0.00383603	-0.790069	1.24263e-36	SLC25A5
ENSG00000162458	-1.45812	0.00383603	-1.01527	3.93147e-49	FBLIM1
ENSG00000242588	0.911592	0.0038554	0.592629	5.23604e-07
ENSG00000105499	1.15663	0.00385803	1.28819	9.35011e-45	PLA2G4C
ENSG00000136003	0.745962	0.00388748	0.655729	3.37609e-25	ISCU
ENSG00000261526	-1.28307	0.0038969	-1.25567	5.2291e-06
ENSG00000160602	1.17735	0.00390718	0.776966	1.71701e-05	NEK8
ENSG00000159199	-1.34043	0.0039077	-0.82133	2.73243e-15	ATP5G1
ENSG00000133265	-1.37239	0.00391936	-0.782775	1.68267e-11	HSPBP1
ENSG00000251442	1.65562	0.00392556	1.50674	7.52901e-81	LINC01094
ENSG00000163382	-0.891575	0.00392626	-0.630853	3.71008e-12	NAXE
ENSG00000261827	-1.6278	0.00399425	-1.47167	8.39014e-08	NA
ENSG00000204856	-0.899198	0.00412393	-0.669018	1.06975e-05	FAM216A
ENSG00000246705	1.38811	0.00419646	1.03057	1.9458e-48	H2AFJ
ENSG00000056661	1.59154	0.00428046	0.723769	1.65553e-24	NA
ENSG00000114770	-0.857781	0.00428915	-1.9706	2.54032e-68	ABCC5
ENSG00000240303	1.34685	0.00437648	0.631273	0.0189973	ACAD11
ENSG00000176148	0.787641	0.00437928	0.664859	2.68547e-09	TCP11L1
ENSG00000173706	-0.631292	0.00440362	-1.36608	1.67898e-19	HEG1
ENSG00000130748	-1.06775	0.00444949	-0.62906	3.97006e-06	TMEM160
ENSG00000159685	-1.46905	0.00448789	-2.25764	2.08674e-70	CHCHD6
ENSG00000156500	1.57013	0.00452996	0.725173	0.000347875	FAM122C
ENSG00000167550	1.85665	0.00452996	1.25954	0.000513924	RHEBL1
ENSG00000050405	-1.39569	0.00453998	-1.21727	4.21279e-68	LIMA1
ENSG00000125657	0.666573	0.00459658	2.58275	1.34439e-193	TNFSF9
ENSG00000147174	-1.51625	0.00459926	-0.683275	0.0343342	ACRC
ENSG00000165071	2.03046	0.00477314	0.753465	1.85476e-05	TMEM71
ENSG00000134571	1.04824	0.00479374	1.21788	6.5173e-07	MYBPC3
ENSG00000268913	-1.22383	0.00480321	-0.731482	0.000141065	NA
ENSG00000180539	1.7894	0.00484135	1.69215	0.000659905	C9orf139
ENSG00000273216	-1.59173	0.00485117	-1.45164	0.000346477
ENSG00000090530	-2.07884	0.00491988	-0.868989	4.21656e-19	P3H2
ENSG00000114978	0.687075	0.00494652	1.0306	4.68499e-55	MOB1A
ENSG00000138496	1.04314	0.00496465	1.60167	1.59839e-41	PARP9
ENSG00000133812	0.725895	0.00500264	0.677475	4.22888e-09	SBF2
ENSG00000137970	-1.14588	0.0051157	-1.30282	9.08086e-19	RPL7P9
ENSG00000127824	-2.11765	0.00512545	-0.755539	2.14892e-05	TUBA4A
ENSG00000164440	1.81197	0.00513561	1.91955	7.57055e-40	TXLNB
ENSG00000123933	-1.20847	0.00513703	-1.36973	2.97755e-96	MXD4
ENSG00000106261	1.03854	0.00515626	0.599998	4.82471e-07	ZKSCAN1
ENSG00000258315	1.64038	0.00521099	1.12358	0.000889632	C17orf49
ENSG00000099822	-1.71492	0.00521889	-0.808492	0.000146183	HCN2
ENSG00000158859	1.56372	0.00522049	0.765402	0.00730027	ADAMTS4
ENSG00000003436	1.26967	0.0052609	1.11041	3.86608e-47	TFPI
ENSG00000142089	1.02312	0.0052755	0.738119	4.25465e-22	IFITM3
ENSG00000139974	-0.919781	0.00539874	-1.21803	1.88089e-51	SLC38A6
ENSG00000139926	-1.14646	0.00540115	-1.04647	5.64968e-29	FRMD6
ENSG00000172594	1.46747	0.005428	1.50295	4.77534e-61	SMPDL3A
ENSG00000128512	0.971901	0.00546645	1.30972	6.83429e-25	DOCK4
ENSG00000135916	-0.873298	0.00548749	-0.718923	2.09165e-41	ITM2C
ENSG00000130222	1.66268	0.00566731	2.17639	2.51263e-82	GADD45G
ENSG00000160741	0.603049	0.00569571	0.730385	4.30537e-17	CRTC2
ENSG00000183486	0.988521	0.00582802	2.65391	8.33708e-19	MX2
ENSG00000179362	1.08273	0.00583092	4.51208	6.14418e-31	HMGN2P46
ENSG00000105246	1.13141	0.00590245	3.49698	1.94715e-272	EBI3
ENSG00000272579	-1.64912	0.0059083	-0.909215	0.0187712
ENSG00000144909	0.650002	0.00593739	0.634588	1.23095e-16	OSBPL11
ENSG00000135447	2.62937	0.00594518	2.03617	7.99448e-81	PPP1R1A
ENSG00000144895	-0.879065	0.00602947	-0.627031	1.55086e-19	EIF2A
ENSG00000230629	-1.52728	0.00602971	-1.04102	0.000374131	RPS23P8
ENSG00000167874	-1.40131	0.00605386	-1.49037	1.39767e-19	TMEM88
ENSG00000160360	-1.44534	0.00612521	-0.967618	1.94517e-18	GPSM1
ENSG00000182319	-0.928195	0.00613545	-0.627088	1.04057e-14	NA
ENSG00000228013	-2.32696	0.00626031	-2.58867	3.72762e-14
ENSG00000273136	1.74697	0.00626574	1.46705	0.000177596	NBPF26
ENSG00000163840	0.697406	0.00635605	1.22051	9.70692e-34	DTX3L
ENSG00000089041	-1.43511	0.00638772	-1.52836	2.75328e-22	P2RX7
ENSG00000197448	-0.620903	0.00650565	-0.607525	7.76272e-14	GSTK1
ENSG00000105516	-1.23656	0.00658969	-1.30109	1.05812e-39	DBP
ENSG00000131037	1.0698	0.00663427	1.26736	4.62002e-05	EPS8L1
ENSG00000232931	-0.996039	0.0066599	-1.31952	1.12063e-08	LINC00342
ENSG00000108669	0.720257	0.00667689	1.27834	3.10503e-71	CYTH1
ENSG00000165115	1.50268	0.00670493	0.628535	0.00255907	KIF27
ENSG00000143850	-1.64929	0.00683579	-1.3095	6.53173e-07	PLEKHA6
ENSG00000245149	-0.950217	0.00687523	-0.725389	0.0252572	RNF139-AS1
ENSG00000129465	0.985971	0.00690795	0.733993	7.01034e-09	RIPK3
ENSG00000154065	-2.10049	0.00697816	-0.941441	7.08816e-05	ANKRD29
ENSG00000101003	-1.98526	0.00702066	-0.721533	5.334e-06	GINS1
ENSG00000160818	-1.86571	0.00709031	-0.701507	2.4264e-08	GPATCH4
ENSG00000186818	1.25275	0.00715509	2.80898	6.14903e-150	LILRB4
ENSG00000134463	0.928894	0.0072541	0.906616	1.16958e-05	ECHDC3
ENSG00000183023	0.761406	0.00733904	2.04142	1.28194e-115	SLC8A1
ENSG00000186862	2.11809	0.00744411	0.906743	3.96052e-05	PDZD7
ENSG00000146707	1.36501	0.00754096	0.624226	0.00120255	POMZP3
ENSG00000132109	0.752438	0.00756139	1.03659	2.12062e-29	TRIM21
ENSG00000091490	1.40729	0.00763947	0.82481	1.87626e-24	SEL1L3
ENSG00000260549	1.94502	0.00771264	1.66463	4.86301e-07	MT1L
ENSG00000169136	0.853152	0.00784855	1.93904	2.06298e-167	ATF5
ENSG00000079785	-0.805993	0.00790762	-0.663382	2.77675e-19	DDX1
ENSG00000164056	1.62673	0.00799486	0.762927	2.60541e-11	SPRY1
ENSG00000168306	-2.25863	0.00812559	-1.68028	6.70418e-07	ACOX2
ENSG00000143126	-1.37261	0.00813557	-0.768851	4.05035e-10	CELSR2
ENSG00000236830	-1.29658	0.00823859	-1.33659	6.94666e-05	CBR3-AS1
ENSG00000100362	2.4737	0.00824887	1.87667	2.75654e-24	PVALB
ENSG00000261222	1.8775	0.00830348	6.8013	2.33125e-56
ENSG00000166750	0.982519	0.00846306	1.48052	5.15058e-43	SLFN5
ENSG00000271133	1.74716	0.00848492	1.68172	2.25302e-11
ENSG00000178177	0.684065	0.00853581	0.723995	1.26078e-13	LCORL
ENSG00000156642	0.746898	0.00856113	0.611987	2.79712e-28	NPTN
ENSG00000188243	-0.586258	0.00858069	-0.691034	2.85931e-17	COMMD6
ENSG00000106211	-1.07497	0.00865407	-1.19444	5.88921e-79	HSPB1
ENSG00000042980	1.06479	0.00874647	0.681105	8.1129e-16	ADAM28
ENSG00000099797	-0.704959	0.00890585	-0.669894	8.39521e-24	TECR
ENSG00000260276	-1.47941	0.00892537	-1.55548	0.000220917
ENSG00000147454	1.47604	0.00901834	1.24636	2.31617e-18	SLC25A37
ENSG00000141968	0.646553	0.00907419	1.0659	1.18465e-71	VAV1
ENSG00000158089	-1.46876	0.00907419	-0.795785	0.000547149	GALNT14
ENSG00000151320	-1.18495	0.0091107	-0.644131	1.91049e-05	AKAP6
ENSG00000116133	-1.88691	0.00911144	-1.48857	4.50134e-68	DHCR24
ENSG00000101974	0.684234	0.00913032	0.665911	6.99237e-18	ATP11C
ENSG00000225889	-1.53013	0.00913032	-1.2783	4.5914e-07
ENSG00000158683	1.19377	0.00924108	1.00299	0.0226315	PKD1L1
ENSG00000165617	-1.89898	0.00924108	-1.2489	2.58943e-27	DACT1
ENSG00000149483	1.15939	0.00925429	1.18071	9.39312e-61	TMEM138
ENSG00000106689	1.70742	0.00932191	0.735683	8.40032e-05	LHX2
ENSG00000095739	-1.07398	0.00944822	-0.904955	2.15108e-19	BAMBI
ENSG00000011198	1.23465	0.00951547	1.08134	5.18728e-23	ABHD5
ENSG00000168961	-1.58756	0.00955232	-0.685649	3.18806e-11	LGALS9
ENSG00000100902	0.845254	0.00960203	1.14172	2.46369e-09	PSMA6
ENSG00000105974	-1.73812	0.00967926	-1.05526	1.47431e-37	CAV1
ENSG00000196460	1.10971	0.00977223	3.39399	1.11816e-13	RFX8
ENSG00000114805	2.46692	0.00993262	1.47187	1.23513e-05	PLCH1
ENSG00000166446	0.897267	0.00996903	1.12263	2.16746e-06	CDYL2
ENSG00000265666	0.908572	0.0099705	0.960231	4.67229e-06	RARA-AS1
ENSG00000103260	-1.75821	0.0099923	-0.885939	2.2616e-11	METRN
ENSG00000159625	2.15916	0.00999569	2.20453	1.25576e-07	DRC7
ENSG00000234394	2.28007	0.0100212	2.82316	1.41581e-06
ENSG00000121903	0.877363	0.0100591	0.645416	0.000160843	ZSCAN20
ENSG00000073060	-1.44751	0.0104186	-0.667359	1.23827e-20	SCARB1
ENSG00000001084	-1.32803	0.0104236	-0.720512	1.57443e-22	GCLC
ENSG00000101888	0.605251	0.0104506	1.21927	2.61545e-30	NXT2
ENSG00000163378	0.865309	0.0104921	0.751325	1.13228e-23	EOGT
ENSG00000205485	1.42864	0.010523	1.24182	7.39914e-10
ENSG00000229314	2.40877	0.0105594	3.3515	4.103e-09	ORM1
ENSG00000228284	0.732735	0.0105878	0.957786	0.0103705	HLA-DQA1
ENSG00000271975	-0.977061	0.0106304	-0.637346	0.0103571	NA
ENSG00000113048	-0.873942	0.0106623	-0.719884	1.80386e-17	MRPS27
ENSG00000006062	0.830461	0.0106753	1.44067	1.25124e-48	MAP3K14
ENSG00000118420	-1.46227	0.0107649	-0.704255	0.0100908	UBE3D
ENSG00000038945	-2.27227	0.0108888	-0.965059	6.43651e-32	MSR1
ENSG00000196569	-1.37474	0.0109397	-1.49563	4.58469e-14	LAMA2
ENSG00000111696	-1.19012	0.0112636	-0.89727	7.18917e-06	NT5DC3
ENSG00000109323	1.02173	0.0113187	1.35438	1.58542e-164	MANBA
ENSG00000101096	-1.13516	0.0114236	-0.62844	8.43821e-06	NFATC2
ENSG00000157601	1.62501	0.0115985	2.40538	1.71727e-19	MX1
ENSG00000233452	1.00197	0.0116956	1.87027	6.75021e-13	STXBP5-AS1
ENSG00000069399	0.909969	0.0117578	1.51741	2.73714e-89	BCL3
ENSG00000095970	-1.95366	0.0118329	-1.43712	3.74741e-84	TREM2
ENSG00000258867	1.9947	0.0118707	1.67825	1.43363e-12	LINC01146
ENSG00000143933	-0.76853	0.0118709	-0.893254	1.62131e-106	CALM2
ENSG00000270426	1.76466	0.0119769	2.02027	0.000144196
ENSG00000134627	1.20046	0.0120498	1.70595	2.93716e-18	PIWIL4
ENSG00000103415	-0.92863	0.0121071	-0.978399	1.97602e-31	HMOX2
ENSG00000155974	-1.46912	0.0122482	-1.164	8.93687e-08	GRIP1
ENSG00000070214	0.837929	0.0122538	1.84686	8.72207e-149	SLC44A1
ENSG00000152953	-1.13776	0.0123566	-0.598623	0.036078	STK32B
ENSG00000002933	1.01864	0.0124469	1.92451	6.91775e-234	TMEM176A
ENSG00000114631	-1.86887	0.0125147	-0.72303	8.22134e-07	PODXL2
ENSG00000162851	-1.22266	0.0125269	-0.627703	7.12758e-05	TFB2M
ENSG00000184271	1.7088	0.012574	0.882636	3.74817e-13	POU6F1
ENSG00000107798	-1.80382	0.0126722	-2.16165	1.51118e-210	LIPA
ENSG00000100427	-2.01196	0.0127208	-1.76845	4.88923e-09	MLC1
ENSG00000115339	-1.05231	0.0127723	-0.674511	0.00648904	GALNT3
ENSG00000229186	-0.841038	0.0128267	-0.682918	0.00822221	ADAM1A
ENSG00000156931	0.992815	0.0130824	0.799539	4.67004e-45	VPS8
ENSG00000096060	1.12155	0.0132849	0.61556	3.00426e-10	FKBP5
ENSG00000260260	-1.42072	0.0132865	-0.875839	0.000317177	SNHG19
ENSG00000172345	-1.18118	0.0135512	-1.20728	3.81405e-07	STARD5
ENSG00000187244	-1.1888	0.0135694	-1.3937	4.4426e-53	BCAM
ENSG00000177663	0.718187	0.0135756	1.12133	7.57842e-71	IL17RA
ENSG00000234851	-0.90101	0.0136913	-0.650116	0.0035673	RPL23AP42
ENSG00000154359	1.10564	0.0137592	0.925006	7.32807e-15	LONRF1
ENSG00000236824	-1.2175	0.0138517	-1.44043	1.5419e-18	BCYRN1
ENSG00000142552	-0.917243	0.0138625	-0.83378	0.000349689	RCN3
ENSG00000119431	0.869457	0.0141926	0.740291	1.45551e-09	HDHD3
ENSG00000229801	1.12888	0.014232	1.86398	1.47066e-20	NA
ENSG00000177556	0.775392	0.0142628	0.815709	3.81355e-32	ATOX1
ENSG00000131015	-1.59906	0.0143982	-0.813264	0.0103601	ULBP2
ENSG00000183558	1.10072	0.0144364	0.779412	0.0435772	NA
ENSG00000204673	0.758816	0.014454	0.681373	2.28848e-21	AKT1S1
ENSG00000272335	-1.19117	0.0146804	-0.849683	0.000461203
ENSG00000131724	0.637276	0.0149725	1.37368	1.20309e-125	IL13RA1
ENSG00000130787	-1.35339	0.0150107	-0.789799	1.12228e-08	HIP1R
ENSG00000165457	-1.81263	0.0151711	-2.06002	8.08253e-179	FOLR2
ENSG00000231453	2.31422	0.0152875	1.23808	5.99838e-05	LINC01305
ENSG00000117155	-1.38915	0.0155753	-0.776734	8.94341e-10	SSX2IP
ENSG00000116675	-1.75417	0.0156127	-0.628695	0.00875512	DNAJC6
ENSG00000273314	1.16812	0.015703	0.864228	3.88703e-05
ENSG00000240184	-1.56924	0.0159548	-0.65704	1.11681e-07	PCDHGC3
ENSG00000161653	1.43797	0.0162208	2.21809	1.9989e-10	NAGS
ENSG00000109099	1.57573	0.0162704	1.76901	5.1238e-259	PMP22
ENSG00000198744	-0.881973	0.0164525	-1.09808	2.19245e-07	MTCO3P12
ENSG00000163221	1.01397	0.016698	4.64676	3.65803e-20	S100A12
ENSG00000162174	-0.755012	0.0167136	-0.831163	4.23444e-06	ASRGL1
ENSG00000226791	-0.949753	0.016836	-1.35558	2.36756e-09
ENSG00000154146	-1.9862	0.0168441	-0.83671	0.00283957	NRGN
ENSG00000090776	-0.833247	0.0170302	-0.670422	1.25885e-16	EFNB1
ENSG00000173660	-1.13513	0.0170849	-0.609039	3.61517e-23	UQCRH
ENSG00000139318	1.32479	0.0172537	1.21624	1.30891e-51	DUSP6
ENSG00000130766	0.749824	0.0173033	1.3605	2.62906e-131	SESN2
ENSG00000100906	0.924047	0.0175406	3.39352	0	NFKBIA
ENSG00000138642	1.36048	0.0175702	2.40223	1.18505e-75	HERC6
ENSG00000186806	1.26596	0.0176294	1.63438	3.45263e-47	VSIG10L
ENSG00000231365	-0.936391	0.0176714	-0.843888	5.90932e-05
ENSG00000100276	-1.4778	0.0179762	-1.70297	1.12633e-07	RASL10A
ENSG00000145354	0.778524	0.0180205	0.648872	2.98967e-17	CISD2
ENSG00000100644	0.981637	0.0180257	1.23617	5.23019e-92	HIF1A
ENSG00000122694	0.899274	0.0181374	0.624614	5.4743e-25	GLIPR2
ENSG00000170852	0.620935	0.0181377	0.600271	8.66371e-21	KBTBD2
ENSG00000103005	0.698463	0.0182124	0.598771	2.96144e-24	USB1
ENSG00000225972	-0.654143	0.0183413	-1.16453	8.6035e-07	MTND1P23
ENSG00000165959	1.43394	0.0184487	2.57091	3.05326e-168	CLMN
ENSG00000225553	1.15285	0.0185104	0.891737	6.29484e-06	PHF1
ENSG00000106066	-1.07519	0.0185792	-0.725405	1.05801e-26	CPVL
ENSG00000157020	-1.01499	0.0191165	-0.812057	7.56034e-42	SEC13
ENSG00000101605	1.79308	0.0196391	0.611056	0.00378026	MYOM1
ENSG00000023445	1.08878	0.0198982	4.03396	7.63836e-282	BIRC3
ENSG00000127220	1.16227	0.0198982	0.761713	4.41368e-17	ABHD8
ENSG00000237499	1.1978	0.0203275	0.93793	0.0106022
ENSG00000058335	-1.73477	0.020881	-1.21194	2.18493e-05	RASGRF1
ENSG00000065057	-1.46424	0.0211615	-0.590178	0.00995539	NTHL1
ENSG00000198888	-0.687786	0.0211741	-0.913044	2.26885e-06	MT-ND1
ENSG00000139679	-0.645754	0.0211887	-1.12282	9.24428e-58	LPAR6
ENSG00000213654	0.796617	0.0212516	0.599546	0.0150639	GPSM3
ENSG00000169228	0.919545	0.021373	1.01472	3.26101e-07	RAB24
ENSG00000055332	0.926177	0.0214081	1.41932	6.44023e-28	EIF2AK2
ENSG00000196730	1.11654	0.0214512	0.842454	1.80221e-66	DAPK1
ENSG00000148219	-1.18275	0.021675	-0.903319	0.000206561	ASTN2
ENSG00000188811	0.76168	0.0217572	0.605766	5.74676e-31	NHLRC3
ENSG00000257315	0.937837	0.0218181	1.44358	4.00055e-08	ZBED6
ENSG00000171611	-1.57452	0.021991	-1.82024	1.12654e-14	PTCRA
ENSG00000235385	1.8435	0.0221933	2.52175	1.1151e-24
ENSG00000136153	-1.28848	0.0223412	-1.20238	1.80754e-36	LMO7
ENSG00000132334	0.959407	0.0224231	1.5832	6.20164e-132	PTPRE
ENSG00000159761	1.24382	0.0224463	0.670888	0.00555983	C16orf86
ENSG00000136960	2.06034	0.0227931	2.18465	1.44594e-183	ENPP2
ENSG00000149346	1.01418	0.0229354	0.852884	0.00369153	SLX4IP
ENSG00000119185	-1.38464	0.0230048	-0.608594	1.98064e-14	ITGB1BP1
ENSG00000140743	-0.72501	0.0233832	-0.88889	7.89447e-27	CDR2
ENSG00000109103	0.788817	0.0235496	0.781114	3.07702e-15	UNC119
ENSG00000213178	-1.00885	0.0235572	-0.847568	8.32426e-05
ENSG00000175591	0.751145	0.0235774	2.31796	2.4274e-11	P2RY2
ENSG00000070404	-0.947699	0.0238736	-1.46487	1.24203e-92	FSTL3
ENSG00000129535	1.21795	0.0240778	0.880235	0.00161114	NRL
ENSG00000186275	1.37203	0.0241378	0.763073	0.00122129	NA
ENSG00000182885	1.47452	0.0241471	7.29217	8.49588e-75	ADGRG3
ENSG00000177675	-1.60154	0.0241778	-1.10363	3.73442e-65	CD163L1
ENSG00000161714	-0.938107	0.0242028	-0.626898	3.01885e-10	PLCD3
ENSG00000159423	-0.676591	0.0245251	-1.07616	5.06388e-16	ALDH4A1
ENSG00000237797	-1.41057	0.0245774	-1.53499	5.18561e-05
ENSG00000164023	-0.705707	0.0246458	-1.3444	6.58028e-22	SGMS2
ENSG00000115129	-0.745895	0.0248494	-1.29846	4.44482e-36	TP53I3
ENSG00000259479	-1.43216	0.024868	-1.06691	0.00989699	SORD2P
ENSG00000175768	-1.02262	0.0253775	-0.791854	0.0290594	TOMM5
ENSG00000105374	2.10026	0.0254433	3.78367	3.62616e-174	NKG7
ENSG00000255833	1.42332	0.0259554	3.13131	4.366e-49	TIFAB
ENSG00000182718	-0.990873	0.0267689	-0.808675	3.93108e-53	ANXA2
ENSG00000128965	1.81263	0.0267919	1.02564	1.08833e-08	CHAC1
ENSG00000118242	1.14708	0.0268112	2.08057	5.55888e-29	MREG
ENSG00000250722	-2.09792	0.0276354	-1.75344	2.08775e-134	SEPP1
ENSG00000111335	1.3605	0.027731	2.85444	6.87994e-20	OAS2
ENSG00000205517	1.06934	0.0277873	2.37489	8.06424e-12	RGL3
ENSG00000260401	1.07773	0.0279516	2.63163	1.47131e-09
ENSG00000123094	0.717582	0.0281282	1.0422	1.89117e-28	RASSF8
ENSG00000070540	0.799166	0.0286165	1.41468	1.2005e-154	WIPI1
ENSG00000231991	-1.11413	0.0291532	-0.950736	1.14477e-09	ANXA2P2
ENSG00000245848	-1.13404	0.0302269	-1.97456	1.13129e-08	CEBPA
ENSG00000069667	1.54229	0.0303213	1.28206	1.71595e-08	RORA
ENSG00000155792	-1.5538	0.0307231	-1.12033	8.20551e-07	DEPTOR
ENSG00000196118	1.02079	0.0311432	0.842912	3.58445e-05	CCDC189
ENSG00000213047	0.737355	0.0312577	0.757759	1.47069e-11	DENND1B
ENSG00000063660	-1.16818	0.031448	-1.91328	1.05456e-132	GPC1
ENSG00000102575	-0.801118	0.0317391	-0.786487	1.9031e-40	ACP5
ENSG00000112511	1.25579	0.0320386	1.03888	0.00425642	PHF1
ENSG00000242960	1.49955	0.0321356	1.83514	5.58207e-07	FTH1P23
ENSG00000059573	-0.873639	0.0322612	-0.969275	8.81285e-36	ALDH18A1
ENSG00000130598	-1.64819	0.0324379	-1.71215	3.74093e-12	TNNI2
ENSG00000167191	-1.72838	0.0326192	-1.96127	8.80904e-67	GPRC5B
ENSG00000124224	0.957532	0.0327497	1.36522	1.53732e-31	PPP4R1L
ENSG00000157823	1.02161	0.0328833	0.591451	2.3474e-08	AP3S2
ENSG00000100911	0.61634	0.0330033	0.695234	3.51689e-19	PSME2
ENSG00000184117	-0.622131	0.0330172	-0.709114	5.76328e-24	NIPSNAP1
ENSG00000124406	-0.836319	0.0335117	-2.10195	2.86028e-78	ATP8A1
ENSG00000266796	1.44643	0.0335117	1.72331	2.85483e-07	NA
ENSG00000165507	0.87809	0.0335485	0.632538	2.9544e-05	C10orf10
ENSG00000131669	0.924725	0.0336237	1.04761	7.26432e-126	NINJ1
ENSG00000258738	0.773422	0.0336588	0.737686	2.91819e-05
ENSG00000104722	-1.78808	0.0347071	-1.94752	1.36914e-21	NEFM
ENSG00000128203	0.764672	0.0352704	0.864287	0.000907772	ASPHD2
ENSG00000099785	0.923925	0.0352791	0.720582	2.69813e-22	2016-03-02
ENSG00000134326	1.52257	0.0352883	2.31409	1.05516e-21	CMPK2
ENSG00000262985	0.627091	0.0353108	3.42614	1.55466e-21	NA
ENSG00000185641	-0.927573	0.0358108	-0.976029	0.000278705
ENSG00000184752	-0.931996	0.0365148	-0.805801	6.11769e-17	NDUFA12
ENSG00000121210	0.626342	0.0365179	0.807245	6.12943e-16	KIAA0922
ENSG00000057704	0.877578	0.036593	2.06833	3.75293e-102	TMCC3
ENSG00000198556	-0.761555	0.0369369	-1.05812	8.07664e-16	ZNF789
ENSG00000089127	1.00588	0.0372683	1.79224	1.07867e-34	OAS1
ENSG00000158457	0.864487	0.037691	1.89077	6.53369e-91	TSPAN33
ENSG00000182993	1.21637	0.0378441	1.33264	2.26454e-07	C12orf60
ENSG00000106415	-0.680358	0.0382196	-1.39069	1.87293e-34	GLCCI1
ENSG00000233461	-1.15258	0.0382912	-0.763064	0.0253128
ENSG00000247095	1.43497	0.0385159	1.03532	8.7766e-09	MIR210HG
ENSG00000138061	0.722175	0.0391521	1.19981	5.2679e-38	CYP1B1
[truncated: 31 more rows]
