# Supplementary material for: Exploiting induced pluripotent stem cell-derived macrophages to unravel host factors influencing Chlamydia trachomatis pathogenesis
Source: Nat Commun. 2017 Apr 25;8:15013. doi: 10.1038/ncomms15013 (PMC5414054; doi:10.1038/ncomms15013)
Supplement: Supplementary Data 2 — Complete list of significantly overrepresented pathways (determined using Sigora) in both iPSdMs and human blood monocyte-derived macrophages infected with C. trachomatis for 24 h, as identified by RNA-Seq. [file ncomms15013-s3.xlsx]

## Sheet: SupplementaryData2
Supplementary Data 2: Complete list of significantly overrepresented pathways (determined using Sigora) in both iPSdMs and human blood monocyte-derived macrophages infected with C. trachomatis for 24-hr, as identified by RNA-Seq.
pathwy.id	description	pvalues	Bonferroni	Genes
R-HSA-909733	Interferon alpha/beta signaling	4.921e-134	4.281e-131	IFIT2;IFI6;XAF1;IFITM3;ADAR;IFIT3;IFITM2;IFITM1;IFNAR1;STAT2;MX1;MX2;OAS1;OAS2;IRF6;GBP2;IRF1;IRF2;HLA-C;HLA-F;HLA-B;HLA-A;HLA-B;HLA-B;HLA-C;HLA-C;HLA-F;HLA-B;HLA-B;HLA-C;IRF7;SOCS1
R-HSA-1236977	Endosomal/Vacuolar pathway	3.456e-73	3.007e-70	CTSS;HLA-C;HLA-F;HLA-B;HLA-A;HLA-B;HLA-B;HLA-C;HLA-C;HLA-F;HLA-B;HLA-B;HLA-C;LNPEP;CTSV;B2M
R-HSA-156842	Eukaryotic Translation Elongation	2.458e-66	2.138e-63	EEF1A2;EEF1D;EEF1B2;EEF1A1;EEF2;RPL31;RPL3;RPL19;RPL34;RPL21;RPL5;RPL23;RPL27;RPL13A;RPL11;RPL37;RPL7;RPL7A;RPL30;RPL26;RPL29;RPL38;RPL14;RPL37A;RPS12;RPS15A;RPS24;RPS3A;RPS14;RPS23;RPS26;RPS4X;RPS28
R-HSA-975956	Nonsense Mediated Decay (NMD) independent of the Exon Junction Complex (EJC)	3.854e-31	3.353e-28	EEF1A2;EEF1D;SSR3;EEF1B2;EIF2AK2;SRPRB;RPL18;RPL24;RPL22;RPLP1;RPL8;RPL9;RPL4;RPL35A;RPS5;RPS19;RPS15;RPS8;RPS3;RPS21;SLC25A6
R-HSA-114608	Platelet degranulation	1.999e-28	1.739e-25	HGF;TGFB2;SCG3;SRGN;F13A1;ABCC4;HABP4;PPBP;SERPINF2;SERPINA1;ACTN1;GAS6;CD9;IGF1;CD36
R-HSA-877300	Interferon gamma signaling	2.824e-24	2.457e-21	TRIM38;MT2A;TRIM22;GBP5;GBP4;PTAFR;ICAM1;IFNGR1;IFNGR2;TRIM21;SP100;CD44;PIAS1;OAS1;OAS2;IRF6;GBP2;PRKCD;B2M;IRF1;IRF2;HLA-C;HLA-F;HLA-B;HLA-A;HLA-B;HLA-B;HLA-C;HLA-C;HLA-F;HLA-B;HLA-B;HLA-C;IRF7;SOCS1
R-HSA-937061	TRIF-mediated TLR3/TLR4 signaling	1.921e-23	1.671e-20	TBK1;TANK;IKBKE;IRF7;BIRC3;RIPK3;UBE2D1;S100A12;FOS;MEF2C;RIPK2;NOD1;NOD2;RELA;RPS6KA1;RPS6KA3
R-HSA-1059683	Interleukin-6 signaling	2.574e-22	2.239e-19	SOCS3;TYK2;CBL;IL6ST;IFIT3;IFIT2;IFI6;XAF1;IFITM3;ADAR;IFITM2;IFITM1;IL6;UBE2W;TRIM38;RNF19B;MT2A;TRIM22;RNF144B;GBP5;GBP4;DTX3L;TRIM69;CD22;DAPP1;SPRY1;MX1;MX2;OAS1;OAS2;IRF6;GBP2;ICAM1;PTAFR;BAMBI;USP15;IRF1;IRF2;FBXO6;HLA-C;HLA-F;HLA-B;HLA-A;HLA-B;HLA-B;HLA-C;HLA-C;HLA-F;HLA-B;HLA-B;HLA-C;SP100;TGFBR2;LNPEP;CD44;B2M;TRIM25;SMAD3;IRF7;ANAPC5;EREG;SPTAN1;UBE2D1;CDC20;PRKCD;STAT5A;AP2A2;SOCS1
R-HSA-449147	Signaling by Interleukins	8.7e-20	7.569e-17	IL7R;IL6ST;LGALS9;IL1B;IL1A;HGF;IRAK3;HCK;TYK2;IL6;PELI3;CRKL;SOCS3;NOD1;NOD2;NFKB2;SQSTM1;LYN;VAV1;RIPK2;CBL;MYD88;STAT5A;RELA;PIK3CB;RASGRF1;SPTBN1;KSR1;RASA2;SPTBN4;PHB;NF1;EREG;CSF2RB;IL2RA;IL3RA;CSF2RA;DUSP6;JAK3;JAK1
R-HSA-5663205	Infectious disease	3.566e-19	3.102e-16	CD9;SLC11A1;SLC25A5;ATP6V0D2;ATP6V0E2;AP1B1;RCC1;NPM1;CHMP5;NCF1;CYBB;HCK;VPS37C;AP1S3;ATP6V1H;B2M;AP2A2;EIF2AK2;EEF2;RPL18;RPL31;RPL6;RPLP0;RPL3;RPL18A;RPL19;RPL34;RPL24;RPL22;RPL21;RPL5;RPL23;RPL27;RPL35;RPLP1;RPL13A;RPL11;RPL32;RPL37;RPL7;RPL7A;RPL30;RPL8;RPL26;RPL29;RPL9;RPL27A;RPL13;RPL38;RPL4;RPL15;RPLP2;RPL35A;RPL14;RPL37A;RPL12;RPL23A;RPL10A;RPL39;RPS5;RPS19;RPS13;RPS12;RPS15;RPS10;RPS4Y1…
R-HSA-71291	Metabolism of amino acids and derivatives	1.207e-18	1.05e-15	GRHPR;ALDH4A1;NAGS;ALDH7A1;IL4I1;PYCR1;AZIN1;OAZ2;GAMT;GATM;HIBCH;BCAT2;SMS;SRM;SAT1;KYNU;KMO;IDO1;IDO2;SHMT1;ACAT1;GLUL;SLC6A7;AHCY;GCLC
R-HSA-936440	Negative regulators of RIG-I/MDA5 signaling	2.766e-16	2.406e-13	HERC5;DDX58;UBE2D1;DHX58;TRIM25;TNFAIP3;RNF125;NLRC5;TBK1;IKBKE;IFIT3;IFIT2;IFI6;XAF1;IFITM3;ADAR;IFITM2;TANK;IRF1;IRF2;NFKB2;S100A12;MYD88;NFKBIA;RELA;IFNAR1;STAT2;IFITM1;IRF7;TRIM38;MT2A;TRIM22;GBP5;GBP4;IFIH1;CFLAR;FAS;MGMT;IFNGR1;OAS1;OAS2;IRF6;IFNGR2;GBP2;LGMN;TYK2;ICAM1;HLA-F;HLA-A;HLA-B;HLA-C;HLA-B;HLA-B;HLA-C;SP100;NLRC4;PTAFR;PIAS1;TRIM21;TLR8;TLR7;PTPN1;RB1CC1;CD44;TXN2;MAP1LC3A;AMBRA1;…
R-HSA-1630316	Glycosaminoglycan metabolism	2.875e-15	2.501e-12	ABCC5;HS3ST2;HS3ST3B1;GLCE;HS3ST3A1;LYVE1;CHST2;DSE;CSGALNACT1;CSGALNACT2;CHST11;CHST13;CD44;B3GNT2;GALNS;B4GALT2;EXT1;GNS;ST3GAL2;B4GALT1;ARSB;CSPG4;VCAN;GPC1
R-HSA-5260271	Diseases of Immune System	2.622e-14	2.281e-11	NFKB2;NFKBIA;MYD88;IRAK3;SOCS1;CD36;TLR2;TANK;TBK1;IKBKE;TLR8;IRF7;TLR7;MAP3K14;RELB;BIRC3;RIPK3;PELI3;S100A12;FOS;MEF2C;RIPK2;NOD1;SQSTM1;NOD2;RPS6KA1;RPS6KA3;UBE2D1;CUL1
R-HSA-1799339	SRP-dependent cotranslational protein targeting to membrane	8.392e-13	7.301e-10	SSR3;EEF1A2;EEF1D;EEF1B2;RPL6;RPLP0;RPL18A;RPL32;RPL27A;RPL13;RPL10A;RPL39;EIF2AK2;SRPRB;SLC25A6;RPL31;RPL3;RPL19;RPL34;RPL21;RPL5;RPL23;RPL27;RPL13A;RPL11;RPL37;RPL7;RPL7A;RPL30;RPL26;RPL29;RPL38;RPL14;RPL37A;RPS12;RPS15A;RPS24;RPS3A;RPS14;RPS23;RPS26;RPS4X;RPS28
R-HSA-913531	Interferon Signaling	1.57e-12	1.366e-09	EIF2AK2;STAT1;TRIM38;MT2A;TRIM22;GBP5;GBP4;IFIT3;IFIT2;IFI6;XAF1;IFITM3;ADAR;IFITM2;NUP62;IFNGR1;IFNGR2;IFNAR1;STAT2;IFITM1;ICAM1;PTAFR;SP100;TRIM21;MX1;MX2;PIAS1;CD44;TYK2;B2M;OAS1;OAS2;IRF6;GBP2;IRF1;IRF2;HLA-F;HLA-A;HLA-B;HLA-C;HLA-B;HLA-B;HLA-C;SOCS3;IRF7;SOCS1
R-HSA-156902	Peptide chain elongation	2.275e-11	1.979e-08	RPL15;RPLP2;RPL12;RPL23A;EEF1A2;EEF1D;SSR3;EEF1B2;RPS10;EIF2AK2;SRPRB;SLC25A6
R-HSA-163200	Respiratory electron transport, ATP synthesis by chemiosmotic coupling, and heat production by uncoupling proteins.	1.701e-09	1.48e-06	ATP5D;ATP5G2;ATP5G1;MT-ATP6;MT-ATP8;NDUFB2;NDUFAF2;UQCRH;NDUFA12;MT-ND6;MT-CYB;MT-ND2;MT-ND3;MT-ND4;MT-ND1;MT-ND4L;MT-CO3;COX20
R-HSA-72662	Activation of the mRNA upon binding of the cap-binding complex and eIFs, and subsequent binding to 43S	4.466e-09	3.885e-06	EEF1A2;EEF1D;SSR3;EEF1B2;RPS13;RPS4Y1;RPS2;RPS7;RPS18;EIF2AK2;SRPRB;SLC25A6
R-HSA-5654716	Downstream signaling of activated FGFR4	1.766e-08	1.536e-05	ITPR1;FN1;ACTG1;PRKACB;AKAP9;TREM2;ADORA2A;IL3RA;RAP1B;SHB;ADCY3;PRKAR1B;NF1;RICTOR;ELMO2;HSPB1;BAIAP2;PDE4B;STAT1;GLUL;NCF1;CYBB;B2M;TYK2;IL6;DNM1;HCK;CD22;DAPP1;CAV1;GPR65;GPR132;LPAR1;GRK5;PLPP4;ABHD5;PSEN1;EZR;ITGB8;ITGA4;FBN2;MYO10;RSU1;ITGAD;FBLIM1;CDC42EP3;AP2A2;CACNB3;SLC25A5;SLC1A2;MAOA;ALDH2;STAT5A;SLC25A6;MEF2C;RELB;SLC1A3;IL1B;NFKBIE;F11R;PTAFR;FPR2;MMP25;TIMP2;PYGM;ICAM1;TRIP11;EPHA4…
R-HSA-168254	Influenza Infection	2.048e-08	1.782e-05	EIF2AK2;SLC25A6;CALR;RPL31;RPL3;RPL19;RPL34;RPL21;RPL5;RPL23;RPL27;RPL13A;RPL11;RPL37;RPL7;RPL7A;RPL30;RPL26;RPL29;RPL38;RPL14;RPL37A;RPS12;RPS15A;RPS24;RPS3A;RPS14;RPS23;RPS26;RPS4X;RPS28
R-HSA-157858	Gap junction trafficking and regulation	5.184e-08	4.51e-05	TUBA4A;TUBB2A;TUBB6;TRIP11;DIAPH3;RAB13;FMNL3;LNPEP;EXOC5;HGF;CC2D2A;TGFB2;SCG3;SRGN;OPTN;F13A1;ABCC4;TTBK2;HABP4;PPBP;SERPINF2;SERPINA1;RHOB;ACTN1;GAS6;CD9;IGF1;CD36;FN1;ITGB3
R-HSA-166520	Signalling by NGF	5.322e-08	4.63e-05	PCSK5;RTN4R;SMPD2;ARHGEF2;BCL2L11;ARHGEF11;ITSN1;ADORA2A;CRKL;MAPK12;SQSTM1;AP2A2;PRKAR1B;MEF2C;DNM1;CD80;RPS6KA1;RPS6KA3;AKT1S1;PTEN;CSF2RB;SPTBN1;IL2RA;KSR1;RASA2;SPTBN4;PHB;IL3RA;NF1;CSF2RA;PIK3CB;RASGRF1;JAK3;EREG;DUSP6;JAK1;APH1B;MYD88;NFKBIA;RIPK2;RELA;VAV1
R-HSA-1236975	Antigen processing-Cross presentation	8.549e-08	7.438e-05	TAP1;TAPBP;NCF1;CYBB;CALR;CD36;HLA-C;HLA-F;HLA-B;HLA-A;HLA-B;HLA-B;HLA-C;HLA-C;HLA-F;HLA-B;HLA-B;HLA-C;LNPEP;CTSS;CTSV;B2M
R-HSA-15869	Metabolism of nucleotides	1.736e-07	0.000151	ITPA;NME4;GLRX;NME1;AMPD3;IMPDH2;PFAS;CAD;TK1;TYMP;UPB1;DPYD;TXN;TYMS
R-HSA-72706	GTP hydrolysis and joining of the 60S ribosomal subunit	1.939e-07	0.0001687	RPL35;RPSA;RPS6;EEF1A2;EEF1D;SSR3;EEF1B2;EIF2AK2;SRPRB;SLC25A6
R-HSA-877312	Regulation of IFNG signaling	3.256e-07	0.0002833	IFNGR1;IFNGR2;PIAS1;SOCS3;PTPN1
R-HSA-446728	Cell junction organization	4.541e-07	0.0003951	ACTG1;F11R;CD151;ACTN1;SIRPA;RSU1;FBLIM1;PSEN1;MMP25;TIMP2;FBLN5;MAPK12;ITGAD;TREM1;MMP14;NCK1;GLG1;CD48;OLR1;PCSK5;SPTBN1;CD300E;ADAMTS4;P3H2;PPIB;PIK3CB;ITGB8;ITGA4;FBN2;LAMA2;DMD;LAMA5;ICAM1;TGFB2;STAB1;ARAP2;RHOBTB1;GMIP;TRIP10;IL6ST;CDC42EP3;ARHGAP25;SPRY1;RHOH;IL7R;GRK5;PLPP4;CD44;BAMBI;USP15;GNA12;TRIM33;VCAN;CTSV;TNC;ATP1B1;MSR1;RTN4R;APOL1;SRGAP3;SLC7A11;GNAQ;MMP7;ADAMTS14;LYN;IL1B;SMPD2…
R-HSA-168255	Influenza Life Cycle	6.363e-07	0.0005536	CALR;RPL18;RPL31;RPL6;RPL3;RPL19;RPL34;RPL24;RPL22;RPL5;RPL23;RPL27;RPL35;RPLP1;RPL13A;RPL11;RPL32;RPL37;RPL7;RPL7A;RPL8;RPL26;RPL29;RPL9;RPL27A;RPL13;RPL38;RPL4;RPL15;RPLP2;RPL35A;RPL14;RPL37A;RPL12;RPL23A;RPL10A;RPL39;RPS19;RPS13;RPS12;RPS15;RPS4Y1;RPS15A;RPS8;RPS3;RPS14;RPSA;RPS21;RPS7;RPS23;RPS26;RPS4X;RPS18;RPS28;RPS6;NUP62
R-HSA-166058	MyD88:Mal cascade initiated on plasma membrane	6.481e-07	0.0005638	IRAK3;SOCS1;S100A12;FOS;MEF2C;RIPK2;NOD1;NOD2;RELA;RPS6KA1;RPS6KA3
R-HSA-1368108	BMAL1:CLOCK,NPAS2 activates circadian gene expression	1.057e-06	0.0009196	PPARA;RORA;VDR;GPD2;THRA;NR2C2;ECHS1;HADH;RARG;GK;INSIG2;HIPK1;CEBPA;ACAT1;DGAT2;MEF2C;TECR;ELOVL7;GPD1L;NR3C1;CC2D2A;TRIP11;TSFM;TTBK2;PDE6D;ARL13B;PKD2;BBS12;MRPS27;MRPL3;MRPS25;MRPL24;MRPL48;MRPL23;FASN;EXOC5;CEP192;CEP135;TUBA1B;TUBA4A;TUBB2A;TUBB2B;TUBA1A;RELA;TUBB6;TUBB3
R-HSA-390466	Chaperonin-mediated protein folding	5.356e-06	0.00466	TUBA1B;TUBB2A;TUBB2B;FBXO6;TUBA4A;EZR;TBCE;FBXL5;FBXW9;KIF20A;PDE6D;ARL13B;CC2D2A;OPTN;TTBK2;PICALM;TPD52;CPD;PKD2;HIP1R;TUBA1A;TUBB6;BBS12;LIN54;TUBB3;UBE2W;RNF19B;RNF144B;DTX3L;TRIM69;DNAJC6;BAIAP2;TXNDC5;MYBL2;CHMP5;FTH1;LIMK2;NCF1;CYBB;GNS;VPS37C;TRIM21;AP1B1;MYH11;AP1S3;LNPEP;AP2A2;SOCS1;ANAPC5;CDC20;UBE2D1;HIST1H3D;HIST4H4;NCK1;PRKAR1B
R-HSA-982772	Growth hormone receptor signaling	6.816e-06	0.00593	CISH;SOCS2;SOCS3;STAT5A;SOCS1;LYN
R-HSA-416572	Sema4D induced cell migration and growth-cone collapse	9.355e-06	0.008139	RND1;SEMA4D;ARHGEF11;LIMK2;MYH11;RHOB
R-HSA-5654738	Signaling by FGFR2	1.917e-05	0.01668	AKAP9;ADCY3;ITPR1;RAP1B;SPTAN1;IL2RG;SPRED1;PCSK5;CD300E;RICTOR;TREM1;SPRY1;RTN4R;IL6ST;CDC42EP3;GRK5;SMPD2;IL7R;PANX2;NFATC2;LPAR1;IL1B;GPR65;GPR132;ARHGEF2;CDC14A;IL1A;FPR2;HCN2;SCG3;SRGN;HABP4;GNA12;SERPINA1;RGS10;BCL2L11;ITSN1;ARHGEF11;HLA-B;HLA-C;NCOA3;LPAR6;PTAFR;P2RY2;HGF;ST8SIA4;ABCC4;SERPINF2;ATP6V0D2;ATP6V0E2;KCNAB2;KCNA1;F13A1;IRAK3;PPBP;CACNB3;DAPP1;AQP9;CLEC4A;CD274;ULK3;CLEC4E;PDCD1…
R-HSA-5610785	GLI3 is processed to GLI3R by the proteasome	2.388e-05	0.02078	PRKACB;CUL1;CLEC4A;ULK3;CLEC4E;CLEC6A;EHD2;PANX2;PCSK5;DOCK4;PGD;CD300E;ARNTL2;DAPP1;HCN2;AQP9;DBP;NR3C1;BHLHE41;TREM1;CD70;IL6ST;EDA;SPRY1;IL7R;LGALS9;CD22;MFNG;TNFSF13B;TNFSF13;DACT1;CTNNBIP1;LGR4;RTN4R;KCNAB2;KCNA1;KHK;TYK2;IL6;TAP1;BCL9L;TAPBP;DSE;ABCC5;HS3ST2;HS3ST3B1;IL1B;LYVE1;PHF21A;SMPD2;GLCE;CSGALNACT1;HS3ST3A1;CSGALNACT2;CHST11;CHST2;CHST13;HLA-B;HLA-C;HGF;GINS1;NFATC2;NAMPT;KIF20A;ABC…
R-HSA-2559583	Cellular Senescence	3.333e-05	0.029	ETS2;IL1A;HIST1H1C;H1F0;IL6;MINK1;TNIK;CBX6;PHC3;TXN;HIST1H3D;CDKN2D;HIST4H4
R-HSA-168188	Toll Like Receptor TLR6:TLR2 Cascade	3.662e-05	0.03186	RPS6KA1;RPS6KA3;CD180;NFKBIA;RIPK2;NOD2;NFKB2;IL1B;FOS;PELI3;EZR;ETS2;TLR2;IL1A;RTN4R;NFATC2;ADORA2A;SMPD2;GLUL;MINK1;TNIK;CBX6;DNM1;CYLD;TNFAIP3;SLC1A2;IFIH1;ARHGEF2;MAOA;HIST1H1C;H1F0;MAPK12;CACNB3;PHC3;ITSN1;NBN;DDX58;ARHGEF11;BCL2L11;SQSTM1;CRKL;RAB3A;TXN;RELB;TRIM25;VAV1;PRKCD;CD80;EREG;RICTOR;PTEN;MAP3K14;APH1B;PIK3CB;THEM4;SPTAN1;TUBA1B;ITPR3;CSF2RB;JAK3;SPTBN1;FN1;RAP1B;TUBA4A;IL2RA;TUBB2…
