# Supplementary material for: Exploiting induced pluripotent stem cell-derived macrophages to unravel host factors influencing Chlamydia trachomatis pathogenesis
Source: Nat Commun. 2017 Apr 25;8:15013. doi: 10.1038/ncomms15013 (PMC5414054; doi:10.1038/ncomms15013)
Supplement: Supplementary Data 3 — Sigora pathway analysis of up-regulated genes in both blood-derived and Kolf2-derived macrophages at 24 hours. [file ncomms15013-s4.xlsx]

## Sheet: SupplementaryData3
Supplementary Data 3: Sigora pathway analysis of up-regulated genes in both blood derived and Kolf2 derived macrophages at 24 hours.
pathwy.id	description	pvalues	Bonferroni	Genes
R-HSA-909733	Interferon alpha/beta signaling	5.308e-163	4.618e-160	IFIT2;IFI6;XAF1;IFITM3;ADAR;IFIT3;IFITM1;IFNAR1;STAT2;MX1;MX2;OAS1;OAS2;IRF6;GBP2;IRF1;IRF2;HLA-C;HLA-F;HLA-B;HLA-A;HLA-B;HLA-B;HLA-C;HLA-C;HLA-F;HLA-B;HLA-B;HLA-C;IRF7;SOCS1
R-HSA-1236977	Endosomal/Vacuolar pathway	2.177e-93	1.894e-90	CTSS;HLA-C;HLA-F;HLA-B;HLA-A;HLA-B;HLA-B;HLA-C;HLA-C;HLA-F;HLA-B;HLA-B;HLA-C;LNPEP;B2M
R-HSA-877300	Interferon gamma signaling	2.841e-70	2.472e-67	TRIM38;MT2A;TRIM22;GBP5;GBP4;PTAFR;ICAM1;IFNGR1;IFNGR2;TRIM21;SP100;CD44;PIAS1;OAS1;OAS2;IRF6;GBP2;PRKCD;B2M;IRF1;IRF2;HLA-C;HLA-F;HLA-B;HLA-A;HLA-B;HLA-B;HLA-C;HLA-C;HLA-F;HLA-B;HLA-B;HLA-C;IRF7;SOCS1
R-HSA-937061	TRIF-mediated TLR3/TLR4 signaling	2.634e-31	2.292e-28	TANK;TBK1;IKBKE;IRF7;BIRC3;RIPK3;UBE2D1;S100A12;FOS;RIPK2;NOD1;NOD2;RELA;RPS6KA1;RPS6KA3
R-HSA-913531	Interferon Signaling	3.881e-30	3.376e-27	EIF2AK2;STAT1;IFIT3;IFIT2;IFI6;XAF1;IFITM3;ADAR;TRIM38;MT2A;TRIM22;GBP5;GBP4;NUP62;IFNAR1;STAT2;IFNGR1;IFNGR2;IFITM1;MX1;MX2;PTAFR;ICAM1;SP100;TRIM21;PIAS1;TYK2;CD44;B2M;OAS1;OAS2;IRF6;GBP2;IRF1;IRF2;HLA-F;HLA-A;HLA-B;HLA-C;HLA-B;HLA-B;HLA-C;SOCS3;IRF7;SOCS1
R-HSA-1059683	Interleukin-6 signaling	9.011e-29	7.84e-26	SOCS3;TYK2;CBL;IL6ST;IFIT3;IFIT2;IFI6;XAF1;IFITM3;ADAR;IFITM1;IL6;UBE2W;TRIM38;RNF19B;MT2A;TRIM22;RNF144B;GBP5;GBP4;DTX3L;TRIM69;DAPP1;SPRY1;MX1;MX2;OAS1;OAS2;IRF6;GBP2;ICAM1;PTAFR;USP15;IRF1;IRF2;FBXO6;HLA-C;HLA-F;HLA-B;HLA-A;HLA-B;HLA-B;HLA-C;HLA-C;HLA-F;HLA-B;HLA-B;HLA-C;SP100;TGFBR2;LNPEP;CD44;B2M;TRIM25;IRF7;EREG;SPTAN1;UBE2D1;PRKCD;STAT5A;SOCS1
R-HSA-936440	Negative regulators of RIG-I/MDA5 signaling	1.052e-22	9.152e-20	HERC5;DDX58;UBE2D1;DHX58;TNFAIP3;TRIM25;NLRC5;IFIT3;IFIT2;IFI6;XAF1;IFITM3;ADAR;TBK1;IFNAR1;STAT2;IFITM1;IKBKE;TRIM38;MT2A;TRIM22;GBP5;GBP4;TANK;IFIH1;IRF1;IRF2;CFLAR;FAS;IFNGR1;OAS1;OAS2;IRF6;IFNGR2;GBP2;NFKB2;S100A12;MYD88;NFKBIA;RELA;TYK2;IRF7;ICAM1;HLA-F;HLA-A;HLA-B;HLA-C;HLA-B;HLA-B;HLA-C;SP100;NLRC4;PTAFR;PIAS1;TRIM21;TLR8;PTPN1;RB1CC1;CD44;MAP1LC3A;AMBRA1;CLEC4A;SOD2;CLEC4E;ATOX1;MAP1LC3C;…
R-HSA-449147	Signaling by Interleukins	7.923e-18	6.893e-15	IL7R;IL6ST;IL1B;IL1A;IRAK3;HCK;TYK2;IL6;CRKL;PELI3;SOCS3;NFKB2;NOD1;NOD2;SQSTM1;STAT5A;LYN;PIK3CB;VAV1;CSF2RB;RIPK2;IL2RA;KSR1;RASA2;IL3RA;NF1;CSF2RA;EREG;MYD88;CBL;DUSP6;RELA;JAK3;JAK1
R-HSA-5260271	Diseases of Immune System	1.478e-15	1.286e-12	NFKB2;NFKBIA;MYD88;TLR2;IRAK3;SOCS1;TANK;TBK1;IKBKE;TLR8;IRF7;MAP3K14;RELB;BIRC3;RIPK3;SQSTM1;UBE2D1;PELI3;S100A12;FOS;RIPK2;NOD1;NOD2;RPS6KA1;RPS6KA3;CUL1
R-HSA-1236975	Antigen processing-Cross presentation	2.343e-10	2.038e-07	TAP1;TAPBP;NCF1;CYBB;HLA-C;HLA-F;HLA-B;HLA-A;HLA-B;HLA-B;HLA-C;HLA-C;HLA-F;HLA-B;HLA-B;HLA-C;LNPEP;CTSS;B2M
R-HSA-2262752	Cellular responses to stress	7.038e-10	6.123e-07	SOD2;ATOX1;RB1CC1;MAP1LC3A;AMBRA1;MAP1LC3C;UVRAG;WIPI1;MTMR3;MINK1;TNIK;ETS2;CBX6;AKT1S1;NUP62;IL1A;PHC3;CDKN2D;IL6;PRKAA1;HIST1H1C;H1F0;NBN;RPS6KA1;RPS6KA3;HIST1H2BJ;HIST1H2BD;HIST1H4H;RELA;HIST1H2AC;HIST1H2BC;HIST2H2BE;HIST1H3D;HIST4H4;HIST1H2BK;TXN
R-HSA-877312	Regulation of IFNG signaling	2.731e-09	2.376e-06	IFNGR1;IFNGR2;PIAS1;SOCS3;PTPN1
R-HSA-166058	MyD88:Mal cascade initiated on plasma membrane	6.586e-09	5.73e-06	IRAK3;SOCS1;S100A12;FOS;RIPK2;NOD1;NOD2;RELA;RPS6KA1;RPS6KA3
R-HSA-2559583	Cellular Senescence	1.34e-08	1.166e-05	ETS2;IL1A;HIST1H1C;H1F0;IL6;MINK1;TNIK;CBX6;PHC3;TXN;HIST1H3D;CDKN2D;HIST4H4
R-HSA-982772	Growth hormone receptor signaling	1.287e-07	0.000112	CISH;SOCS2;SOCS3;STAT5A;SOCS1;LYN
R-HSA-166520	Signalling by NGF	2.852e-07	0.0002481	PCSK5;SMPD2;ARHGEF2;BCL2L11;ADORA2A;ARHGEF11;CRKL;SQSTM1;CD80;RPS6KA1;RPS6KA3;AKT1S1;PTEN;PIK3CB;CSF2RB;JAK3;EREG;IL2RA;DUSP6;KSR1;RASA2;JAK1;IL3RA;NF1;CSF2RA;APH1B;MYD88;RIPK2;NFKBIA;RELA;VAV1
R-HSA-71240	Tryptophan catabolism	6.736e-07	0.000586	KYNU;KMO;IDO1;IDO2
R-HSA-5654738	Signaling by FGFR2	4.188e-06	0.003644	ITPR1;AKAP9;RAP1B;IL2RG;SPTAN1;SPRED1;PCSK5;CD300E;RICTOR;TREM1;SPRY1;IL6ST;IL7R;SMPD2;IL1B;GPR65;GPR132;ARHGEF2;CDC14A;IL1A;LPAR1;SCG3;SRGN;GNA12;SERPINA1;PANX2;NCOA3;PTAFR;FPR2;P2RY2;BCL2L11;ARHGEF11;HLA-B;HLA-C;ST8SIA4;IRAK3;DAPP1;CLEC4A;CD274;CLEC4E;PDCD1LG2;CLEC6A;ATP6V1H;SOCS1;KREMEN1;PPBP;PELI3;MYO10;NFKBIE;GNAQ;PDE4B;TSFM;SIRPA;NOD1;NOD2;SQSTM1;CLDN7;BCL9L;PTPN1;PVRL2;TGFBR2;NFKB2;PTGIR;P…
R-HSA-168928	RIG-I/MDA5 mediated induction of IFN-alpha/beta pathways	4.223e-06	0.003674	DHX58;CYLD;IRF1;IRF2;NFKB2;S100A12;NFKBIA;RELA;TANK;IRF7;MYD88
R-HSA-1234176	Oxygen-dependent proline hydroxylation of Hypoxia-inducible Factor Alpha	5.834e-06	0.005076	EGLN1;HIF1A;RB1CC1;MAP1LC3A;AMBRA1;SOD2;ATOX1;MAP1LC3C;UVRAG;MINK1;TNIK;ETS2;CBX6;WIPI1;MTMR3;IL1A;PHC3;CDKN2D;IL6;HIST1H1C;H1F0;TXN;NBN;PRKAA1;RPS6KA1;HIST1H2BJ;HIST1H2BD;HIST1H4H;RELA;RPS6KA3;HIST1H2AC;HIST1H2BC;HIST2H2BE;HIST1H3D;HIST4H4;HIST1H2BK;AKT1S1;NUP62;NOTCH3;ATP2A3;CXCL8;B4GALT1
R-HSA-5656169	Termination of translesion DNA synthesis	7.057e-06	0.00614	TRIM25;TRIM38;MT2A;TRIM22;GBP5;GBP4;IFNGR1;OAS1;ICAM1;OAS2;IRF6;IFNGR2;GBP2;PTAFR;SP100;TRIM21;HLA-C;HLA-F;HLA-B;HLA-A;HLA-B;HLA-B;HLA-C;HLA-C;HLA-F;HLA-B;HLA-B;HLA-C;PIAS1;PTPN1;CD44;TANK;B2M;SOCS1;PRKCD;POLD3;HIST4H4
R-HSA-1630316	Glycosaminoglycan metabolism	1.012e-05	0.008804	HS3ST3B1;GLCE;HS3ST3A1;CHST2;CD44;DSE;CSGALNACT1;CSGALNACT2;CHST11;GALNS;ST3GAL2;GNS;B4GALT1;VCAN;ARSB
R-HSA-416572	Sema4D induced cell migration and growth-cone collapse	2.063e-05	0.01795	RND1;SEMA4D;ARHGEF11;LIMK2;MYH11
R-HSA-1632852	Macroautophagy	2.492e-05	0.02168	RB1CC1;MAP1LC3A;AMBRA1;MAP1LC3C;UVRAG;MTMR3;PRKAA1
R-HSA-76009	Platelet Aggregation (Plug Formation)	3.384e-05	0.02944	PTPN1;RASGRP1;PTAFR;TRIM38;IFIT3;IFIT2;MT2A;IFI6;TRIM22;XAF1;IFITM3;GBP5;ADAR;GBP4;IFITM1;GPR65;GPR132;LPAR1;ICAM1;MX1;MX2;ELMO2;ADORA2A;NFKBIE;FPR2;B2M;SP100;TRIM21;CD44;P2RY2;PRKCD;TYK2;IL6;HCK;NCF1;CYBB;STAT1;GNAQ;UBE2D1;FOS
R-HSA-2028269	Signaling by Hippo	3.646e-05	0.03172	STK4;MOB1A;SAV1;MOB1B
R-HSA-5621480	Dectin-2 family	4.709e-05	0.04097	CLEC4A;CLEC4E;CLEC6A
