# Supplementary material for: Exploiting induced pluripotent stem cell-derived macrophages to unravel host factors influencing Chlamydia trachomatis pathogenesis
Source: Nat Commun. 2017 Apr 25;8:15013. doi: 10.1038/ncomms15013 (PMC5414054; doi:10.1038/ncomms15013)
Supplement: Supplementary Data 4 — Sigora pathway analysis of down-regulated genes in both blood-derived and Kolf2-derived macrophages at 24 hours. [file ncomms15013-s5.xlsx]

## Sheet: SupplementaryData4
Supplementary Data 4: Sigora pathway analysis of down-regulated genes in both blood derived and Kolf2 derived macrophages at 24 hours.
pathwy.id	description	pvalues	Bonferroni	Genes
R-HSA-156842	Eukaryotic Translation Elongation	1.537e-100	1.337e-97	EEF1A2;EEF1D;EEF1B2;EEF1A1;EEF2;RPL31;RPL3;RPL19;RPL34;RPL21;RPL5;RPL23;RPL27;RPL13A;RPL11;RPL37;RPL7;RPL7A;RPL30;RPL26;RPL29;RPL38;RPL14;RPL37A;RPS12;RPS15A;RPS24;RPS3A;RPS14;RPS23;RPS26;RPS4X;RPS28
R-HSA-975956	Nonsense Mediated Decay (NMD) independent of the Exon Junction Complex (EJC)	2.442e-49	2.125e-46	EEF1A2;EEF1D;SSR3;EEF1B2;SRPRB;RPL18;RPL24;RPL22;RPLP1;RPL8;RPL9;RPL4;RPL35A;RPS5;RPS19;RPS15;RPS8;RPS3;RPS21;SLC25A6
R-HSA-163200	Respiratory electron transport, ATP synthesis by chemiosmotic coupling, and heat production by uncoupling proteins.	3.576e-41	3.111e-38	ATP5D;ATP5G2;ATP5G1;MT-ATP6;MT-ATP8;NDUFB2;NDUFAF2;UQCRH;NDUFA12;MT-ND6;MT-CYB;MT-ND2;MT-ND3;MT-ND4;MT-ND1;MT-ND4L;MT-CO3;COX20
R-HSA-611105	Respiratory electron transport	1.407e-33	1.224e-30	NDUFB2;NDUFAF2;UQCRH;NDUFA12;MT-ND6;MT-CYB;MT-ND2;MT-ND3;MT-ND4;MT-ND1;MT-ND4L;MT-CO3;COX20
R-HSA-1799339	SRP-dependent cotranslational protein targeting to membrane	6.577e-33	5.722e-30	SSR3;EEF1A2;EEF1D;EEF1B2;RPL6;RPLP0;RPL18A;RPL32;RPL27A;RPL13;RPL10A;RPL39;SRPRB;SLC25A6;RPL31;RPL3;RPL19;RPL34;RPL21;RPL5;RPL23;RPL27;RPL13A;RPL11;RPL37;RPL7;RPL7A;RPL30;RPL26;RPL29;RPL38;RPL14;RPL37A;RPS12;RPS15A;RPS24;RPS3A;RPS14;RPS23;RPS26;RPS4X;RPS28
R-HSA-5663205	Infectious disease	5.167e-26	4.495e-23	SLC25A5;CD9;ATP6V0D2;ATP6V0E2;RCC1;NPM1;AP1B1;AP1S3;AP2A2;EEF2;RPL18;RPL31;RPL6;RPLP0;RPL3;RPL18A;RPL19;RPL34;RPL24;RPL22;RPL21;RPL5;RPL23;RPL27;RPL35;RPLP1;RPL13A;RPL11;RPL32;RPL37;RPL7;RPL7A;RPL30;RPL8;RPL26;RPL29;RPL9;RPL27A;RPL13;RPL38;RPL4;RPL15;RPLP2;RPL35A;RPL14;RPL37A;RPL12;RPL23A;RPL10A;RPL39;RPS5;RPS19;RPS13;RPS12;RPS15;RPS10;RPS4Y1;RPS15A;RPS24;RPS2;RPS8;RPS3A;RPS3;RPS14;RPSA;RPS21;RPS…
R-HSA-114608	Platelet degranulation	1.21e-25	1.053e-22	HGF;TGFB2;F13A1;ABCC4;HABP4;SERPINF2;ACTN1;GAS6;CD9;IGF1;CD36
R-HSA-156902	Peptide chain elongation	4.351e-18	3.785e-15	EEF1A2;EEF1D;SSR3;EEF1B2;RPL15;RPLP2;RPL12;RPL23A;RPS10;SRPRB;SLC25A6
R-HSA-72662	Activation of the mRNA upon binding of the cap-binding complex and eIFs, and subsequent binding to 43S	3.504e-15	3.048e-12	EEF1A2;EEF1D;SSR3;EEF1B2;RPS13;RPS4Y1;RPS2;RPS7;RPS18;SRPRB;SLC25A6
R-HSA-168255	Influenza Life Cycle	8.842e-13	7.693e-10	CALR;RPL18;RPL31;RPL6;RPL3;RPL19;RPL34;RPL24;RPL22;RPL5;RPL23;RPL27;RPL35;RPLP1;RPL13A;RPL11;RPL32;RPL37;RPL7;RPL7A;RPL8;RPL26;RPL29;RPL9;RPL27A;RPL13;RPL38;RPL4;RPL15;RPLP2;RPL35A;RPL14;RPL37A;RPL12;RPL23A;RPL10A;RPL39;RPS19;RPS13;RPS12;RPS15;RPS4Y1;RPS15A;RPS8;RPS3;RPS14;RPSA;RPS21;RPS7;RPS23;RPS26;RPS4X;RPS18;RPS28;RPS6
R-HSA-72706	GTP hydrolysis and joining of the 60S ribosomal subunit	4.251e-12	3.698e-09	RPL35;RPSA;RPS6;EEF1A2;EEF1D;SSR3;EEF1B2;SRPRB;SLC25A6
R-HSA-71291	Metabolism of amino acids and derivatives	8.528e-12	7.419e-09	GRHPR;ALDH4A1;ALDH7A1;PYCR1;SMS;SRM;GAMT;GATM;BCAT2;HIBCH;SHMT1;ACAT1;AHCY;GCLC
R-HSA-1268020	Mitochondrial protein import	2.098e-07	0.0001825	TIMM13;HSPD1;FXN;PMPCA;TOMM5;ATP5G1;SLC25A6
R-HSA-913709	O-linked glycosylation of mucins	2.841e-07	0.0002472	GALNT3;GALNT14;GALNT10;GCNT4;GCNT1;B3GNT2;ST6GAL1
R-HSA-72766	Translation	6.377e-07	0.0005548	SSR3;SRPRB;EEF1A2;EEF1D;EEF1B2;EIF3F;EIF3K;EIF3C;EEF1A1;EEF2
R-HSA-15869	Metabolism of nucleotides	3.834e-06	0.003336	ITPA;NME4;NME1;IMPDH2;PFAS;CAD;TK1;TYMS
R-HSA-157858	Gap junction trafficking and regulation	1.773e-05	0.01543	TUBA4A;DIAPH3;TUBB2A;TUBB6;HGF;CC2D2A;TGFB2;F13A1;ABCC4;HABP4;SERPINF2;RHOB;ACTN1;GAS6;CD9;IGF1;CD36;FN1
R-HSA-1428517	The citric acid (TCA) cycle and respiratory electron transport	2.008e-05	0.01747	D2HGDH;LDHB;NDUFB2;ATP5D;NDUFAF2;UQCRH;NDUFA12;MT-ND6;MT-CYB;MT-ND2;MT-ND3;MT-ND4;MT-ND1;MT-ATP6;MT-ND4L;MT-ATP8;ATP5G1;MT-CO3;COX20
R-HSA-379726	Mitochondrial tRNA aminoacylation	3.859e-05	0.03357	EARS2;WARS2;CARS2;QARS
