# Supplementary material for: Exploiting induced pluripotent stem cell-derived macrophages to unravel host factors influencing Chlamydia trachomatis pathogenesis
Source: Nat Commun. 2017 Apr 25;8:15013. doi: 10.1038/ncomms15013 (PMC5414054; doi:10.1038/ncomms15013)
Supplement: Supplementary Data 5 — Sigora pathway analysis of down-regulated genes found only in Kolf2-derived macrophages at 24 hours. [file ncomms15013-s6.xlsx]

## Sheet: SupplementaryData5
Supplementary Data 5: Sigora pathway analysis of down-regulated genes found only in Kolf2 derived macrophages at 24 hours.
pathwy.id	description	pvalues	Bonferroni	Genes
R-HSA-1474244	Extracellular matrix organization	3.48e-71	3.028e-68	ITGA11;DDR1;DDR1;PTPRS;HAPLN1;BMP4;GDF5;FBLN2;MFAP5;JAM3;NTN4;P3H3;CRTAP;MMP24;ITGAX;PCOLCE;MMP11;MMP15;SPARC;LAMB2;ADAMTS18;ADAMTS16;ADAMTS1;LAMA1;MMP2;LOX;LOXL2;COL14A1;TGFB3;FBN3;A2M;ITGA8;ITGB4;TLL1;BMP1;COL8A1;COL11A1;COL18A1;HSPG2;COL9A3;COL5A1;COL4A6;COL3A1;COL4A1;COL4A5;COL1A2
R-HSA-2022090	Assembly of collagen fibrils and other multimeric structures	2.241e-50	1.95e-47	LOX;LOXL1;LOXL2;LOXL4;PCOLCE;TLL1;BMP1;COL11A1;COL8A1;COL18A1;COL5A1;COL4A6;COL3A1;COL4A5;COL1A1;COL4A2;COL1A2;COL4A1
R-HSA-1442490	Collagen degradation	7.506e-41	6.53e-38	COL11A1;COL16A1;COL9A3;COL8A1;COL14A1;COL5A1;MMP2;MMP11;MMP15;COL18A1;COL4A5;COL4A6;COL3A1;COL4A2;COL4A1;COL1A1;COL1A2
R-HSA-5173214	O-glycosylation of TSR domain-containing proteins	4.003e-36	3.483e-33	SEMA5A;THSD1;ADAMTS7;ADAMTS18;ADAMTS16;ADAMTS1;ADAMTS3;SBSPON;ADAMTS15;THBS2
R-HSA-2129379	Molecules associated with elastic fibres	3.888e-31	3.383e-28	FBLN1;MFAP2;MFAP4;LTBP3;PTPRS;DDR1;ITGA11;HAPLN1;DDR1;NTN4;P3H3;MMP24;JAM3;CRTAP;MMP11;MMP15;ITGAX;LAMB2;LAMA1;PCOLCE;ADAMTS18;ADAMTS16;ADAMTS1;COL14A1;COL16A1;ADAMTS3;TLL1;COL11A1;MMP2;SPARC;COL8A1;BMP1;COL9A3;ITGB4;COL18A1;COL5A1;A2M;COL4A6;COL4A2;COL3A1;COL4A1;COL4A5;HSPG2;COL1A2
R-HSA-1474228	Degradation of the extracellular matrix	9.525e-31	8.287e-28	FBN3;MMP24;ADAMTS18;ADAMTS16;ADAMTS1;A2M;TLL1;BMP1;DCN;BCAN;MMP11;MMP15;CDH1;COL14A1;MMP2;HSPG2;COL16A1;COL11A1;COL8A1;COL9A3;COL18A1;COL5A1;COL4A6;COL4A5;COL3A1;COL1A1;COL4A2;COL1A2;COL4A1
R-HSA-2214320	Anchoring fibril formation	2.823e-22	2.456e-19	TLL1;LAMA3;BMP1;COL4A5;COL4A6;COL4A2;COL4A1;COL1A1;COL1A2
R-HSA-194840	Rho GTPase cycle	9.347e-20	8.132e-17	ARHGAP33;ARHGAP28;ARHGAP29;ARHGAP1;RHOBTB2;SYDE1;RHOJ;CHN1;DLC1;RHOD;A2M;ARHGEF17;MCF2L;ARHGEF4;PLEKHG5;RHOC
R-HSA-3000178	ECM proteoglycans	4.494e-19	3.91e-16	PTPRS;HAPLN1;TGFB3;ITGAX;ITGA8;SPARC;LAMA1;LAMB2;DCN;BCAN;COL9A3;COL5A1;COL4A6;COL4A5;COL3A1;COL1A1;COL4A2;COL1A2;COL4A1
R-HSA-418990	Adherens junctions interactions	1.248e-18	1.086e-15	CDH10;CDH3;CDH6;CDH24;CDH11;CDH8;CDH2;CDH1
R-HSA-3000171	Non-integrin membrane-ECM interactions	1.943e-18	1.69e-15	NTN4;DDR1;DDR1;COL11A1;LAMA1;LAMB2;COL5A1;COL4A6;COL3A1;COL4A5;COL1A1;COL4A2;COL1A2;COL4A1;HSPG2
R-HSA-1650814	Collagen biosynthesis and modifying enzymes	9.939e-16	8.647e-13	P3H3;CRTAP;ADAMTS3;PCOLCE;COL14A1;COL16A1;COL9A3;TLL1;BMP1;COL11A1;COL8A1;COL18A1;COL5A1;COL4A6;COL4A5;COL3A1;COL1A1;COL4A2;COL1A2;COL4A1
R-HSA-446107	Type I hemidesmosome assembly	1.928e-11	1.677e-08	LAMA3;ITGB4;NTN4;LOX;LOXL1;LOXL2;DDR1;LOXL4;DDR1;PCOLCE;PTPRS;FBN3;HAPLN1;ITGA8;MMP24;ITGAX;MMP11;MMP15;TGFB3;ADAMTS18;ADAMTS16;ADAMTS1;COL14A1;TLL1;BMP1;COL16A1;MMP2;SPARC;COL8A1;A2M;CDH1
R-HSA-216083	Integrin cell surface interactions	6.466e-11	5.625e-08	ITGA11;JAM3;ITGA8;ITGAX;COL16A1;COL8A1;COL18A1;CDH1;HSPG2;COL9A3;COL5A1;COL4A6;COL3A1;COL4A5;COL1A1;COL4A2;COL1A2;COL4A1
R-HSA-112314	Neurotransmitter Receptor Binding And Downstream Transmission In The Postsynaptic Cell	1.893e-10	1.647e-07	GABRA3;GABRB3;GABRA5;RPS6KA6;CHRNB2;CACNG8;AKAP5;GRIK5;GRIK2;GRIK3;CACNG4;GRIA1
R-HSA-5173105	O-linked glycosylation	1.129e-09	9.822e-07	GALNT16;GALNT5;GALNT13;GALNT9;WBSCR17;THSD1;ADAMTS7;SBSPON;ADAMTS15;THBS2;SEMA5A;ADAMTS18;ADAMTS16;ADAMTS1;ADAMTS3
R-HSA-201451	Signaling by BMP	1.5e-09	1.305e-06	CHRDL1;SMAD9;FSTL1;GREM2;NOG
R-HSA-186797	Signaling by PDGF	2.18e-09	1.897e-06	PDGFD;PLAT;THBS2;PDE1C;COL9A3;PDE1A;COL5A1;COL4A5;COL3A1;COL4A1;CAMK2B;SPTB;CAMK2A;TEK;PDGFRA;DAB2IP;EGF;ANGPT1;KIT
R-HSA-373755	Semaphorin interactions	5.935e-09	5.163e-06	DPYSL5;CRMP1;DPYSL3;SEMA6A;SEMA6D;SEMA3E;MYH14;RHOC;MYH9;MYL9;SEMA5A
R-HSA-419037	NCAM1 interactions	1.536e-08	1.336e-05	GFRA1;CACNA1H;CACNA1C;CACNB4;COL9A3;COL5A1;COL4A5;COL3A1;COL4A2;COL4A1
R-HSA-112315	Transmission across Chemical Synapses	2.718e-08	2.365e-05	CACNB4;BCHE;ALDH5A1;ABAT;SLC32A1;SLC6A1;SLC18A2;RIMS1;CACNG8;GABRB3;GABRA5;GABRA3;GRIK5;GRIK2;RPS6KA6;GRIK3;GRIA1;CHRNB2;CACNG4;GABBR2
R-HSA-1474290	Collagen formation	5.333e-08	4.64e-05	ADAMTS3;LOXL1;LOXL4;COL16A1;COL1A1;COL4A2;PTPRS;DDR1;HAPLN1;DDR1;NTN4;ITGA11;BMP4;GDF5;FBLN2;MFAP5;LAMB2;MMP24;JAM3;LAMA1;MMP11;MMP15;ITGAX;SPARC;PDGFD;MMP2;ADAMTS18;ADAMTS16;ADAMTS1;A2M;HSPG2;DPH1;TGFB3;PLAT;SEC31A;SH3D19;TPD52L1;TUSC3;FBN3;ARFGAP1;FBLN1;MFAP2;MFAP4;LTBP3;BCAR1;ITGA8;ST3GAL5;ST6GALNAC5;ST6GAL2;ARSJ;ARSI;ATP1B2;DPM3;THBS2;SLC7A6;AP1M2;CDKN2A;F2RL2;IGF2;P2RY12;TUBB4A;PDE1C;PDE1A;G…
R-HSA-888590	GABA synthesis, release, reuptake and degradation	6.568e-08	5.714e-05	SLC32A1;ALDH5A1;SLC6A1;ABAT;RIMS1
R-HSA-373760	L1CAM interactions	1.151e-07	0.0001001	CNTN6;CHL1;LAMA1;CNTN1;ANK1;SCN2A;NFASC;SCN5A;RPS6KA6;CSNK2B;TUBB4A;SPTB
R-HSA-373752	Netrin-1 signaling	7.394e-07	0.0006433	UNC5C;RGMA;ABLIM1;NTN4;SLIT2;TRPC4;NTN1
R-HSA-445355	Smooth Muscle Contraction	4.838e-06	0.004209	SORBS1;MYL7;ACTG2;LMOD1;MYL9
R-HSA-381426	Regulation of Insulin-like Growth Factor (IGF) transport and uptake by Insulin-like Growth Factor Binding Proteins (IGFBPs)	1.755e-05	0.01527	IGFBP2;IGFBP5;IGFBP6;MMP2;IGF2
R-HSA-381771	Synthesis, secretion, and inactivation of Glucagon-like Peptide-1 (GLP-1)	1.755e-05	0.01527	PAX6;SEC11A;CDX2;DPP4
R-HSA-3772470	Negative regulation of TCF-dependent signaling by WNT ligand antagonists	2.695e-05	0.02345	SFRP1;DKK1;WNT9A;SFRP2
R-HSA-446728	Cell junction organization	2.848e-05	0.02478	CDH1;LAMA3;KIRREL2;NTN1;CLDN11;CDH3;CD200;CLEC2B;FBLN1;MFAP2;BMP4;GDF5;FBLN2;MFAP4;LTBP3;MFAP5;ITGA11;ARHGAP33;RHOBTB2;ARHGAP28;SYDE1;PTPRS;RHOJ;CHN1;DDR1;ARHGAP29;HAPLN1;DLC1;ARHGAP1;DDR1;JAM3;NTN4;P3H3;CRTAP;KLRK1;LAMB2;LAMA1;PCOLCE;LOX;LOXL1;LOXL2;LOXL4;ADAMTS3;ARHGEF17;SPARC;TGFB3;MCF2L;ARHGEF4;PLEKHG5
R-HSA-421270	Cell-cell junction organization	5.32e-05	0.04628	CLDN11;PARD6G;CLDN6;CDH10;CDH3;CDH6;CDH24;CDH11;CDH8;CDH1
