# Supplementary material for: Exploiting induced pluripotent stem cell-derived macrophages to unravel host factors influencing Chlamydia trachomatis pathogenesis
Source: Nat Commun. 2017 Apr 25;8:15013. doi: 10.1038/ncomms15013 (PMC5414054; doi:10.1038/ncomms15013)
Supplement: Supplementary Data 6 — Sigora pathway analysis of up-regulated genes found only in Kolf2-derived macrophages at 24 hours. [file ncomms15013-s7.xlsx]

## Sheet: SupplementaryData6
Supplementary Data 6: Sigora pathway analysis of up-regulated genes found only in Kolf2 derived macrophages at 24 hours.
pathwy.id	description	pvalues	Bonferroni	Genes
R-HSA-909733	Interferon alpha/beta signaling	4.396e-27	3.825e-24	IFI35;SAMHD1;BST2;RSAD2;ISG20;IFIT1;OAS3;OASL;IRF4;USP18;ISG15;HLA-F;HLA-A
R-HSA-202733	Cell surface interactions at the vascular wall	4.652e-18	4.047e-15	CD84;CD58;MERTK;CEACAM1;SPN;FCER1G;ATP1B3;ITGAM;SLC7A7;CD47;ITGB2;PTPN6;SLC16A3;MMP1
R-HSA-1442490	Collagen degradation	3.487e-16	3.034e-13	COL9A2;CTSB;MMP12;COL5A3;COL7A1;CTSL;ADAM10;MMP9;MMP8;MMP10;MMP1;FURIN
R-HSA-194138	Signaling by VEGF	7.837e-16	6.818e-13	FLT1;NRP2;VEGFC;VEGFA;SH2D2A;CDH5;NCF2;ROCK1;RASAL3;RASA4;RAPGEF2;DUSP16;HBEGF;RASGRF2;DUSP1;NRG1;NRG3;RASGEF1A;RAF1;MAP2K1
R-HSA-391160	Signal regulatory protein (SIRP) family interactions	7.857e-14	6.836e-11	PTPN6;CD47;PTK2B;SIRPB1;VCAM1;SH2D2A;ITGB7;IFI35;SAMHD1;TRIM14;BST2;RSAD2;PIK3AP1;ISG20;IBSP;ITGB2;ITGAM;CDH5;COL9A2;NCF2;COL7A1;COL5A3;ROCK1;FGR;RASAL3;RAPGEF2;CSF2;IRS2;IFIT1;LCP2;PIK3CG;PIK3R5;FCER1G;RHOG;ISG15;RAPGEF1;RAC2
R-HSA-425393	Transport of inorganic cations/anions and amino acids/oligopeptides	1.431e-13	1.245e-10	SLC9A3;SLC12A6;SLC20A1;SLC9A9;SLC9A8;SLC26A6;SLC8A3;SLC16A10;SLC7A7;SLC6A15;SLC6A6;SLC6A12
R-HSA-70171	Glycolysis	2.202e-09	1.916e-06	PFKFB4;PFKL;HK3;PFKFB3;ENO2
R-HSA-373080	Class B/2 (Secretin family receptors)	4.25e-09	3.698e-06	PTHLH;CRHR1;ADGRE2;ADGRE1;GLP2R;RAMP2;RAMP1;ADM
R-HSA-416700	Other semaphorin interactions	1.409e-06	0.001226	PLXNC1;CD72;SEMA7A;SEMA4A
R-HSA-166016	Toll Like Receptor 4 (TLR4) Cascade	2.247e-06	0.001955	LBP;ITGB2;ITGAM;TRAF3;BIRC2;TICAM1;CD14
R-HSA-1660661	Sphingolipid de novo biosynthesis	2.478e-06	0.002156	ACER3;SGPL1;CERS6;SPTLC3;ACER2
R-HSA-170984	ARMS-mediated activation	2.911e-06	0.002533	RAPGEF1;RIT1;RASGRF2;RAPGEF2;RASGEF1A;RASAL3;RASA4;HBEGF;ARRB2;NRG1;ARHGEF16;FGD4
R-HSA-1227986	Signaling by ERBB2	0.0001147	0.09979	SRC;RASAL3;RASA4;RAPGEF2;DUSP16;HBEGF;RASGRF2;DUSP1;PDE1B;RAF1;CASP9;MDM2;NRG1;MAP2K1;NRG3;RASGEF1A
