# Supplementary material for: Exploiting induced pluripotent stem cell-derived macrophages to unravel host factors influencing Chlamydia trachomatis pathogenesis
Source: Nat Commun. 2017 Apr 25;8:15013. doi: 10.1038/ncomms15013 (PMC5414054; doi:10.1038/ncomms15013)
Supplement: Supplementary Data 7 — Sigora pathway analysis of down-regulated genes in human blood monocyte-derived macrophages at 24 hours. [file ncomms15013-s8.xlsx]

## Sheet: SupplementaryData7
Supplementary Data 7: Sigora pathway analysis of down-regulated genes in human blood monocyte-derived macrophages at 24 hours.
pathwy.id	description	pvalues	Bonferroni	Genes
R-HSA-1268020	Mitochondrial protein import	1.548e-48	1.347e-45	TIMM21;TOMM22;SAMM50;TIMM44;TIMM50;GRPEL1;TOMM40;TIMM17A;TIMM8B;TOMM20;TIMM22;TOMM7;VDAC1;SLC25A13;ACO2;HSPA9
R-HSA-163200	Respiratory electron transport, ATP synthesis by chemiosmotic coupling, and heat production by uncoupling proteins.	8.128e-47	7.071e-44	ATP5F1;ATP5E;ATP5G3;ATP5J;ATP5C1;ATP5I;ATP5J2;ATP5O;NDUFB7;NDUFS8;UQCR11;NDUFA10;UQCRC2;NDUFB10;NDUFS6;NDUFB9;UQCRQ;UQCR10;NDUFA4;SDHB;COX16;LRPPRC;COX8A;COX5A;CYCS
R-HSA-2426168	Activation of gene expression by SREBF (SREBP)	1.595e-30	1.388e-27	IDI1;SQLE;SC5D;MVK;TM7SF2;FDPS;DHCR7;CYP51A1;HMGCS1;SREBF2
R-HSA-71406	Pyruvate metabolism and Citric Acid (TCA) cycle	2.852e-26	2.481e-23	ACO2;IDH3B;OGDH;SUCLG1;IDH3A;SUCLG2;IDH2;SDHB;MPC1;LDHA;PDK3;SLC16A1
R-HSA-1852241	Organelle biogenesis and maintenance	3.958e-23	3.443e-20	SSBP1;PPRC1;POLG2;MRRF;GFM1;TUFM;MEF2D;KIF17;CEP89;TCTEX1D2;TTC26;WDR34;IFT22;CEP83;NR1D1;BBS5;MRPS35;MRPS34;MRPL4;MRPL27;MRPL18;MRPS15;MRPS7;MRPS12;MRPL15;MRPS28;MRPL17;MRPL36;MRPL52;MRPL11;AURKAIP1;MRPS11;MRPL54;MRPL21;MRPL12;CYCS;IFT122;CEP131;PLK4;SSNA1;TUBB;TUBB;CCT4;TCP1;CCT5;CCT3;CCT2;TUBG1;DYNC1H1;DYNLL2;MAPRE1;YWHAG;PLK1;TUBA1C;CDK1;TUBB4B;YWHAE;HSP90AA1
R-HSA-70263	Gluconeogenesis	2.835e-20	2.466e-17	SLC25A13;GOT1;GOT2;SLC25A10;SLC25A1;ENO1;ENO3;GAPDH;TPI1;PGAM1;GPI
R-HSA-5389840	Mitochondrial translation elongation	7.745e-19	6.738e-16	GFM1;TUFM;MRPS35;MRPS34;MRPL4;MRPL27;MRPL18;MRPS15;MRPS7;MRPS12;MRPL15;MRPS28;MRPL17;MRPL52;MRPL11;AURKAIP1;MRPS11;MRPL54;MRPL21;MRPL12
R-HSA-2173788	Downregulation of TGF-beta receptor signaling	3.563e-17	3.1e-14	STRAP;STUB1;TGFBR1;UCHL5;PMEPA1;SMAD7;NEDD4L;TGFB1
R-HSA-1428517	The citric acid (TCA) cycle and respiratory electron transport	4.017e-16	3.495e-13	MPC1;LDHA;SUCLG1;IDH3A;ACO2;OGDH;PDK3;SLC16A1;NDUFB7;NDUFS8;ATP5F1;UQCR11;NDUFA10;UQCRC2;NDUFB10;NDUFS6;NDUFB9;ATP5G3;ATP5J;UQCRQ;ATP5C1;ATP5I;UQCR10;NDUFA4;ATP5J2;ATP5O;COX16;LRPPRC;COX8A;COX5A;CYCS
R-HSA-15869	Metabolism of nucleotides	4.925e-16	4.285e-13	NUDT15;NUDT5;DHODH;AK2;DTYMK;CTPS1;DPYS;GUK1;PAICS;PPAT;ATIC;ADK;APRT;RRM2;PNP;GPX1;NT5C
R-HSA-3371571	HSF1-dependent transactivation	8.07e-15	7.021e-12	HSPA8;FKBP4;DNAJB1;HSP90AB1;RPTOR;HSP90AA1;PTBP1;SNRPA;FUS;DNAJC2;BAG1;PRPF19;HSPA9;HSPH1;PRPF4;BAG3;HSPA4L;HNRNPA3;PCBP2;HSPA5;SIRT1;SNU13;STX4;SLC38A2;TXNL4A;SF3B5;SLC22A1;BZRAP1;SRSF3;SNRPD2;U2AF1;SNRPD1;UNC13B;SRSF7;SRSF6;SRSF2;PCF11;PABPC1;SNRPB;SNRPF;SNRPE;DHX9;YWHAE;NUP210;RANBP2;CAMK2D
R-HSA-72172	mRNA Splicing	4.662e-14	4.056e-11	PTBP1;SNRPA;FUS;PRPF19;PRPF4;HNRNPA3;PCBP2;SNU13;TXNL4A;SF3B5;SRSF3;U2AF1;PCF11;SNRPD2;SNRPD1;SRSF7;SRSF6;SRSF2;SNRPB;SNRPF
R-HSA-3371453	Regulation of HSF1-mediated heat shock response	2.616e-13	2.276e-10	DNAJC2;BAG1;HSPA9;HSPH1;BAG3;HSPA4L;HSPA5;SIRT1;DNAJB1;NUP210;RANBP2
R-HSA-176974	Unwinding of DNA	4.625e-13	4.024e-10	GINS2;GINS4;GINS3;CDC45;MCM2;MCM5;MCM3
R-HSA-163841	Gamma carboxylation, hypusine formation and arylsulfatase activation	9.018e-13	7.846e-10	DPH5;DOHH;EIF5A;DPH2;DPH6;EIF5A2;STS;SUMF1
R-HSA-446203	Asparagine N-linked glycosylation	1.116e-12	9.709e-10	DAD1;RPN2;RPN1;DDOST;MLEC;MGAT5;UGGT1;PREB;PDIA3;CANX;ALG1;GNPNAT1;MPDU1;ALG14;ALG3;NEU4;DPM1;DPM2
R-HSA-4086400	PCP/CE pathway	5.763e-12	5.014e-09	WNT1;FZD6;FZD3;FZD5;PFN1;DVL1;PARD6A;AP2S1;CLTA;CLTC;CLTB;PRKCB
R-HSA-72165	mRNA Splicing - Minor Pathway	6.84e-12	5.951e-09	SF3B5;SNU13;TXNL4A;SRSF7;SRSF6;SRSF2;SNRPD2;SNRPD1;POLR2I;POLR2E;SNRPB;SNRPF;SNRPE
R-HSA-597592	Post-translational protein modification	7.117e-12	6.192e-09	PGAP1;SAE1;DPH5;DOHH;EIF5A;DPH2;DPH6;EIF5A2;PIGN;ADAMTS6;B3GNTL1;GALNT11;B3GLCT;B3GNT9;EID3;MUC20;BLM;DAD1;STS;SUMF1;B3GNT7;PARP1;MLEC;PMM1;GNPNAT1;UAP1;RPN2;ALG5;UGGT1;RPN1;NUP210;ALG1;NANS;MPDU1;MGAT5;NANP;DPAGT1;ALG14;NEU4;ALG3;DDOST;DHDDS;MPI;SLC17A5;PREB;PDIA3;DPM1;DPM2;ST6GALNAC4
R-HSA-70614	Amino acid synthesis and interconversion (transamination)	2.181e-11	1.897e-08	ASNS;OAT;PHGDH;PSPH;GLUD1;GOT2;HERPUD1;EIF2AK3;KHSRP;ATF4;EXOSC5;EXOSC2;EXOSC6;HSPA5
R-HSA-71291	Metabolism of amino acids and derivatives	3.462e-11	3.012e-08	ARG2;SLC25A15;ASL;AMDHD1;FTCD;AFMID;BCAT1;BCKDHB;FAH;HGD;QDPR;PCBD1;OAT;PHGDH;PSPH;GLUD1;ODC1;OGDH;MTAP;ENOPH1;SLC25A10;MCCC2;GOT2;GOT1
R-HSA-611105	Respiratory electron transport	2.924e-10	2.544e-07	NDUFS8;UQCR11;UQCRC2;NDUFB9;UQCR10;NDUFB7;SDHB;NDUFA10;NDUFB10;NDUFS6;UQCRQ;NDUFA4;COX16;LRPPRC;COX8A;COX5A;CYCS
R-HSA-446219	Synthesis of substrates in N-glycan biosythesis	5.604e-10	4.875e-07	SLC17A5;DAD1;DHDDS;MPI;UAP1;ST6GALNAC4;NANS;NANP;MLEC;RPN2;RPN1;DDOST;UGGT1;MGAT5;PDIA3;CANX;PREB;GALK1;SLC4A8;SLC12A2;SLC12A7;SLC9A5;SLC20A2;SLC1A5;SLC36A1;SLC7A1;ADAMTS6;B3GLCT;SLC7A8;SLC7A5;SLC38A1;SLC8A2;SLC25A10;SLC38A2
R-HSA-69242	S Phase	8.763e-10	7.624e-07	ESCO2;CDCA5;GINS2;GINS4;GINS3;CKS1B;CCND1;WEE1;CCNE2;CCNE1;CDK4;LIG1;CDC25A;MYC;CDC45;MCM2;ORC6;MCM5;MCM3;CDT1;POLE2;CCNA2;PCNA
R-HSA-111447	Activation of BAD and translocation to mitochondria	1.623e-08	1.412e-05	YWHAG;YWHAE;YWHAH;RHPN1;KIF14;RAD9A;IQGAP3;PRC1;SNX5;BLOC1S6;UNC5B;RAB5C;AP3S1;SATB1;TTC26;KIF17;WDR34;IFT22;TCTEX1D2;CTSZ;GJA3;GJC1;VIM;COPE;FOXM1;PREB;DAB2;BBS5;IFT122;HGS;FLNA;NCF4;NDC80;BIRC5;ZWINT;NDEL1;BUB1;RCC2;MAD1L1;NUDC;VPS37B;KIF2C;CENPM;AP1S1;CENPA;CENPK;CASC5;CENPO;CENPU;CENPN;AP1S2;AURKB;RANGAP1;PFN1;CLTC;CLTB;FKBP4;DVL1;ARHGDIA;MCM2;MCM5;MCM3;FADD;CCT4;TCP1;CCT5;CCT3;CCT2;CDC45;ORC…
R-HSA-68886	M Phase	2.412e-08	2.098e-05	NCAPH2;NCAPG2;KIF23;CTDNEP1;KMT5A;NCAPG;LPIN1;ESPL1;PRKCB;NUP210;PRKCA;CDCA5;NDC80;BIRC5;ZWINT;NDEL1;BUB1;RCC2;MAD1L1;CENPM;CENPA;CENPF;CENPK;CASC5;CENPO;CENPU;CENPN;AURKB;ANAPC11;ANAPC1;UBE2C;NUDC;RANGAP1;MAPRE1;KIF2C;BUB1B;MAD2L1;TUBA1C;TUBB4B;BANF1;CCNB2;CCNB1;CDK1
R-HSA-381042	PERK regulates gene expression	7.85e-08	6.83e-05	HERPUD1;EIF2AK3;ATF4;KHSRP;HSPA5;EXOSC5;EXOSC2;EXOSC6
R-HSA-71403	Citric acid cycle (TCA cycle)	1.302e-07	0.0001133	IDH3B;SUCLG2;IDH2;NDUFB7;NDUFS8;ATP5F1;ATP5E;UQCR11;NDUFA10;UQCRC2;NDUFB10;NDUFS6;NDUFB9;ATP5G3;ATP5J;UQCRQ;ATP5C1;ATP5I;UQCR10;NDUFA4;ATP5J2;ATP5O;COX16;LRPPRC;COX8A;COX5A;CYCS
R-HSA-2173789	TGF-beta receptor signaling activates SMADs	4.557e-07	0.0003965	NEDD8;FKBP1A;STRAP;UCHL5;PMEPA1;STUB1;SMAD7
R-HSA-5419276	Mitochondrial translation termination	5.479e-07	0.0004767	MRRF;MRPL36;MRPS35;MRPS34;MRPL4;MRPL27;MRPL18;MRPS15;MRPS7;MRPS12;MRPL15;MRPS28;MRPL17;GFM1;MRPL52;MRPL11;AURKAIP1;TUFM;MRPS11;MRPL54;MRPL21;MRPL12
R-HSA-380994	ATF4 activates genes	8.221e-07	0.0007152	ASNS;HERPUD1;EXOSC6;KHSRP;ATF4;MYDGF;DNAJB11;DNAJB9;TATDN2;ASNA1;SSR1;HYOU1;SEC61B;PREB;ATP6V0D1;HSP90B1;ARG2;SLC25A15;ASL;AMDHD1;FTCD;BCAT1;BCKDHB;FAH;HGD;QDPR;PCBD1;AFMID;LSM5;LSM4;SEC61A1;MTAP;ODC1;ENOPH1;OGDH;SLC25A10;PRKCA;MCCC2;PABPC1;EIF4A3;EIF4A1;EIF4E
R-HSA-69273	Cyclin A/B1 associated events during G2/M transition	8.226e-07	0.0007157	CCNA2;PKMYT1;WEE1;CCNB2;CDC25A;RAD9A;TOP2A;TUBGCP2;CCNB1;RRM2;CEP131;PLK4;SSNA1;TUBB;TUBB;DYNC1H1;MAPRE1;RFC3;NCAPH2;NCAPG2;POLE2;MAP4K4;ERF;ID1;YWHAH;HSP90AA1;TUBA1C;CHEK1;UBE2N;CDT1;PRIM1;E2F1;POLA1;GINS2;GINS4;GINS3;TFDP1;KMT5A;CKS1B;CDC45;MCM2;MCM5;MCM3;CENPF;DNA2;ORC6;CCNE2;FEN1;LIG1;MYC;MAP2K6;MAPKAPK3;CDKN1A
R-HSA-114452	Activation of BH3-only proteins	8.512e-07	0.0007405	YWHAE;DYNLL2;TFDP1;BCL2L1;E2F1;YWHAG;ERF;ID1;RRM2;CEP89;CEP83;YWHAH;STX4;TTC26;KIF17;WDR34;IFT22;IFT122;TCTEX1D2;CYCS;DNAJC2;BAG1;HSPA9;HSPH1;BAG3;HSPA4L;NGFRAP1;MYL6;SMAD7;TRIO;HSPA5;SIRT1;DNAJB1;FGD2;NET1;MAML3;CCNE1;CCNB2;HSP90AB1;CDC45;CCNB1;MYC;CDK1;UBE2N;ORC6;PDPK1;CDT1;ACTB;PSEN2;NUP210;RANBP2
R-HSA-352230	Amino acid transport across the plasma membrane	9.335e-07	0.0008121	SLC7A8;SLC7A5;SLC1A5;SLC38A1;SLC36A1;SLC7A1;SLC38A2
R-HSA-3781860	Diseases associated with N-glycosylation of proteins	1.425e-06	0.00124	ALG1;MPDU1;DPAGT1;ALG14;ALG3
R-HSA-189200	Hexose transport	1.519e-06	0.001322	SLC2A1;PRPS2;SORD;PRPS1;SLC4A8;SLC12A2;SLC12A7;SLC9A5;SLC27A4;SLC20A2;SLC35C1;PFKP;PYGL;PYGB;SLC1A5;GALK1;SLC36A1;SLCO2B1;SLC7A1;SLC25A13;ENO1;ENO3;GAPDH;TPI1;PGAM1;SLC7A8;SLC7A5;SLC38A1;SLC8A2;GOT2;SLC25A1;GPI;CHSY1;NAGLU;EPM2A;SLC17A5;GOT1;SLC38A2;B3GNT7;HGSNAT;SDC1
R-HSA-71182	Phenylalanine and tyrosine catabolism	1.607e-06	0.001398	FAH;HGD;QDPR;PCBD1
R-HSA-446193	Biosynthesis of the N-glycan precursor (dolichol lipid-linked oligosaccharide, LLO) and transfer to a nascent protein	2.397e-06	0.002085	PMM1;ALG5;DPAGT1;DAD1;MLEC;RPN2;RPN1;DDOST;UGGT1;MGAT5;PDIA3;CANX;PREB
R-HSA-2299718	Condensation of Prophase Chromosomes	3.035e-06	0.00264	NCAPH2;NCAPG2;KMT5A;CCNB1;PLK1;CDK1
R-HSA-69205	G1/S-Specific Transcription	3.042e-06	0.002647	CDK1;RRM2;CCNE1;TOP2A;CDT1;AK2;GUK1;DTYMK;CTPS1;CKS1B;MAPK6;CCNE2;MAP4K4;ERF;ID1;TTC26;KIF17;WDR34;IFT22;RAD9A;TCTEX1D2;POLE2;MCM2;MCM5;MCM3;GINS2;GINS4;GINS3;POLA1;BBS5;IFT122;CDK6;CHEK1;DYNLL2;DNA2;CCT4;TCP1;CDK4;CCT5;CCT3;CCT2;FEN1;PAK1;PPP5C;PEBP1;RFC3;SHC3;FOXO1;RASGRP3;RASA3;ACTB;APBB1IP;CSK;VWF;LAMTOR2;CDKN1A;PTK2
R-HSA-180786	Extension of Telomeres	9.008e-06	0.007837	WRAP53;PRIM1;RUVBL2;RUVBL1;DNA2;LIG1;RRM2;GINS2;GINS4;GINS3;CCNE1;CDC25A;CCNB1;CDK1
R-HSA-70326	Glucose metabolism	1.452e-05	0.01263	PYGL;PYGB;EPM2A;PFKP;HK1;SLC25A13;GOT2;SLC25A1;SLC25A10;ENO1;ENO3;GAPDH;TPI1;PGAM1;GPI
R-HSA-69190	DNA strand elongation	1.908e-05	0.0166	POLA1;RAD9A;DNA2;LIG1;GINS2;GINS4;GINS3;MCM2;MCM5;MCM3;WRAP53;RRM2;CDC45;RUVBL2;RUVBL1;CCNE1;CDC25A;CCNB1;CDK1
R-HSA-176407	Conversion from APC/C:Cdc20 to APC/C:Cdh1 in late anaphase	2.195e-05	0.0191	ANAPC11;UBE2C;UBE2D4;UBE2S;BLMH;SH3RF1;UBE2J2;KLHL21;SPSB1;FBXW8;UBE2G2;UBE2L3;TRIM71;GAN;MAP4K4;ERF;CBLB;ID1;STUB1;NEDD4L;CCNE2;CCNE1;TCEB1;TFDP1
R-HSA-69166	Removal of the Flap Intermediate	2.415e-05	0.02101	FEN1;DNA2;PRIM1;POLA1;ESCO2;STRA13;TOP2A;CDCA5;PALB2;CENPM;CENPA;CENPK;CASC5;CENPO;CENPU;FANCC;CENPN;FAAP100;GMNN;FANCI;DTL;CKS1B;CDK6;CCND1;UFD1L;EXO1;E2F2;ERCC8;CCNE1;DDB2;CDK4;BRIP1;WEE1;CCNE2;PRKDC;RAD51;E2F1;MYC;CDC25A;ERCC1
R-HSA-162909	Host Interactions of HIV factors	2.916e-05	0.02537	DOCK2;ELMO1;HMGA1;RANBP1;RAN;PPIA;AP2S1;RANGAP1;AP1S1;AP1S2;NUP210;RANBP2
R-HSA-114608	Platelet degranulation	3.219e-05	0.02801	WDR1;CALU;CAP1;VEGFB;SOD1;CFL1;HSPA5;FLNA;TGFB1;PFN1;PPIA
R-HSA-3371556	Cellular response to heat stress	3.256e-05	0.02833	FKBP4;HSP90AB1;HSP90AA1;DNAJC2;BAG1;HSPA9;BAG3;HSPA4L;SIRT1;HSPH1;HSPA5
R-HSA-2980766	Nuclear Envelope Breakdown	4.171e-05	0.03629	CTDNEP1;LPIN1;PRKCB;CCNB2;NUP210;PLK1;CCNB1;RANBP2;CDK1
