# Supplementary material for: Exploiting induced pluripotent stem cell-derived macrophages to unravel host factors influencing Chlamydia trachomatis pathogenesis
Source: Nat Commun. 2017 Apr 25;8:15013. doi: 10.1038/ncomms15013 (PMC5414054; doi:10.1038/ncomms15013)
Supplement: Supplementary Data 8 — Sigora pathway analysis of up-regulated genes in human blood monocyte-derived macrophages at 24 hours. [file ncomms15013-s9.xlsx]

## Sheet: SupplementaryData8
Supplementary Data 8: Sigora pathway analysis of up-regulated genes in human blood monocyte-derived macrophages at 24 hours.
pathwy.id	description	pvalues	Bonferroni	Genes
R-HSA-983168	Antigen processing: Ubiquitination & Proteasome degradation	8.966e-89	7.8e-86	UFL1;UBR2;KLHL20;WSB1;UBE4A;FBXO3;FBXO44;MKRN1;TPP2;NPEPPS;TRIM41;UBE3B;UBE2Z;UBR1;UBE2O;PJA1;ASB7;UBOX5;UBE2J1;LTN1;DZIP3;RNF41;FBXO4;RCHY1;UBA3
R-HSA-1989781	PPARA activates gene expression	1.364e-37	1.187e-34	NFYA;MED25;MED23;NFYB;MED18;MED22;MED21;MED7;CPT2;MED30;NPAS2;MED12;NRF1;TIAM2;SP1;CDK8;NCOR1;TBL1XR1
R-HSA-179419	APC:Cdc20 mediated degradation of cell cycle proteins prior to satisfation of the cell cycle checkpoint	1.568e-29	1.364e-26	ANAPC4;ANAPC10;UBE2E1;UFL1;UBR2;KLHL20;WSB1;UBE4A;FBXO3;FBXO44;MKRN1;TPP2;NPEPPS;TRIM41;UBE3B;UBE2Z;UBR1;UBE2O;PJA1;ASB7;UBOX5;UBE2J1;LTN1;DZIP3;ETS1;RNF41;MAP3K5;CUL7;ASF1A;FBXO4;UBA3;RNF111;RCHY1;TERF1;EZH2;SUZ12;ITCH;SP1;MRE11A
R-HSA-5620912	Anchoring of the basal body to the plasma membrane	1.529e-25	1.33e-22	TMEM67;IQCB1;CEP97;TMEM216;FBF1;RAB3IP;B9D2;OFD1;CEP76;CCP110;CEP152;CNTRL;CDK5RAP2;CENPJ;CEP57;NEDD1;CLASP1;CKAP5
R-HSA-5617833	Assembly of the primary cilium	1.718e-24	1.495e-21	IFT80;IFT27;IFT43;IFT81;BBS2;BBS4;ASAP1;BBS10;BBIP1;IFT88;TTC21B;TMEM67;IQCB1;CEP97;TMEM216;FBF1;EXOC2;EXOC4;KIF3B;CEP76;CCP110;CEP152;CNTRL;CENPJ;CEP57;B9D2;NEDD1;NDE1;CLASP1;CKAP5;OFD1;RAB3IP
R-HSA-5632684	Hedgehog "on" state	3.478e-24	3.026e-21	SMURF1;ITCH;SPOP;SPOPL;SUFU;UFL1;UBR2;KLHL20;WSB1;UBE4A;FBXO3;FBXO44;MKRN1;TPP2;NPEPPS;TRIM41;UBE3B;UBE2Z;UBR1;UBE2O;PJA1;ASB7;UBOX5;UBE2J1;LTN1;DZIP3;RNF41;CASP4;IFT88;TTC21B;FBXO4;UBA3;RCHY1;OFD1;EFCAB7;CASP2;CUL7;SMAD4;RNF111;ARHGEF18;TLE4;TCF7L2;FZR1;TAB3;ANAPC4;TNRC6B;AGO4;MOV10;ANAPC10;UBE2E1
R-HSA-2173795	Downregulation of SMAD2/3:SMAD4 transcriptional activity	9.314e-24	8.103e-21	SMURF2;RNF111;UFL1;UBR2;KLHL20;WSB1;UBE4A;FBXO3;FBXO44;MKRN1;TPP2;NPEPPS;TRIM41;UBE3B;UBE2Z;UBR1;UBE2O;PJA1;ASB7;UBOX5;UBE2J1;LTN1;DZIP3;RNF41;NCOR1;SPOP;SPOPL;PPM1A;CUL7;FBXO4;UBA3;RCHY1;SMAD4;TFDP2;ITCH;CBY1;CHD8;INSR;EFCAB7;PRLR;SP1;MTMR4;PYGO2;FRAT1;FRAT2;PPP1CB;SUFU;CSNK2A1;RBBP5;TLE4;STAT5B;ANAPC4;ANAPC10;UBE2E1;PRKAB1;MAPK14
R-HSA-174113	SCF-beta-TrCP mediated degradation of Emi1	2.752e-20	2.394e-17	BTRC;FZR1;UFL1;UBR2;KLHL20;WSB1;UBE4A;FBXO3;FBXO44;MKRN1;TPP2;NPEPPS;TRIM41;UBE3B;UBE2Z;UBR1;UBE2O;PJA1;ASB7;UBOX5;UBE2J1;LTN1;DZIP3;RNF41;CUL7;FBXO4;RNF111;RCHY1;ETS1;MAP3K5;ASF1A;IFT88;FBXW7;TTC21B;TNKS;CTBP2;LIN9;LIN52;UBA3;TUBG2;TUBGCP6;TERF1;CSNK2A1;PPP3CA;XRCC4;EZH2;SUZ12;ITCH;RNGTT;SP1;TNRC6B;MOV10;DVL3;MRE11A;PRKCQ;SMURF2;SMURF1;POLA2;PELI2;NCOR1;NCSTN;NELFA;IRAK4;CASP8;TNRC6A;AGO1;PRKAR1…
R-HSA-194315	Signaling by Rho GTPases	1.34e-18	1.166e-15	DEPDC7;RHOT1;ARHGAP32;ARHGAP20;FAM13A;ARAP1;ARHGAP19;ARHGAP24;ARHGAP17;GOPC;PKN2;FMNL2;PKN3;MKL1;INPP5B;PFN2;NCKIPSD;ECT2;FGD3;KLC4;KLC2;NCKAP1;WASF2;PPP1R12A;KDM1A;INCENP;SGOL2;ZWILCH;ARHGEF12;ARHGEF18;TIAM2;CYBA;CLASP2;SOS2;B9D2;WASL;PPP1CB;NDE1;CKAP5;CLASP1;XPO1;NCOA2;NUP133;NUP37;NUP107;CDKN1B
R-HSA-194840	Rho GTPase cycle	1.824e-16	1.587e-13	DEPDC7;RHOT1;ARHGAP32;ARHGAP20;ARHGAP24;FAM13A;ARHGAP17;ARAP1;ARHGAP19;INPP5B;RHOQ;ECT2;FGD3;SOS2;ARHGEF18;TIAM2;ARHGEF12
R-HSA-195258	RHO GTPase Effectors	1.507e-15	1.311e-12	GOPC;PKN2;PKN3;KLC4;KLC2;NCKIPSD;RHOQ;NCKAP1;WASF2;PFN2;FMNL2;MKL1;CYBA;WASL;PPP1R12A;PPP1CB;INCENP;SGOL2;CLASP2;ZWILCH;B9D2;NDE1;CLASP1;CKAP5;NUP133;NUP37
R-HSA-429947	Deadenylation of mRNA	4.398e-12	3.826e-09	CNOT4;CNOT2;PAN2;CNOT6L;PAN3;CNOT8
R-HSA-2565942	Regulation of PLK1 Activity at G2/M Transition	9.632e-12	8.38e-09	BORA;NDE1;PPP1R12A;OFD1;CEP76;CCP110;CEP152;CNTRL;CDK5RAP2;CENPJ;CEP57;NEDD1;CLASP1;CKAP5;PFN2;FMNL2;TMEM67;IQCB1;CEP97;TMEM216;FBF1;MKL1;RAB3IP;DVL3;PPP1CB;BTRC
R-HSA-186797	Signaling by PDGF	1.003e-11	8.726e-09	THBS4;THBS3;STAT3;STAT5B;TNRC6A;AGO1;JAK2;TNRC6B;IL2RB;GRIN2D;PRKAR1A;GAB1;CDKN1B;AKT3;CREB1;KBTBD7;PIK3CA;WDR83;FRS3;ARRB1;RASA1;MOV10;CHUK
R-HSA-5663220	RHO GTPases Activate Formins	2.197e-11	1.911e-08	PFN2;FMNL2;MKL1;DVL3;INCENP;SGOL2;CLASP2;ZWILCH;B9D2;XPO1;CLASP1;CKAP5;NUP133;NUP37;NUP107
R-HSA-2173796	SMAD2/SMAD3:SMAD4 heterotrimer regulates transcription	1.036e-10	9.013e-08	TGIF2;SMAD4;RNF111;SMAD2;TFDP2;SP1;CDK8
R-HSA-381038	XBP1(S) activates chaperone genes	2.537e-08	2.207e-05	CUL7;PLA2G4B;UFL1;UBR2;KLHL20;WSB1;UBE4A;FBXO3;FBXO44;MKRN1;TPP2;NPEPPS;TRIM41;UBE3B;UBE2Z;UBR1;UBE2O;PJA1;ASB7;UBOX5;UBE2J1;LTN1;DZIP3;CDS2;TAZ;GPCPD1;RNF41;FBXO4;UBA3;RCHY1;ITCH;SLC44A2;CEPT1;LPIN3
R-HSA-69275	G2/M Transition	2.654e-08	2.309e-05	XPO1;LIN9;LIN52;CDK5RAP2;BORA;TUBG2;TUBGCP6;PPP1R12A;PPP1CB;CEP76;CCP110;CEP152;CNTRL;CENPJ;CEP57;OFD1;GOPC;NEDD1;NDE1;CLASP1;CKAP5;IFT80;IFT27;IFT43;IFT81;NCAPD2;PKN2;PKN3;IFT88;TTC21B;BBS2;BBS4;ASAP1;BBS10;BBIP1;KLC4;FRAT1;TNKS;KLC2;FRAT2;NCKIPSD;KIF3B;NCKAP1;EXOC2;RHOQ;EXOC4;SMAD4;WASF2;XRCC4;CYBA;KDM1A;WASL;CDKN1B
R-HSA-1852241	Organelle biogenesis and maintenance	3.367e-08	2.929e-05	GABPA;MRPS31;MRPL53;MRPS6;POLRMT;TFAM;MTERF1;NRF1;PRKAB1;TBL1XR1;NCOR1;MAPK14;NCOA2;CREB1;FBF1;IFT80;IFT27;IFT43;IFT81;TMEM67;IQCB1;CEP97;TMEM216;BBS2;BBS4;ASAP1;BBS10;BBIP1;IFT88;TTC21B;RAB3IP;CEP76;CCP110;CEP152;CNTRL;CDK5RAP2;CENPJ;CEP57;KIF3B;EXOC2;NEDD1;OFD1;B9D2;NDE1;CKAP5;CLASP1
R-HSA-73894	DNA Repair	1.641e-07	0.0001428	ASCC1;FANCL;FANCD2;MSH3;MSH6;POLB;XAB2;PMS2;POLI;MAD2L2;RCHY1;RAD52;XPC;XRCC4;MRE11A;ATM
R-HSA-2151201	Transcriptional activation of mitochondrial biogenesis	1.769e-07	0.0001539	POLRMT;TFAM;MTERF1;GABPA;NRF1;NCOR1;TBL1XR1
R-HSA-5663202	Diseases of signal transduction	8.357e-07	0.0007271	ERLEC1;NAPEPLD;TNKS;CTBP2;ZMYM2;RBP1;SMAD2;SMAD4;HDAC4;HDAC5;TCF7L2;HDAC7;DLL4;STAT5B;STAT3;TBL1XR1;CDK8;CDKN1B;AKT3;CHUK;GAB1;PIK3CA;NCSTN;CREB1;NCOR1
R-HSA-5625886	Activated PKN1 stimulates transcription of AR (androgen receptor) regulated genes KLK2 and KLK3	1.329e-06	0.001156	NCOA2;NFYA;PKN2;POLRMT;MED25;TFAM;MED23;NFYB;MTERF1;MED18;MED22;MED21;GABPA;MED7;CPT2;PKN3;MED30;NPAS2;MED12;TIAM2;SP1;PPP1R12A;CDK8
R-HSA-70895	Branched-chain amino acid catabolism	1.448e-06	0.00126	HIBADH;DBT;AUH;ACADSB;DLD
R-HSA-1227986	Signaling by ERBB2	1.815e-06	0.001579	ERBB2IP;RNF41;TNRC6A;AGO1;TNRC6B;PRKAR1A;MOV10;JAK2;IL2RB;GRIN2D;GAB1;CDKN1B;CREB1;KBTBD7;PIK3CA;WDR83;FRS3;ARRB1;RASA1;CHUK;AKT3
R-HSA-5620924	Intraflagellar transport	2.118e-06	0.001843	IFT88;IFT80;IFT27;IFT43;IFT81;TTC21B;KIF3B
R-HSA-1445148	Translocation of GLUT4 to the plasma membrane	6.403e-06	0.005571	C2CD5;STXBP3;RHOQ;RALGAPB;KIF3B;EXOC2;EXOC4;PRKAB1
R-HSA-5620922	BBSome-mediated cargo-targeting to cilium	1.044e-05	0.009083	BBS2;BBS4;BBS10;BBIP1;RAB3IP
R-HSA-427413	NoRC negatively regulates rRNA expression	1.5e-05	0.01305	SIN3B;BAZ2A;SUDS3;SAP130;TTF1;TAF1C;UBTF;CCNH;ERCC3
R-HSA-5358351	Signaling by Hedgehog	4.413e-05	0.03839	HHAT;SPOP;SPOPL;ERLEC1;IFT88;TTC21B;EFCAB7;OFD1;PRKAR1A;BTRC;SMURF1;SMURF2;ARRB1
