# Supplementary material for: Exploiting induced pluripotent stem cell-derived macrophages to unravel host factors influencing Chlamydia trachomatis pathogenesis
Source: Nat Commun. 2017 Apr 25;8:15013. doi: 10.1038/ncomms15013 (PMC5414054; doi:10.1038/ncomms15013)
Supplement: Supplementary Data 9 — Complete list of dysregulated proteins in human iPSdMs infected with C. trachomatis for 24 h, as identified by proteomics. [file ncomms15013-s10.xlsx]

## Sheet: SupplementalData9
Supplementary Data 9: Complete list of dysregulated proteins in human iPSdMs infected with C. trachomatis for 24- hr, as identified by proteomics.
Accession	Protein name	24h inf1/uninf1	24h inf2/uninf1	24h inf1/uninf2	24h inf2/uninf2	B-H FDR<0.05	t-test p value_infected/uninfected_all
P05362	Intercellular adhesion molecule 1	1.36625	1.36457	1.51299	1.46989	+	2.23329e-09
Q7KZ85	Transcription elongation factor SPT6	0.843984	1.00791	0.832688	0.981122	+	9.02222e-09
Q13093	Platelet-activating factor acetylhydrolase	0.863146	0.741575	0.786596	0.681674	+	1.12097e-08
O95208	Epsin-2	1.52406	1.41414	1.65489	1.68572	+	2.72263e-08
Q99685	Monoglyceride lipase	0.77905	0.762987	0.773152	0.672652	+	3.65427e-08
Q494V2	Coiled-coil domain-containing protein 37	3.00594	3.18998	2.48156	2.65008	+	3.70109e-08
Q9C002	Normal mucosa of esophagus-specific gene 1 protein	1.66266	1.79701	1.32423	1.50437	+	5.31866e-08
Q8WWL7	G2/mitotic-specific cyclin-B3	0.956057	0.861558	0.863939	0.75446	+	5.53893e-08
Q9P2D7	Dynein heavy chain 1, axonemal	3.0291	2.55139	2.62433	2.13126	+	5.72626e-08
Q9UEE5	Serine/threonine-protein kinase 17A	1.54449	1.44467	1.34483	1.22959	+	6.9398e-08
P35670	Copper-transporting ATPase 2;WND/140 kDa	1.8532	2.29866	1.76638	2.19598	+	9.47314e-08
Q14624	35 kDa inter-alpha-trypsin inhibitor heavy chain H4;70 kDa inter-alpha-trypsin inhibitor heavy chain H4;Inter-alpha-trypsin inhibitor heavy chain H4	2.7551	2.86196	2.21723	2.30859	+	1.01246e-07
Q02878	60S ribosomal protein L6	-0.200913	-0.231075	-0.270556	-0.181149	+	1.06705e-07
Q9H6F5	Coiled-coil domain-containing protein 86	-0.865122	-0.648372	-1.01159	-0.710756	+	1.57577e-07
Q8TEK3	Histone-lysine N-methyltransferase, H3 lysine-79 specific	1.31557	1.18967	1.46362	1.3225	+	1.78811e-07
P78324	Tyrosine-protein phosphatase non-receptor type substrate 1	0.616358	0.721591	0.560715	0.688852	+	1.80009e-07
Q16719	Kynureninase	1.04194	0.992043	1.28688	1.21537	+	2.04776e-07
Q15642	Cdc42-interacting protein 4	0.57628	0.627607	0.483364	0.440421	+	3.06444e-07
Q01968	Inositol polyphosphate 5-phosphatase OCRL-1	-0.15682	-0.207561	-0.226004	-0.254978	+	3.1309e-07
P13498	Cytochrome b-245 light chain	-1.15843	-1.21759	-1.152	-1.0619	+	3.20253e-07
Q9HCN3	Transmembrane protein 8A	0.464668	0.45628	0.400538	0.377401	+	3.21407e-07
P34896	Serine hydroxymethyltransferase, cytosolic	-0.195946	-0.314733	-0.251539	-0.284546	+	3.44448e-07
P04271	Protein S100-B	1.00935	1.4844	1.03069	1.3774	+	3.54781e-07
Q86TN4	tRNA 2'-phosphotransferase 1	-0.573467	-0.58208	-0.710756	-0.734563	+	4.07389e-07
P02042	Hemoglobin subunit delta	1.35276	1.62574	1.80157	2.04194	+	4.40189e-07
P51884	Lumican	1.19156	0.941858	1.37184	1.11103	+	4.46789e-07
Q9Y2V7	Conserved oligomeric Golgi complex subunit 6	-0.380822	-0.293359	-0.401635	-0.340075	+	5.10267e-07
P13995	Bifunctional methylenetetrahydrofolate dehydrogenase/cyclohydrolase, mitochondrial;Methenyltetrahydrofolate cyclohydrolase;NAD-dependent methylenetetrahydrofolate dehydrogenase	0.580145	0.513996	0.741575	0.635058	+	5.30255e-07
P19256	Lymphocyte function-associated antigen 3	0.818033	1.06764	0.722466	0.9568	+	6.00508e-07
P28908	Tumor necrosis factor receptor superfamily member 8	-0.873027	-0.766112	-0.899695	-0.805913	+	6.7619e-07
Q9NR97	Toll-like receptor 8	0.849599	0.539035	0.797428	0.609755	+	7.22583e-07
Q5TCZ1	SH3 and PX domain-containing protein 2A	-1.03209	-0.935117	-0.708396	-0.749038	+	7.56169e-07
Q08493	cAMP-specific 3',5'-cyclic phosphodiesterase 4C	1.8512	1.44201	2.03351	1.60881	+	8.11622e-07
P07814	Bifunctional glutamate/proline--tRNA ligase;Glutamate--tRNA ligase;Proline--tRNA ligase	-0.24127	-0.244685	-0.204233	-0.210897	+	8.50947e-07
P69891	Hemoglobin subunit gamma-1	1.66676	1.36905	2.02928	1.70841	+	8.58659e-07
P49588	Alanine--tRNA ligase, cytoplasmic	-0.617056	-0.520769	-0.734563	-0.652901	+	9.04044e-07
Q08AF3	Schlafen family member 5	1.14405	0.892974	1.33914	1.34369	+	9.95052e-07
Q03169	Tumor necrosis factor alpha-induced protein 2	1.12565	1.14405	1.14405	0.97966	+	1.04616e-06
Q9BRQ8	Apoptosis-inducing factor 2	1.03351	0.948601	0.953079	0.586885	+	1.08209e-06
P09525	Annexin A4	0.298658	0.521051	0.37629	0.500802	+	1.10146e-06
Q9UPW5	Cytosolic carboxypeptidase 1	-0.788365	-0.780909	-0.579922	-0.586406	+	1.19171e-06
Q9NZG7	Ninjurin-2	-1.67116	-1.13924	-1.88897	-1.37333	+	1.32461e-06
Q14318	Peptidyl-prolyl cis-trans isomerase FKBP8	-0.295128	-0.456009	-0.360305	-0.529073	+	1.35691e-06
P33121	Long-chain-fatty-acid--CoA ligase 1	1.39999	1.06901	1.38184	1.0321	+	1.58636e-06
P62841	40S ribosomal protein S15	-0.163268	-0.0985055	-0.134477	-0.0923401	+	1.66127e-06
A4D1P6	WD repeat-containing protein 91	-0.293359	-0.195946	-0.295128	-0.189351	+	1.67741e-06
P28065	Proteasome subunit beta type-9	0.908429	0.533065	0.816395	0.561693	+	1.88288e-06
Q96EQ0	Small glutamine-rich tetratricopeptide repeat-containing protein beta	0.741575	0.67084	0.701327	0.555816	+	1.91737e-06
O00401	Neural Wiskott-Aldrich syndrome protein	0.666302	0.49774	0.841571	0.599318	+	2.20161e-06
Q9HAP2	MLX-interacting protein	-0.537424	-0.72261	-0.395929	-0.595097	+	2.30266e-06
Q13627	Dual specificity tyrosine-phosphorylation-regulated kinase 1A	0.420078	0.321928	0.556797	0.443607	+	2.39957e-06
P34096	Ribonuclease 4	0.848798	0.734655	1.19912	1.0697	+	2.53879e-06
P02647	Apolipoprotein A-I;Truncated apolipoprotein A-I	3.52118	4.16615	2.30071	4.1614	+	2.55283e-06
Q9HCE5	Methyltransferase-like protein 14	-0.288065	-0.268817	-0.436354	-0.375197	+	2.64432e-06
Q9NRA1	Platelet-derived growth factor C;Platelet-derived growth factor C, latent form;Platelet-derived growth factor C, receptor-binding form	0.970117	0.770618	1.29278	1.07724	+	2.67133e-06
P62280	40S ribosomal protein S11	-0.295128	-0.164884	-0.248108	-0.226004	+	2.74278e-06
P98082	Disabled homolog 2	-0.715486	-1.00868	-0.634867	-1.02621	+	3.06331e-06
P13501	C-C motif chemokine 5;RANTES(3-68);RANTES(4-68)	2.65306	2.62924	2.74953	2.71061	+	3.16062e-06
O43776	Asparagine--tRNA ligase, cytoplasmic	-0.21424	-0.281036	-0.232769	-0.318326	+	3.1731e-06
P28482	Mitogen-activated protein kinase 1	0.211635	0.317304	0.166073	0.232661	+	3.19022e-06
Q96ME7	Zinc finger protein 512	0.746743	0.62854	0.893751	0.760434	+	3.48964e-06
Q8IVD9	NudC domain-containing protein 3	-0.416962	-0.392137	-0.664288	-0.575615	+	3.50408e-06
Q93099	Homogentisate 1,2-dioxygenase	1.1137	1.34426	1.11636	1.26003	+	3.50872e-06
O15067	Phosphoribosylformylglycinamidine synthase	-0.352916	-0.438307	-0.407364	-0.475936	+	3.70355e-06
Q15121	Astrocytic phosphoprotein PEA-15	0.756169	1.18333	0.587845	0.987685	+	3.74507e-06
O43242	26S proteasome non-ATPase regulatory subunit 3	-0.16004	-0.172994	-0.161653	-0.239566	+	4.47459e-06
Q9UKM9	RNA-binding protein Raly	0.113701	0.125651	0.172487	0.0786098	+	4.47789e-06
P16333	Cytoplasmic protein NCK1	0.441484	0.557778	0.280956	0.390668	+	4.67504e-06
Q9BZQ8	Protein Niban	0.899949	0.95977	0.648926	0.556797	+	4.74447e-06
P09603	Macrophage colony-stimulating factor 1;Processed macrophage colony-stimulating factor 1	0.935837	0.859174	1.52306	1.34483	+	4.85216e-06
Q5KU26	Collectin-12	-1.92139	-1.32554	-2.07704	-1.81604	+	4.97857e-06
Q9NSY2	StAR-related lipid transfer protein 5	0.690641	0.60502	0.578214	0.476122	+	5.13369e-06
O94988	Protein FAM13A	-2.42663	-1.88364	-1.76611	-1.24127	+	5.48899e-06
Q96CU9	FAD-dependent oxidoreductase domain-containing protein 1	-0.268817	-0.21927	-0.378945	-0.365871	+	5.49495e-06
P51571	Translocon-associated protein subunit delta	0.155749	0.27858	0.186501	0.27023	+	5.76744e-06
P08237	6-phosphofructokinase, muscle type	-0.229382	-0.330973	-0.272297	-0.415038	+	5.8096e-06
P29728	2'-5'-oligoadenylate synthase 2	1.79618	1.61824	2.80694	2.54102	+	5.92089e-06
Q6PF04	Zinc finger protein 613	1.04124	1.37407	0.748461	1.06626	+	6.0673e-06
Q9Y5T5	Ubiquitin carboxyl-terminal hydrolase 16	-0.91866	-0.560643	-0.823677	-0.444184	+	6.09769e-06
A6NDU8	UPF0600 protein C5orf51	0.621993	0.538041	0.447844	0.554834	+	6.10281e-06
Q9P2A4	ABI gene family member 3	-0.28279	-0.349235	-0.473931	-0.465938	+	6.40839e-06
Q15418	Ribosomal protein S6 kinase alpha-1	-0.298673	-0.358454	-0.302226	-0.166503	+	6.698e-06
P14324	Farnesyl pyrophosphate synthase	-0.327348	-0.210897	-0.28279	-0.234465	+	7.0542e-06
Q16769	Glutaminyl-peptide cyclotransferase	1.92448	1.3471	1.77189	1.17951	+	7.19691e-06
Q16678	Cytochrome P450 1B1	0.967906	1.45418	0.894527	1.47664	+	7.2076e-06
Q13938	Calcyphosin	-1.99424	-2.37333	-1.44222	-1.8365	+	7.21005e-06
Q2UY09	Collagen alpha-1(XXVIII) chain	0.83996	0.886745	0.649845	0.680774	+	7.29315e-06
Q15006	ER membrane protein complex subunit 2	0.395063	0.304511	0.273814	0.471968	+	7.41591e-06
Q96J01	THO complex subunit 3	-0.323733	-0.401635	-0.415038	-0.471929	+	7.47557e-06
Q01432	AMP deaminase 3	0.359521	0.391768	0.6107	0.533065	+	7.52683e-06
Q8N4T0	Carboxypeptidase A6	1.21723	0.769772	1.43296	0.970117	+	7.66768e-06
P05546	Heparin cofactor 2	1.20289	0.984042	1.37072	1.26903	+	7.79659e-06
Q9Y6Q9	Nuclear receptor coactivator 3	3.29146	2.62691	2.37573	1.69555	+	7.85316e-06
Q9HDC9	Adipocyte plasma membrane-associated protein	0.206643	0.141433	0.276199	0.191563	+	7.90919e-06
P17028	Zinc finger protein 24	1.12102	1.1635	0.713696	0.740712	+	7.92804e-06
Q08J23	tRNA (cytosine(34)-C(5))-methyltransferase	0.0962619	0.137504	0.154454	0.100305	+	8.02481e-06
Q92841	Probable ATP-dependent RNA helicase DDX17	-0.320126	-0.172994	-0.318326	-0.204233	+	8.15124e-06
Q9NZQ7	Programmed cell death 1 ligand 1	2.69176	1.82456	3.12251	2.48259	+	8.18511e-06
P15735	Phosphorylase b kinase gamma catalytic chain, liver/testis isoform	-0.430509	-0.436354	-0.394032	-0.42082	+	8.19598e-06
P23297	Protein S100-A1	0.853597	1.28924	0.761285	1.39287	+	8.26012e-06
P0C0S5	Histone H2A.Z	-0.222633	-0.207561	-0.117161	-0.177882	+	8.40353e-06
P14902	Indoleamine 2,3-dioxygenase 1	5.40501	4.0009	5.65352	4.23396	+	8.47023e-06
Q02556	Interferon regulatory factor 8	-1.21424	-1.28279	-0.788365	-0.873027	+	8.53496e-06
Q9UL46	Proteasome activator complex subunit 2	0.584	0.603122	0.407081	0.547943	+	9.14515e-06
O60674	Tyrosine-protein kinase JAK2	1.48233	1.15898	1.64847	1.30918	+	9.15465e-06
Q8WWK9	Cytoskeleton-associated protein 2	0.71721	1.09491	0.727703	1.09018	+	9.30003e-06
Q9NXV2	BTB/POZ domain-containing protein KCTD5	1.334	1.06764	1.39177	1.10969	+	9.47582e-06
Q9P2K3	REST corepressor 3	-1.09851	-0.739372	-1.49818	-1.15521	+	9.51971e-06
P54289	Voltage-dependent calcium channel subunit alpha-2/delta-1;Voltage-dependent calcium channel subunit alpha-2-1;Voltage-dependent calcium channel subunit delta-1	0.350497	0.541019	0.512985	0.347099	+	9.96863e-06
P18858	DNA ligase 1	-0.84944	-0.77596	-0.793357	-0.736966	+	9.9942e-06
Q15363	Transmembrane emp24 domain-containing protein 2	0.457332	0.350497	0.238787	0.340277	+	1.01676e-05
Q14164	Inhibitor of nuclear factor kappa-B kinase subunit epsilon	0.481299	0.557778	0.389567	0.594549	+	1.02746e-05
Q03518	Antigen peptide transporter 1	1.07039	1.33113	1.02574	1.569	+	1.03691e-05
Q03519	Antigen peptide transporter 2	0.77905	1.41359	0.862352	1.29866	+	1.04249e-05
P02766	Transthyretin	0.896853	0.549916	0.855192	0.491597	+	1.07146e-05
Q8IY34	Solute carrier family 15 member 3	0.41792	0.407081	0.577248	0.689746	+	1.07179e-05
P30487	HLA class I histocompatibility antigen, B-49 alpha chain	1.73422	0.73292	1.72988	1.24975	+	1.11757e-05
A6NK06	Immune-responsive gene 1 protein homolog	5.86019	4.2211	6.01393	4.74846	+	1.14106e-05
Q9Y6G5	COMM domain-containing protein 10	0.332278	0.289244	0.207893	0.263034	+	1.15772e-05
P23435	[des-Ser1]-cerebellin;Cerebellin;Cerebellin-1	1.25338	1.29866	1.30859	1.33857	+	1.18328e-05
P23381	T1-TrpRS;T2-TrpRS;Tryptophan--tRNA ligase, cytoplasmic	1.45049	1.46048	0.814755	0.962734	+	1.20173e-05
Q96DE0	U8 snoRNA-decapping enzyme	-0.129734	-0.312939	-0.171368	-0.244685	+	1.21467e-05
Q86YM7	Homer protein homolog 1	0.838347	0.789938	0.578214	0.515006	+	1.22056e-05
Q9BTV6	WD repeat-containing protein 85	0.639695	1.13816	0.503857	0.987685	+	1.22443e-05
P34059	N-acetylgalactosamine-6-sulfatase	0.313826	0.657183	0.360645	0.361768	+	1.24989e-05
Q96C19	EF-hand domain-containing protein D2	0.121679	0.119024	0.173767	0.147958	+	1.28038e-05
Q99848	Probable rRNA-processing protein EBP2	-1.13289	-0.831358	-0.831358	-0.800877	+	1.30743e-05
Q86T03	Transmembrane protein 55B	0.255803	0.329985	0.214125	0.273814	+	1.30832e-05
P10145	IL-8(5-77);IL-8(6-77);IL-8(7-77);IL-8(8-77);IL-8(9-77);Interleukin-8;MDNCF-a	3.09441	2.15023	4.39287	3.3792	+	1.30978e-05
P51153	Ras-related protein Rab-13	0.535058	0.805705	0.671746	0.935082	+	1.35446e-05
Q5VVQ6	Ubiquitin thioesterase OTU1	0.733788	0.969381	0.519039	0.738984	+	1.38408e-05
Q6ZMP0	Thrombospondin type-1 domain-containing protein 4	1.07245	1.03422	0.709291	0.655352	+	1.41734e-05
P36405	ADP-ribosylation factor-like protein 3	-0.21424	-0.258425	-0.323733	-0.382701	+	1.42841e-05
P35590	Tyrosine-protein kinase receptor Tie-1	1.94748	1.16479	1.69153	0.893751	+	1.44155e-05
Q9BZL6	Serine/threonine-protein kinase D2	1.19093	0.634129	1.24001	0.636915	+	1.44551e-05
O00483	NADH dehydrogenase [ubiquinone] 1 alpha subcomplex subunit 4	-1.79586	-1.2969	-1.95456	-1.52284	+	1.45044e-05
P53805	Calcipressin-1	-1.04097	-0.813499	-0.828793	-0.619271	+	1.45876e-05
Q99523	Sortilin	-1.07097	-0.823677	-1.01159	-0.680382	+	1.46093e-05
Q6ZP01	RNA-binding protein 44	2.33342	1.30509	2.50615	1.46258	+	1.47492e-05
Q9H6Q4	Cytosolic Fe-S cluster assembly factor NARFL	-0.215915	-0.42082	-0.409278	-0.516636	+	1.51594e-05
Q7Z5Q1	Cytoplasmic polyadenylation element-binding protein 2	1.37239	1.20414	1.29924	1.11636	+	1.52597e-05
P30443	HLA class I histocompatibility antigen, A-1 alpha chain	1.28392	0.978196	0.910733	0.619178	+	1.5636e-05
P02649	Apolipoprotein E	0.870266	1.65947	0.810649	1.57676	+	1.58444e-05
Q13303	Voltage-gated potassium channel subunit beta-2	0.178874	0.362891	0.194087	0.328837	+	1.58919e-05
Q9UBF8	Phosphatidylinositol 4-kinase beta	-0.397828	-0.369595	-0.422752	-0.411195	+	1.59521e-05
Q96BS2	Calcineurin B homologous protein 3	-0.821126	-1.77103	-0.91866	-1.86775	+	1.59897e-05
O75976	Carboxypeptidase D	-0.657445	-0.552156	-0.736966	-0.599462	+	1.62771e-05
Q8TC07	TBC1 domain family member 15	-0.33825	-0.323733	-0.488026	-0.365871	+	1.67019e-05
P04179	Superoxide dismutase [Mn], mitochondrial	0.826193	0.777367	0.619178	0.608809	+	1.67402e-05
O75752	UDP-GalNAc:beta-1,3-N-acetylgalactosaminyltransferase 1	1.36569	3.00594	1.99349	3.61824	+	1.68073e-05
P43304	Glycerol-3-phosphate dehydrogenase, mitochondrial	0.412511	0.675364	0.316146	0.545968	+	1.70998e-05
Q99467	CD180 antigen	-0.477944	-0.318326	-0.37146	-0.390245	+	1.77133e-05
Q16777	Histone H2A type 2-C	-1.70369	-2.77596	-1.1016	-2.191	+	1.77496e-05
Q9P2T1	GMP reductase 2	-0.22095	-0.242977	-0.186065	-0.158429	+	1.804e-05
P01892	HLA class I histocompatibility antigen, A-2 alpha chain	1.63134	1.14143	1.67491	1.25882	+	1.81701e-05
Q8WUA4	General transcription factor 3C polypeptide 2	-0.537424	-0.415038	-0.424688	-0.504305	+	1.81787e-05
Q14118	Alpha-dystroglycan;Beta-dystroglycan;Dystroglycan	1.33342	0.778209	1.37962	0.641546	+	1.8376e-05
Q9BRX9	WD repeat domain-containing protein 83	1.47975	0.978928	1.73031	1.21412	+	1.8641e-05
Q13077	TNF receptor-associated factor 1	3.31063	2.87401	4.07151	3.66015	+	1.87155e-05
P41212	Transcription factor ETV6	0.635987	0.58111	1.07793	1.06488	+	1.90302e-05
Q9H479	Fructosamine-3-kinase	-0.394032	-0.382701	-0.621488	-0.643856	+	1.94685e-05
P61353	60S ribosomal protein L27	-0.140826	-0.163268	-0.0831412	-0.166503	+	1.95184e-05
Q495W5	Alpha-(1,3)-fucosyltransferase 11	-0.985645	-0.634867	-0.915936	-0.579922	+	2.01087e-05
Q15773	Myeloid leukemia factor 2	-1.12029	-0.833927	-0.974262	-0.859876	+	2.0251e-05
P52209	6-phosphogluconate dehydrogenase, decarboxylating	0.399445	0.867896	0.333424	0.721591	+	2.05375e-05
P78318	Immunoglobulin-binding protein 1	0.445727	0.427606	0.173767	0.313826	+	2.15461e-05
Q9BU61	NADH dehydrogenase [ubiquinone] 1 alpha subcomplex assembly factor 3	-0.440264	-0.284546	-0.621488	-0.463947	+	2.19417e-05
Q14789	Golgin subfamily B member 1	1.56218	0.803227	1.91188	1.1375	+	2.20823e-05
O75884	Putative hydrolase RBBP9	-0.181149	-0.12658	-0.232769	-0.115597	+	2.21047e-05
P31941	DNA dC->dU-editing enzyme APOBEC-3A	5.09529	3.01739	5.62758	3.3488	+	2.23225e-05
O60711	Leupaxin	0.447844	0.623867	0.564622	0.836732	+	2.29357e-05
Q8N335	Glycerol-3-phosphate dehydrogenase 1-like protein	-0.184425	-0.415038	-0.274041	-0.403542	+	2.33572e-05
O00499	Myc box-dependent-interacting protein 1	-0.258425	-0.320126	-0.137648	-0.369595	+	2.35524e-05
Q9BVK6	Transmembrane emp24 domain-containing protein 9	0.368489	0.566572	0.22033	0.387363	+	2.36004e-05
Q9HB07	UPF0160 protein MYG1, mitochondrial	-0.150401	-0.302226	-0.212568	-0.263612	+	2.37488e-05
Q12913	Receptor-type tyrosine-protein phosphatase eta	0.563646	0.529071	0.750178	0.727703	+	2.42013e-05
O94868	FCH and double SH3 domains protein 2	-0.813499	-0.639355	-0.562772	-0.573467	+	2.50414e-05
Q14872	Metal regulatory transcription factor 1	1.59407	1.09085	2.36569	1.84679	+	2.50836e-05
Q9Y508	RING finger protein 114	0.437228	0.190299	0.500802	0.425459	+	2.52869e-05
P21333	Filamin-A	0.0813396	0.163499	0.116365	0.154454	+	2.53359e-05
P02656	Apolipoprotein C-III	1.33171	1.60786	2.4691	2.73031	+	2.63314e-05
O76021	Ribosomal L1 domain-containing protein 1	-0.907793	-0.498179	-0.91866	-0.608232	+	2.72065e-05
A6NKC4	Putative high affinity immunoglobulin gamma Fc receptor IC	-1.45403	-2.68966	-1.02034	-2.30045	+	2.73638e-05
P49441	Inositol polyphosphate 1-phosphatase	0.43189	0.602172	0.204141	0.539035	+	2.73654e-05
Q8IZP0	Abl interactor 1	0.202888	0.176323	0.254594	0.357271	+	2.75263e-05
P03956	22 kDa interstitial collagenase;27 kDa interstitial collagenase;Interstitial collagenase	1.59503	0.823749	2.30918	1.49978	+	2.91781e-05
Q15050	Ribosome biogenesis regulatory protein homolog	-0.703689	-0.358454	-0.808437	-0.360305	+	2.92429e-05
P07332	Tyrosine-protein kinase Fes/Fps	-0.42082	-0.715486	-0.436354	-0.481968	+	2.94521e-05
P01033	Metalloproteinase inhibitor 1	1.01293	1.17887	1.14078	1.35502	+	2.94818e-05
O15204	ADAM DEC1	0.997112	1.75873	1.36008	2.10601	+	2.95247e-05
Q96AG4	Leucine-rich repeat-containing protein 59	-0.836501	-0.461959	-0.685014	-0.369595	+	2.97511e-05
Q9Y696	Chloride intracellular channel protein 4	0.792439	0.42975	0.727703	0.464668	+	3.02799e-05
Q86UY6	N-alpha-acetyltransferase 40	-0.465938	-0.625934	-0.529073	-0.703689	+	3.06048e-05
P46782	40S ribosomal protein S5;40S ribosomal protein S5, N-terminally processed	-0.239566	-0.110916	-0.316528	-0.1976	+	3.06404e-05
P11387	DNA topoisomerase 1	2.02396	2.30947	3.08559	3.35572	+	3.07314e-05
Q6ZSJ8	Uncharacterized protein C1orf122	1.14405	0.926759	1.32135	0.840765	+	3.10006e-05
P20774	Mimecan	0.910733	0.503857	1.41305	0.978196	+	3.1088e-05
Q9NY15	Stabilin-1	-1.43831	-2.73697	-1.05289	-2.37333	+	3.11897e-05
Q8WVD5	RING finger protein 141	1.52105	0.660837	1.54992	0.674461	+	3.12751e-05
Q9H0P0	Cytosolic 5'-nucleotidase 3	2.4163	1.31441	2.89588	1.89414	+	3.13192e-05
O15145	Actin-related protein 2/3 complex subunit 3	0.296311	0.271426	0.207893	0.116365	+	3.15886e-05
Q93091	Ribonuclease K6	-0.296899	-0.639355	-0.463947	-0.715486	+	3.16572e-05
P62266	40S ribosomal protein S23	-0.166503	-0.186065	-0.163268	-0.140826	+	3.18372e-05
Q9H7B4	Histone-lysine N-methyltransferase SMYD3	0.190299	0.342555	0.382944	0.519039	+	3.22809e-05
P50613	Cyclin-dependent kinase 7	-0.222633	-0.189351	-0.305788	-0.288065	+	3.26902e-05
P55285	Cadherin-6	0.759582	0.313826	0.60502	0.500802	+	3.37676e-05
O95999	B-cell lymphoma/leukemia 10	0.90766	1.09018	0.418999	0.680774	+	3.40455e-05
Q9NPQ8	Synembryn-A	-0.662003	-0.239566	-0.60165	-0.403542	+	3.48911e-05
P42830	C-X-C motif chemokine 5;ENA-78(8-78);ENA-78(9-78)	2.86829	1.40926	3.31368	2.2082	+	3.53406e-05
Q00341	Vigilin	-0.226004	-0.456009	-0.161653	-0.386468	+	3.60122e-05
P60484	Phosphatidylinositol 3,4,5-trisphosphate 3-phosphatase and dual-specificity protein phosphatase PTEN	0.342555	0.356144	0.361768	0.359521	+	3.66682e-05
Q15155	Nodal modulator 1	0.263034	0.190299	0.249749	0.293959	+	3.69736e-05
Q9BUD6	Spondin-2	0.72334	0.45628	1.07656	0.793272	+	3.70218e-05
P31949	Protein S100-A11	0.927517	1.65444	0.592636	1.20414	+	3.78169e-05
Q9C0B1	Alpha-ketoglutarate-dependent dioxygenase FTO	-0.562772	-0.274041	-0.637109	-0.562772	+	3.80105e-05
Q14684	Ribosomal RNA processing protein 1 homolog B	-0.288065	-0.232769	-0.440264	-0.265345	+	3.81639e-05
Q9H492	Microtubule-associated proteins 1A/1B light chain 3A	1.26604	1.23818	1.45943	1.4163	+	3.87208e-05
Q9NXJ5	Pyroglutamyl-peptidase 1	-0.22095	-0.129734	-0.343732	-0.171368	+	3.95607e-05
Q96FV2	Secernin-2	-0.101598	-0.168123	-0.158429	-0.26708	+	4.02828e-05
P49756	RNA-binding protein 25	1.0552	1.57434	2.03034	2.53431	+	4.07056e-05
O43159	Ribosomal RNA-processing protein 8	-0.573467	-0.378945	-0.584241	-0.327348	+	4.08153e-05
P30566	Adenylosuccinate lyase	-0.109359	-0.204233	-0.148801	-0.195946	+	4.37197e-05
O43719	HIV Tat-specific factor 1	1.60692	2.05936	1.15186	1.58928	+	4.45829e-05
O94966	Ubiquitin carboxyl-terminal hydrolase 19	0.482332	0.69332	0.22404	0.646163	+	4.65717e-05
P04150	Glucocorticoid receptor	0.625738	0.49057	0.767231	0.608809	+	4.66448e-05
P09651	Heterogeneous nuclear ribonucleoprotein A1	0.119024	0.119024	0.167358	0.16092	+	4.73879e-05
Q8WYQ3	Coiled-coil-helix-coiled-coil-helix domain-containing protein 10, mitochondrial	-2.68038	-1.00868	-3.02327	-1.36216	+	4.73935e-05
Q92844	TRAF family member-associated NF-kappa-B activator	0.328837	0.664483	0.582074	0.794936	+	4.76162e-05
Q9HCS7	Pre-mRNA-splicing factor SYF1	0.415759	0.276199	0.428678	0.182692	+	4.79903e-05
Q68DK2	Zinc finger FYVE domain-containing protein 26	0.770618	0.940355	0.395063	0.549916	+	4.84089e-05
Q9BRR9	Rho GTPase-activating protein 9	-0.479955	-0.356605	-0.244685	-0.199255	+	4.97541e-05
Q07812	Apoptosis regulator BAX	-1.03209	-0.687335	-1.53952	-0.951764	+	4.97905e-05
Q96RQ9	L-amino-acid oxidase	1.04264	0.713696	1.53057	0.989139	+	5.12468e-05
O15533	Tapasin	1.26003	0.752749	1.51349	0.822118	+	5.15235e-05
Q15120	[Pyruvate dehydrogenase [lipoamide]] kinase isozyme 3, mitochondrial	-0.289827	-0.24127	-0.253257	-0.22095	+	5.19179e-05
Q6IBS0	Twinfilin-2	0.171207	0.164786	0.372952	0.238787	+	5.21286e-05
Q12766	HMG domain-containing protein 3	0.90766	1.89142	1.15186	2.12002	+	5.21763e-05
Q9HBM0	Vezatin	4.15898	2.5912	5.49323	3.90987	+	5.22648e-05
Q9H2H8	Peptidyl-prolyl cis-trans isomerase-like 3	-0.272297	-0.155213	-0.347399	-0.184425	+	5.24336e-05
Q9BPX1	17-beta-hydroxysteroid dehydrogenase 14	-0.675765	-0.694321	-1.05289	-0.694321	+	5.25295e-05
Q9UQB8	Brain-specific angiogenesis inhibitor 1-associated protein 2	-0.657445	-0.409278	-1.03209	-0.625934	+	5.34957e-05
Q99828	Calcium and integrin-binding protein 1	-0.281036	-0.488026	-0.260152	-0.488026	+	5.35311e-05
Q9Y570	Protein phosphatase methylesterase 1	-0.236164	-0.479955	-0.215915	-0.483985	+	5.44686e-05
Q86SZ2	Trafficking protein particle complex subunit 6B	0.671746	0.659011	0.681674	0.653519	+	5.46044e-05
O15269	Serine palmitoyltransferase 1	-0.529073	-0.314733	-0.506353	-0.291592	+	5.49091e-05
P78556	C-C motif chemokine 20;CCL20(1-64);CCL20(1-67);CCL20(2-70)	2.07587	1.78031	3.20805	2.84579	+	5.50344e-05
Q969H8	UPF0556 protein C19orf10	-0.334607	-0.504305	-0.236164	-0.281036	+	5.54161e-05
Q13630	GDP-L-fucose synthase	-0.123434	-0.212568	-0.0634091	-0.121863	+	5.55995e-05
P11171	Protein 4.1	-0.516636	-0.237864	-0.508403	-0.263612	+	5.57893e-05
P22626	Heterogeneous nuclear ribonucleoproteins A2/B1	0.210389	0.222805	0.0935602	0.117695	+	5.61197e-05
Q9BW83	Intraflagellar transport protein 27 homolog	-0.161653	-0.295128	-0.184425	-0.300448	+	5.61689e-05
Q7L9L4	MOB kinase activator 1B	0.430821	0.201634	0.40163	0.175045	+	5.66424e-05
Q8TDN4	CDK5 and ABL1 enzyme substrate 1	-0.42082	-0.72261	-0.473931	-0.790859	+	5.70376e-05
P04083	Annexin A1	0.140124	0.196607	0.0976109	0.180148	+	5.75096e-05
P20073	Annexin A7	0.282143	0.516015	0.192825	0.27858	+	5.87251e-05
Q5VZM2	Ras-related GTP-binding protein B	-1.24811	-1.56064	-0.652901	-0.979942	+	5.9139e-05
Q08AE8	Protein spire homolog 1	-0.279284	-0.272297	-0.168123	-0.176251	+	5.97049e-05
P08473	Neprilysin	-0.899695	-0.533242	-1.24469	-0.833927	+	6.04847e-05
Q15427	Splicing factor 3B subunit 4	-0.186065	-0.286304	-0.291592	-0.37146	+	6.13326e-05
P52434	DNA-directed RNA polymerases I, II, and III subunit RPABC3	-0.265345	-0.142417	-0.380822	-0.274041	+	6.17782e-05
P15144	Aminopeptidase N	1.15575	1.27917	0.629473	0.678072	+	6.18758e-05
P49458	Signal recognition particle 9 kDa protein	-0.200913	-0.373327	-0.234465	-0.37707	+	6.20402e-05
Q7L014	Probable ATP-dependent RNA helicase DDX46	0.983313	1.56803	2.08508	2.65398	+	6.21429e-05
P12268	Inosine-5'-monophosphate dehydrogenase 2	-0.12658	-0.199255	-0.272297	-0.364013	+	6.2144e-05
Q15370	Transcription elongation factor B polypeptide 2	-0.21424	-0.207561	-0.341903	-0.334607	+	6.31115e-05
Q86WC4	Osteopetrosis-associated transmembrane protein 1	0.261832	0.505891	0.209141	0.452068	+	6.31439e-05
Q16831	Uridine phosphorylase 1	0.336855	0.731183	0.265437	0.67084	+	6.38288e-05
Q9H6E4	Coiled-coil domain-containing protein 134	0.222805	0.15056	0.348232	0.457332	+	6.38984e-05
Q5EG05	Caspase recruitment domain-containing protein 16	0.38405	0.435095	0.231432	0.267835	+	6.41599e-05
Q9Y657	Spindlin-1	-0.516636	-0.305788	-0.621488	-0.426625	+	6.49151e-05
P06756	Integrin alpha-V;Integrin alpha-V heavy chain;Integrin alpha-V light chain	0.266637	0.580145	0.305679	0.697774	+	6.62517e-05
Q8WXI8	C-type lectin domain family 4 member D	0.846393	1.62387	1.03633	1.79784	+	6.68548e-05
Q99614	Tetratricopeptide repeat protein 1	-0.158429	-0.452057	-0.354759	-0.469929	+	6.8244e-05
Q9H008	Phospholysine phosphohistidine inorganic pyrophosphate phosphatase	-0.288065	-0.248108	-0.394032	-0.289827	+	6.83803e-05
Q5K651	Sterile alpha motif domain-containing protein 9	1.06695	1.97379	1.39616	1.87617	+	6.89619e-05
Q9Y6M9	NADH dehydrogenase [ubiquinone] 1 beta subcomplex subunit 9	-0.217591	-0.202572	-0.249822	-0.217591	+	7.04151e-05
P30793	GTP cyclohydrolase 1	3.0697	1.60597	4.15656	2.6774	+	7.44795e-05
Q9BQE5	Apolipoprotein L2	1.04474	0.897628	0.708408	0.501821	+	7.46187e-05
Q7Z6B0	Coiled-coil domain-containing protein 91	0.757023	0.539035	1.35332	1.11969	+	7.47901e-05
P98066	Tumor necrosis factor-inducible gene 6 protein	3.98659	2.41332	6.26491	4.65884	+	7.5832e-05
Q14296	Fas-activated serine/threonine kinase	0.202888	0.366252	0.102994	0.250962	+	7.59204e-05
Q5JTW2	Centrosomal protein of 78 kDa	2.74287	1.03633	3.5623	1.84077	+	7.7239e-05
P62942	Peptidyl-prolyl cis-trans isomerase FKBP1A	0.446786	0.392867	0.769772	0.27739	+	7.77512e-05
O75688	Protein phosphatase 1B	0.189034	0.123004	0.215368	0.228973	+	7.77627e-05
P41214	Eukaryotic translation initiation factor 2D	-0.279284	-0.242977	-0.394032	-0.533242	+	7.88317e-05
P10721	Mast/stem cell growth factor receptor Kit	0.481299	0.358396	0.994942	0.836732	+	7.96212e-05
Q9BW61	DET1- and DDB1-associated protein 1	0.395063	0.665393	0.553852	0.808179	+	8.02229e-05
Q9H0A8	COMM domain-containing protein 4	0.337997	0.484396	0.187768	0.292782	+	8.0658e-05
Q92574	Hamartin	-0.469929	-0.666576	-0.176251	-0.416962	+	8.14185e-05
Q9UMQ6	Calpain-11	-0.465938	-0.461959	-0.254978	-0.265345	+	8.1424e-05
Q8N414	PiggyBac transposable element-derived protein 5	1.08882	1.58832	1.60739	2.09119	+	8.15047e-05
Q9BZK7	F-box-like/WD repeat-containing protein TBL1XR1	-0.343732	-0.454032	-0.316528	-0.340075	+	8.17962e-05
Q92570	Nuclear receptor subfamily 4 group A member 3	2.57071	2.25157	1.54745	1.21288	+	8.18261e-05
Q7Z7N9	Transmembrane protein 179B	0.380729	0.701327	0.340277	0.645241	+	8.2333e-05
Q86SQ7	Serologically defined colon cancer antigen 8	-1.35845	-0.785875	-1.01742	-0.461959	+	8.25439e-05
Q9Y3B3	Transmembrane emp24 domain-containing protein 7	0.460481	0.290424	0.396159	0.232661	+	8.33445e-05
Q14694	Ubiquitin carboxyl-terminal hydrolase 10	-0.349235	-0.343732	-0.26708	-0.332789	+	8.39071e-05
P27701	CD82 antigen	1.37462	0.870266	1.62106	1.48078	+	8.39904e-05
Q9H1A3	Methyltransferase-like protein 9	0.810649	1.00216	0.38405	0.559736	+	8.57168e-05
P42224	Signal transducer and activator of transcription 1-alpha/beta	1.14078	0.652601	1.89181	1.38736	+	8.65335e-05
Q9UJY4	ADP-ribosylation factor-binding protein GGA2	-0.831358	-0.560643	-1.62593	-1.07704	+	8.71508e-05
P48723	Heat shock 70 kDa protein 13	1.05381	0.603122	0.804054	0.519039	+	8.82859e-05
O95551	Tyrosyl-DNA phosphodiesterase 2	0.552869	0.543991	1.02857	0.945608	+	8.85538e-05
Q9NVE5	Ubiquitin carboxyl-terminal hydrolase 40	1.35502	0.665393	1.52105	0.816395	+	8.87146e-05
O43493	Trans-Golgi network integral membrane protein 2	-1.12973	-1.46993	-0.617056	-0.883635	+	8.9936e-05
Q9UPC5	Probable G-protein coupled receptor 34	-1.43831	-2.1078	-0.657445	-1.34008	+	9.00433e-05
Q5CZC0	Fibrous sheath-interacting protein 2	0.563646	0.725087	0.332278	0.477159	+	9.08057e-05
Q9NPJ8	NTF2-related export protein 2	0.443607	0.314986	0.595504	0.452068	+	9.12519e-05
P11117	Lysosomal acid phosphatase	0.369606	0.360645	0.202888	0.115033	+	9.25262e-05
Q03167	Transforming growth factor beta receptor type 3	1.00288	0.435095	1.50538	0.922198	+	9.45295e-05
Q9BV40	Vesicle-associated membrane protein 8	-1.33643	-1.59946	-0.715486	-0.831358	+	9.45963e-05
Q14249	Endonuclease G, mitochondrial	-0.675765	-0.2567	-0.734563	-0.232769	+	9.58196e-05
Q5VVW2	GTPase-activating Rap/Ran-GAP domain-like protein 3	1.08746	0.988412	1.92144	1.80653	+	9.73879e-05
P62837	Ubiquitin-conjugating enzyme E2 D2	0.327687	0.15056	0.390668	0.257011	+	9.79768e-05
P80511	Calcitermin;Protein S100-A12	1.62714	3.0018	3.794	5.15316	+	9.89399e-05
Q9BRJ7	Protein syndesmos	0.512985	0.351628	0.360645	0.183963	+	9.92637e-05
Q09666	Neuroblast differentiation-associated protein AHNAK	-1.8625	-1.61706	-0.935117	-0.753896	+	0.000100172
O75528	Transcriptional adapter 3	-0.15682	-0.169745	-0.231075	-0.258425	+	0.00010063
P07949	Extracellular cell-membrane anchored RET cadherin 120 kDa fragment;Proto-oncogene tyrosine-protein kinase receptor Ret;Soluble RET kinase fragment	2.02255	1.8516	1.01935	0.833497	+	0.000101159
Q8TCS8	Polyribonucleotide nucleotidyltransferase 1, mitochondrial	0.768925	0.412511	1.08882	0.665393	+	0.000101688
Q16644	MAP kinase-activated protein kinase 3	-0.0740006	-0.1976	-0.0938791	-0.177882	+	0.000101716
P54922	[Protein ADP-ribosylarginine] hydrolase	0.204141	0.426533	0.182692	0.439357	+	0.000106091
Q9HC16	DNA dC->dU-editing enzyme APOBEC-3G	1.60692	0.668119	1.70266	0.789103	+	0.000106535
P22352	Glutathione peroxidase 3	0.833497	1.08066	1.87381	1.70266	+	0.000107085
P32246	C-C chemokine receptor type 1	-1.80591	-2.18442	-0.91866	-1.31473	+	0.000107689
P46777	60S ribosomal protein L5	-0.16004	-0.242977	-0.140826	-0.227692	+	0.000108409
Q9BQQ3	Golgi reassembly-stacking protein 1	0.370722	0.27739	0.496718	0.388465	+	0.000108507
O75530	Polycomb protein EED	1.74588	0.810649	1.56023	0.609755	+	0.000110544
P27986	Phosphatidylinositol 3-kinase regulatory subunit alpha	-0.0831412	-0.33825	-0.168123	-0.242977	+	0.000113002
Q6UX04	Peptidyl-prolyl cis-trans isomerase CWC27 homolog	-2.2109	-2.61706	-1.00289	-1.42663	+	0.000113091
O14925	Mitochondrial import inner membrane translocase subunit Tim23	-0.263612	-0.231075	-0.45799	-0.461959	+	0.000113647
Q9Y230	RuvB-like 2	-0.107803	-0.275786	-0.205896	-0.277534	+	0.000114939
P83881	60S ribosomal protein L36a	-0.459973	-0.212568	-0.637109	-0.471929	+	0.000116023
P53611	Geranylgeranyl transferase type-2 subunit beta	-0.121863	-0.123434	-0.0985055	-0.0969617	+	0.000120073
Q9ULH1	Arf-GAP with SH3 domain, ANK repeat and PH domain-containing protein 1	0.136191	0.297485	0.0854246	0.244887	+	0.000122377
Q16881	Thioredoxin reductase 1, cytoplasmic	0.195348	0.351628	0.494672	0.528071	+	0.000122476
Q92879	CUGBP Elav-like family member 1	0.56267	0.388465	0.60027	0.217851	+	0.000122844
Q13247	Serine/arginine-rich splicing factor 6	0.481299	1.37407	1.14405	2.02184	+	0.000123136
Q6NUK1	Calcium-binding mitochondrial carrier protein SCaMC-1	0.290424	0.473008	0.117695	0.366252	+	0.000123485
Q68CZ2	Tensin-3	0.449958	0.414677	0.9855	0.871844	+	0.000123708
Q8IU60	m7GpppN-mRNA hydrolase	-1.36216	-0.637109	-1.13606	-0.426625	+	0.000125228
Q86Y39	NADH dehydrogenase [ubiquinone] 1 alpha subcomplex subunit 11	-0.114035	-0.260152	-0.181149	-0.330973	+	0.000127057
Q8TCU6	Phosphatidylinositol 3,4,5-trisphosphate-dependent Rac exchanger 1 protein	-0.166503	-0.37146	-0.226004	-0.274041	+	0.000128173
Q9Y3F4	Serine-threonine kinase receptor-associated protein	-0.142417	-0.275786	-0.12658	-0.334607	+	0.000129866
P49848	Transcription initiation factor TFIID subunit 6	-0.190997	-0.0664274	-0.26708	-0.158429	+	0.00013007
Q9H0U9	Testis-specific Y-encoded-like protein 1	0.286881	0.206643	0.192825	0.141433	+	0.000131345
Q03692	Collagen alpha-1(X) chain	0.496718	0.182692	0.634129	0.56267	+	0.000131623
Q6UWY0	Arylsulfatase K	0.878137	1.26544	0.399445	0.771463	+	0.000132935
P32119	Peroxiredoxin-2	-0.177882	-0.300448	-0.182786	-0.340075	+	0.000136863
P37840	Alpha-synuclein	-0.694321	-1.00868	-0.932361	-1.2969	+	0.000137035
Q6P158	Putative ATP-dependent RNA helicase DHX57	-1.03505	-0.242977	-1.05589	-0.486004	+	0.000138723
P00746	Complement factor D	0.871055	1.2558	0.827006	1.19724	+	0.000139042
Q6DCA0	AMMECR1-like protein	0.707525	0.552869	0.438293	0.267835	+	0.000139105
P35052	Glypican-1;Secreted glypican-1	1.01293	0.380729	0.990592	0.343692	+	0.000139649
P49792	E3 SUMO-protein ligase RanBP2;Putative peptidyl-prolyl cis-trans isomerase	-0.239566	-0.234465	-0.12658	-0.110916	+	0.000140884
P13612	Integrin alpha-4	-0.465938	-1.15843	-0.694321	-1.4344	+	0.000141832
Q8NBZ7	UDP-glucuronic acid decarboxylase 1	1.14012	1.334	0.496718	0.813935	+	0.000141869
P46379	Large proline-rich protein BAG6	-0.444184	-0.182786	-0.37146	-0.132894	+	0.000142756
O43314	Inositol hexakisphosphate and diphosphoinositol-pentakisphosphate kinase 2	-0.281036	-0.606035	-0.166503	-0.395929	+	0.000144062
Q8WYA6	Beta-catenin-like protein 1	-0.24127	-0.153607	-0.209228	-0.114035	+	0.000144592
Q14409	Putative glycerol kinase 3	0.228973	0.680774	0.328837	0.759582	+	0.000145161
Q9BUV8	Uncharacterized protein C20orf24	-1.45403	-0.612638	-1.18115	-0.356605	+	0.000145983
P35916	Vascular endothelial growth factor receptor 3	1.23511	0.563646	2.02112	1.334	+	0.000148534
P12109	Collagen alpha-1(VI) chain	0.534062	0.255803	0.939603	0.593593	+	0.000148805
O00189	AP-4 complex subunit mu-1	0.238787	0.129613	0.42975	0.304511	+	0.000149153
Q9UI15	Transgelin-3	0.676267	0.662661	0.573375	0.41684	+	0.00014953
O95166	Gamma-aminobutyric acid receptor-associated protein	-0.494109	-0.562772	-0.204233	-0.341903	+	0.000149774
O75191	Xylulose kinase	-0.0969617	-0.236164	-0.340075	-0.473931	+	0.000151306
P04180	Phosphatidylcholine-sterol acyltransferase	0.944109	0.441484	1.63087	1.11303	+	0.000151554
O43175	D-3-phosphoglycerate dehydrogenase	-0.459973	-1.02621	-0.382701	-0.935117	+	0.000152976
B4DXR9	Zinc finger protein 732	1.82171	1.06488	3.32323	2.55115	+	0.000153002
P13861	cAMP-dependent protein kinase type II-alpha regulatory subunit	-0.184425	-0.28279	-0.114035	-0.153607	+	0.000154491
P63104	14-3-3 protein zeta/delta	0.117695	0.27023	0.0840642	0.209141	+	0.000155434
Q9Y6I9	Testis-expressed sequence 264 protein	-0.937878	-0.997118	-0.58208	-0.657445	+	0.000157666
Q5HYM0	Probable ribonuclease ZC3H12B	1.31499	1.09828	1.01293	0.78073	+	0.000157974
P60903	Protein S100-A10	0.8024	0.810649	0.543001	0.50284	+	0.000158679
P78368	Casein kinase I isoform gamma-2	-1.31115	-0.943417	-0.732165	-0.380822	+	0.000161143
Q9UMZ2	Synergin gamma	0.212881	0.177599	0.27739	0.312665	+	0.0001647
Q8TEU8	WAP, Kazal, immunoglobulin, Kunitz and NTR domain-containing protein 2	1.64524	1.61965	1.65901	1.61824	+	0.000164867
Q7Z7H5	Transmembrane emp24 domain-containing protein 4	0.611645	0.969381	0.633199	0.309176	+	0.000168884
Q969M3	Protein YIPF5	-1.07704	-0.405451	-0.880976	-0.226004	+	0.000169347
Q8NBI2	Cytochrome b ascorbate-dependent protein 3	0.52707	0.457332	0.54893	0.463622	+	0.000169688
P08047	Transcription factor Sp1	0.649845	0.27739	1.03703	0.649845	+	0.000171234
P51659	(3R)-hydroxyacyl-CoA dehydrogenase;Enoyl-CoA hydratase 2;Peroxisomal multifunctional enzyme type 2	-0.0603973	-0.0800879	-0.139236	-0.137648	+	0.000171487
P06132	Uroporphyrinogen decarboxylase	-0.488026	-0.21424	-0.504305	-0.309359	+	0.000171534
P57105	Synaptojanin-2-binding protein	-0.182786	-0.164884	-0.199255	-0.224317	+	0.000171816
Q9UGQ3	Solute carrier family 2, facilitated glucose transporter member 6	0.41792	0.892197	1.20789	0.869477	+	0.000171863
Q9BZR9	Probable E3 ubiquitin-protein ligase TRIM8	1.05866	0.50284	1.14274	0.571434	+	0.000172224
Q9GZV4	Eukaryotic translation initiation factor 5A-2	0.852798	0.344828	0.888305	0.365133	+	0.000172665
Q8TF42	Ubiquitin-associated and SH3 domain-containing protein B	-0.265345	-0.590745	-0.573467	-0.859876	+	0.000172927
Q7L523	Ras-related GTP-binding protein A	0.9115	0.725087	0.471968	0.309176	+	0.000173886
O15111	Inhibitor of nuclear factor kappa-B kinase subunit alpha	0.761285	0.538041	0.452068	0.701327	+	0.000174863
P11441	Ubiquitin-like protein 4A	-0.217591	-0.295128	-0.205896	-0.349235	+	0.000175151
Q9UGM3	Deleted in malignant brain tumors 1 protein	0.395063	0.675364	0.899176	1.16479	+	0.000175431
Q9UM22	Mammalian ependymin-related protein 1	0.260628	0.407081	0.49774	0.734655	+	0.000176133
P28827	Receptor-type tyrosine-protein phosphatase mu	0.382944	1.18269	1	0.513996	+	0.000176814
O60861	Growth arrest-specific protein 7	-0.411195	-0.698998	-0.129734	-0.634867	+	0.000177644
P25942	Tumor necrosis factor receptor superfamily member 5	1.52607	1.01507	2.50944	1.90149	+	0.000178777
Q15438	Cytohesin-1	0.659925	0.172487	0.615416	0.408168	+	0.000179387
P17676	CCAAT/enhancer-binding protein beta	0.534062	0.381837	0.858379	0.618239	+	0.000179689
Q15126	Phosphomevalonate kinase	-0.345564	-0.321928	-0.39973	-0.448115	+	0.00018029
Q8N4L2	Transmembrane protein 55A	-1.09851	-0.639355	-0.736966	-0.293359	+	0.000180739
Q9NWM8	Peptidyl-prolyl cis-trans isomerase FKBP14	-0.648372	-0.567041	-1.05289	-0.985645	+	0.00018096
Q7RTS9	Dymeclin	1.18396	0.441484	1.76001	1.00216	+	0.000181976
Q9NVA4	Transmembrane protein 184C	-0.32916	-0.471929	-0.16004	-0.320126	+	0.000182006
Q6PCE3	Glucose 1,6-bisphosphate synthase	0.104337	0.182692	0.164786	0.353888	+	0.000183892
Q68CZ1	Protein fantom	-0.179515	-0.181149	-0.28279	-0.298673	+	0.000184477
P05120	Plasminogen activator inhibitor 2	1.56949	0.709291	1.99783	1.24123	+	0.000184651
P08567	Pleckstrin	0.317304	0.532068	0.667211	0.88049	+	0.000185872
Q9Y6K5	2'-5'-oligoadenylate synthase 3	1.10635	0.8024	2.11803	1.97233	+	0.000187647
Q9BX10	GTP-binding protein 2	1.05866	0.951588	2.09491	1.97196	+	0.000188127
P45973	Chromobox protein homolog 5	-0.614845	-0.671163	-0.483985	-0.571322	+	0.000188601
P80098	C-C motif chemokine 7	3.32668	2.13685	6.44271	5.23733	+	0.000188698
P10599	Thioredoxin	0.553852	0.77905	0.279768	0.337997	+	0.000190495
Q99550	M-phase phosphoprotein 9	1.66903	1.94035	0.838347	1.09356	+	0.000190852
Q15283	Ras GTPase-activating protein 2	0.284514	0.283329	0.378512	0.225275	+	0.000192591
Q8N0Z8	tRNA pseudouridine synthase-like 1	1.09626	0.388465	1.38626	0.662661	+	0.000193502
Q9BYN0	Sulfiredoxin-1	0.698663	1.11237	0.41792	0.702214	+	0.000193847
Q8N3F8	MICAL-like protein 1	-0.701342	-0.516636	-0.360305	-0.268817	+	0.000196102
Q6UXB8	Peptidase inhibitor 16	0.90458	0.225275	1.21971	0.525067	+	0.000196553
P00813	Adenosine deaminase	0.769772	0.649845	0.374066	0.306845	+	0.000196722
Q9BWS9	Chitinase domain-containing protein 1	-0.217591	-0.177882	-0.367732	-0.204233	+	0.000196903
P12277	Creatine kinase B-type	1.66539	0.777367	2.11869	1.1776	+	0.000197026
Q6ZSR9	Uncharacterized protein FLJ45252	-0.164884	-0.202572	-0.0954196	-0.148801	+	0.000197406
Q86UU0	B-cell CLL/lymphoma 9-like protein	0.655352	0.818851	0.120352	0.403813	+	0.000197717
P62241	40S ribosomal protein S8	-0.140826	-0.195946	-0.179515	-0.163268	+	0.000200433
Q9Y5C1	Angiopoietin-related protein 3	0.703101	0.799087	1.3978	1.28036	+	0.000201498
O95445	Apolipoprotein M	0.479231	0.147958	0.741575	0.395063	+	0.000202419
Q00613	Heat shock factor protein 1	0.947853	0.721591	0.52707	0.351628	+	0.000205647
Q53HC5	Kelch-like protein 26	0.80653	0.580145	0.452068	0.210389	+	0.000207583
Q6QNY1	Biogenesis of lysosome-related organelles complex 1 subunit 2	0.15056	0.461529	0.136191	0.430821	+	0.000208586
P61758	Prefoldin subunit 3	-0.107803	-0.15682	-0.1976	-0.249822	+	0.000208996
Q10472	Polypeptide N-acetylgalactosaminyltransferase 1;Polypeptide N-acetylgalactosaminyltransferase 1 soluble form	-0.323733	-0.195946	-0.22095	-0.107803	+	0.000210102
Q8IVF6	Ankyrin repeat domain-containing protein 18A	-0.522841	-0.242977	-0.459973	-0.195946	+	0.000210591
Q6XQN6	Nicotinate phosphoribosyltransferase	-0.176251	-0.494109	-0.226004	-0.426625	+	0.000210778
Q9BV44	THUMP domain-containing protein 3	-0.21424	-0.302226	-0.177882	-0.41889	+	0.000211353
P35659	Protein DEK	0.858379	1.8476	1.83188	2.8055	+	0.000211382
Q9H9B4	Sideroflexin-1	0.15056	0.374066	0.138814	0.428678	+	0.000213874
Q96C92	Serologically defined colon cancer antigen 3	-0.657445	-0.72738	-0.545824	-0.630394	+	0.000217162
P42081	T-lymphocyte activation antigen CD86	0.87578	0.492622	1.42116	1.02219	+	0.00022076
P09543	2',3'-cyclic-nucleotide 3'-phosphodiesterase	0.663572	0.311503	0.752749	0.327687	+	0.000220924
Q9Y3A6	Transmembrane emp24 domain-containing protein 5	0.467801	0.767231	0.209141	0.533065	+	0.000221541
Q9UJX2	Cell division cycle protein 23 homolog	-0.520769	-0.190997	-0.634867	-0.394032	+	0.000223587
P11362	Fibroblast growth factor receptor 1	0.872632	0.257011	1.38405	0.752749	+	0.00022452
Q9NVH6	Trimethyllysine dioxygenase, mitochondrial	-0.112475	-0.21927	-0.163268	-0.215915	+	0.00022495
Q96D53	Uncharacterized aarF domain-containing protein kinase 4	-0.232769	-0.442222	-0.375197	-0.529073	+	0.00022671
P26374	Rab proteins geranylgeranyltransferase component A 2	-1.63935	-0.865122	-1.12658	-0.369595	+	0.000226823
Q9Y3C7	Mediator of RNA polymerase II transcription subunit 31	0.356144	0.166073	0.481299	0.276199	+	0.00022924
P29400	Collagen alpha-5(IV) chain	0.647084	0.320773	1.21785	0.87578	+	0.000229438
Q92609	TBC1 domain family member 5	-0.229382	-0.242977	-0.452057	-0.465938	+	0.000232398
P32455	Interferon-induced guanylate-binding protein 1	2.26364	0.909965	3.18142	1.81106	+	0.000233149
Q13542	Eukaryotic translation initiation factor 4E-binding protein 2	1.26784	0.41684	2.0878	1.22157	+	0.000234786
A2RU48	Uncharacterized protein C12orf69	1.13816	0.814755	2.40735	2.06833	+	0.000236516
Q8WUD4	Coiled-coil domain-containing protein 12	-0.9771	-0.72261	-0.531156	-0.392137	+	0.000237361
Q9NZZ3	Charged multivesicular body protein 5	0.38405	0.124328	0.584962	0.370722	+	0.000237452
O95544	NAD kinase	1.04893	0.378512	1.39671	0.825379	+	0.000237565
P01009	Alpha-1-antitrypsin;Short peptide from AAT	0.9568	1.12565	0.688852	0.467801	+	0.000239075
P10643	Complement component C7	0.851999	0.484396	1.80571	1.37407	+	0.000239324
Q8NCL4	Polypeptide N-acetylgalactosaminyltransferase 6	0.284514	0.258217	0.155749	0.37629	+	0.000239734
Q96DU7	Inositol-trisphosphate 3-kinase C	1.55238	0.885965	1.27679	0.595504	+	0.00024052
Q8NBJ7	Sulfatase-modifying factor 2	-0.452057	-0.205896	-0.533242	-0.378945	+	0.000240574
Q86UL3	Glycerol-3-phosphate acyltransferase 4	-0.307573	-0.147202	-0.295128	-0.150401	+	0.000243956
P41231	P2Y purinoceptor 2	0.536053	0.554834	0.248535	0.252173	+	0.000245007
Q9H1K6	Mesoderm development candidate 1	0.747602	0.389567	0.918386	0.54498	+	0.000245224
P02679	Fibrinogen gamma chain	0.967906	0.316146	1.49672	1.09963	+	0.000246089
Q08AF8	Putative golgin subfamily A member 8F/8G	-0.0709665	-0.248108	-0.161653	-0.354759	+	0.000247363
Q3V6T2	Girdin	0.171207	0.580145	0.157044	0.550901	+	0.000248184
Q9UHD2	Serine/threonine-protein kinase TBK1	0.539035	0.716332	0.175045	0.356144	+	0.000251328
Q9ULF5	Zinc transporter ZIP10	-1.27928	-0.988504	-0.741783	-0.465938	+	0.000252282
Q9BYB4	Guanine nucleotide-binding protein subunit beta-like protein 1	-0.800877	-0.378945	-0.732165	-0.323733	+	0.0002525
Q96DZ1	Endoplasmic reticulum lectin 1	0.284514	0.14274	0.526069	0.27739	+	0.000252954
Q9ULX3	RNA-binding protein NOB1	-0.461959	-0.486004	-0.68966	-0.72738	+	0.000254373
Q96PD5	N-acetylmuramoyl-L-alanine amidase	1.20477	0.357271	1.84559	0.982583	+	0.000255913
Q14149	MORC family CW-type zinc finger protein 3	0.549916	0.181421	1.04824	0.614474	+	0.000256601
O75380	NADH dehydrogenase [ubiquinone] iron-sulfur protein 6, mitochondrial	-0.430509	-0.603841	-0.388355	-0.60165	+	0.000258549
Q9Y5X0	Sorting nexin-10	2.1635	1.74157	4.13406	3.69666	+	0.000259234
Q9Y244	Proteasome maturation protein	0.909965	0.498761	0.672652	0.246104	+	0.000261081
Q9NT22	EMILIN-3	0.68437	0.187768	0.959028	0.446786	+	0.000263846
Q15393	Splicing factor 3B subunit 3	-0.103147	-0.153607	-0.0634091	-0.194295	+	0.000264469
O94916	Nuclear factor of activated T-cells 5	0.899949	0.510962	0.816395	0.400538	+	0.000269342
Q9Y2I9	TBC1 domain family member 30	-0.988504	-1.0619	-0.937878	-1.02621	+	0.000270695
P60842	Eukaryotic initiation factor 4A-I	0.391768	0.0482362	0.395063	0.258217	+	0.00027327
Q9BYT8	Neurolysin, mitochondrial	-0.251539	-0.232769	-0.115597	-0.181149	+	0.000274953
O75886	Signal transducing adapter molecule 2	0.23634	0.266637	0.345964	0.137504	+	0.000275221
P68366	Tubulin alpha-4A chain	0.207893	0.155749	0.312665	0.334568	+	0.000277557
Q15007	Pre-mRNA-splicing regulator WTAP	0.603122	0.498761	0.713696	0.615416	+	0.000279815
O00471	Exocyst complex component 5	-0.137648	-0.0923401	-0.354759	-0.140826	+	0.000280165
Q9NQ29	Putative RNA-binding protein Luc7-like 1	0.853597	2.17856	2.51324	3.82283	+	0.000281421
Q03426	Mevalonate kinase	-0.229382	-0.0969617	-0.314733	-0.150401	+	0.000282183
Q9UKJ1	Paired immunoglobulin-like type 2 receptor alpha	1.07793	1.22774	2.80426	2.93847	+	0.000283836
Q6PIW4	Fidgetin-like protein 1	0.0690147	0.140124	0.119024	0.175045	+	0.000284441
Q6NXG1	Epithelial splicing regulatory protein 1	0.825379	0.687956	0.838347	0.685267	+	0.000284886
P46821	MAP1 light chain LC1;MAP1B heavy chain;Microtubule-associated protein 1B	-0.356605	-0.883635	-0.751465	-1.38458	+	0.00028573
P46783	40S ribosomal protein S10	-0.0724828	-0.161653	-0.1976	-0.293359	+	0.000286619
Q00403	Transcription initiation factor IIB	1.31383	0.782409	1.55238	1.00216	+	0.000286901
Q9BXF6	Rab11 family-interacting protein 5	0.298658	0.275007	0.504875	0.465713	+	0.000287014
Q9P121	Neurotrimin	0.414677	0.461529	0.858379	0.889084	+	0.000287161
Q9BRR6	ADP-dependent glucokinase	0.606916	0.311503	0.530071	0.212881	+	0.000291331
Q9BPY3	Protein FAM118B	0.187768	0.503857	0.116365	0.41792	+	0.000291949
Q8NHG8	E3 ubiquitin-protein ligase ZNRF2	1.72247	1.32941	1.06212	0.488515	+	0.000294387
P13196	5-aminolevulinate synthase, nonspecific, mitochondrial	0.738984	1.13488	1.18587	1.03914	+	0.000295915
Q9BTE6	Alanyl-tRNA editing protein Aarsd1	-0.687335	-0.533242	-1.03801	-0.897006	+	0.000296745
Q8WV41	Sorting nexin-33	0.404903	0.159629	0.377401	0.408168	+	0.000297124
Q86UE4	Protein LYRIC	-1.41889	-0.940645	-1.20091	-0.465938	+	0.000299241
Q10567	AP-1 complex subunit beta-1	-0.446148	-0.496142	-0.148801	-0.279284	+	0.000299604
Q8TD06	Anterior gradient protein 3 homolog	0.473008	0.745883	0.343692	0.601221	+	0.000303858
Q5T1V6	Probable ATP-dependent RNA helicase DDX59	0.414677	0.265437	0.776525	0.612588	+	0.000303988
Q9Y572	Receptor-interacting serine/threonine-protein kinase 3	0.167358	0.312665	0.292782	0.275007	+	0.000304187
Q5TEA3	Uncharacterized protein C20orf194	-0.448115	-0.161653	-0.77596	-0.506353	+	0.000304678
Q9BSY4	Coiled-coil-helix-coiled-coil-helix domain-containing protein 5	-0.365871	-0.390245	-0.588574	-0.800877	+	0.000305057
O94973	AP-2 complex subunit alpha-2	-0.539519	-0.816037	-0.244685	-0.54372	+	0.000306319
P18510	Interleukin-1 receptor antagonist protein	2.76596	1.30976	3.98905	2.51121	+	0.000307808
P28300	Protein-lysine 6-oxidase	-0.444184	-0.968605	-1.26882	-1.81604	+	0.000313698
P08697	Alpha-2-antiplasmin	0.68437	0.22404	1.1865	0.720716	+	0.00031973
Q9Y4F5	Centrosomal protein of 170 kDa protein B	1.2135	0.254594	1.51702	0.543001	+	0.000322396
Q8WUX9	Charged multivesicular body protein 7	0.195348	0.489543	0.0717627	0.334568	+	0.000324233
Q12929	Epidermal growth factor receptor kinase substrate 8	-1.074	-0.454032	-1.43831	-0.773492	+	0.000324572
Q9Y679	Ancient ubiquitous protein 1	-1.17788	-0.459973	-0.997118	-0.189351	+	0.000327535
Q96EM0	Trans-L-3-hydroxyproline dehydratase	-0.137648	-0.401635	-0.148801	-0.440264	+	0.000327628
O75879	Glutamyl-tRNA(Gln) amidotransferase subunit B, mitochondrial	-0.172994	-0.0877334	-0.390245	-0.483985	+	0.000329912
P78509	Reelin	1.07656	0.595504	1.7062	0.648926	+	0.000332318
A4D1F6	Leucine-rich repeat and death domain-containing protein 1	-0.314733	-0.125006	-0.293359	-0.120294	+	0.000334679
Q86TB9	Protein PAT1 homolog 1	0.267835	0.209141	0.428678	0.248535	+	0.000335873
Q9P000	COMM domain-containing protein 9	-0.150401	-0.136062	-0.106249	-0.0694519	+	0.000336303
Q06828	Fibromodulin	0.543001	0.37629	1.13225	0.773152	+	0.000340832
Q8IXY8	Peptidyl-prolyl cis-trans isomerase-like 6	0.642471	0.205393	0.635058	0.182692	+	0.000341975
P40429	60S ribosomal protein L13a	-0.07552	-0.12658	-0.147202	-0.164884	+	0.000345987
Q8N6H7	ADP-ribosylation factor GTPase-activating protein 2	-0.103147	-0.37707	-0.139236	-0.244685	+	0.000346777
Q9Y2R2	Tyrosine-protein phosphatase non-receptor type 22	0.539035	0.905351	0.764686	0.326537	+	0.000347092
Q8IV53	DENN domain-containing protein 1C	0.835924	0.37629	0.801573	0.326537	+	0.000347133
O14828	Secretory carrier-associated membrane protein 3	-0.648372	-0.746616	-0.261881	-0.309359	+	0.000347892
Q8IY57	YY1-associated factor 2	-0.552156	-0.312939	-0.392137	-0.169745	+	0.000349572
Q92905	COP9 signalosome complex subunit 5	-0.169745	-0.189351	-0.15682	-0.413115	+	0.000351299
Q9NWU2	Glucose-induced degradation protein 8 homolog	0.609755	0.713696	0.187768	0.231432	+	0.000352351
Q9Y4K1	Absent in melanoma 1 protein	0.351628	0.424385	0.902267	0.765535	+	0.000352424
O15264	Mitogen-activated protein kinase 13	0.0949116	0.438293	0.390668	0.521051	+	0.000354165
Q8NBF6	Late secretory pathway protein AVL9 homolog	-0.0831412	-0.0846703	-0.0664274	-0.121863	+	0.000355068
O96018	Amyloid beta A4 precursor protein-binding family A member 3	0.38405	0.169925	0.489543	0.41792	+	0.000357253
Q96GX2	Putative ataxin-7-like protein 3B	-0.526992	-0.706041	-0.279284	-0.473931	+	0.000357991
P54619	5'-AMP-activated protein kinase subunit gamma-1	-0.307573	-0.403542	-0.169745	-0.347399	+	0.000358221
P02671	Fibrinogen alpha chain;Fibrinopeptide A	0.646163	0.226508	1.15186	0.716332	+	0.000359978
Q9C099	Leucine-rich repeat and coiled-coil domain-containing protein 1	1.6526	0.500802	2.97801	1.81106	+	0.000360019
Q96C11	FGGY carbohydrate kinase domain-containing protein	0.295135	0.446786	0.23634	0.15056	+	0.000360101
Q9H832	Ubiquitin-conjugating enzyme E2 Z	0.355016	0.434028	0.740712	0.593593	+	0.000363514
Q8N163	DBIRD complex subunit KIAA1967	-0.195946	-0.194295	-0.101598	-0.0846703	+	0.000364752
Q86X83	COMM domain-containing protein 2	0.348232	0.40163	0.380729	0.24732	+	0.000365273
Q99613	Eukaryotic translation initiation factor 3 subunit C	0.432959	0.892974	1.4489	1.89336	+	0.000365994
Q5VY43	Platelet endothelial aggregation receptor 1	0.601221	0.878921	0.533065	0.794936	+	0.000369505
Q9BZE9	Tether containing UBX domain for GLUT4	-0.140826	-0.112475	-0.210897	-0.32916	+	0.000370298
Q5U5X0	Complex III assembly factor LYRM7	-0.41889	-0.139236	-0.72738	-0.461959	+	0.000371924
P41743	Protein kinase C iota type	-0.179515	-0.139236	-0.316528	-0.448115	+	0.000371973
Q00653	Nuclear factor NF-kappa-B p100 subunit;Nuclear factor NF-kappa-B p52 subunit	1.22651	0.520045	2.02998	1.38128	+	0.000373014
O00273	DNA fragmentation factor subunit alpha	-0.16004	-0.0603973	-0.325539	-0.244685	+	0.000374993
Q9Y5V3	Melanoma-associated antigen D1	-0.696658	-0.343732	-0.821126	-0.483985	+	0.000375408
P16298	Serine/threonine-protein phosphatase 2B catalytic subunit beta isoform	-0.432455	-0.14401	-0.573467	-0.14401	+	0.000375421
Q0VDG4	Secernin-3	-0.103147	-0.284546	-0.106249	-0.365871	+	0.000377205
P18077	60S ribosomal protein L35a	-0.215915	-0.284546	-0.0862011	-0.204233	+	0.000380248
Q9NSI8	SAM domain-containing protein SAMSN-1	1.36625	0.589763	2.00899	1.37573	+	0.000380306
Q4L180	Filamin A-interacting protein 1-like	0.640621	0.625738	1.69911	1.66812	+	0.000381079
Q14767	Latent-transforming growth factor beta-binding protein 2	-0.567041	-0.424688	-1.03801	-0.910502	+	0.000383994
P16871	Interleukin-7 receptor subunit alpha	1.50691	1.3774	2.55704	2.41251	+	0.000390826
Q96JB1	Dynein heavy chain 8, axonemal	0.790772	0.215368	0.77989	0.189034	+	0.000392982
Q92870	Amyloid beta A4 precursor protein-binding family B member 2	-0.84944	-0.446148	-0.818579	-0.430509	+	0.000393991
Q14671	Pumilio homolog 1	-0.152003	-0.334607	-0.232769	-0.169745	+	0.000399184
Q13426	DNA repair protein XRCC4	-0.103147	-0.077041	-0.14401	-0.0740006	+	0.00040068
Q8IZ73	RNA pseudouridylate synthase domain-containing protein 2	-1.60823	-0.673463	-1.34373	-0.42082	+	0.000403482
P05543	Thyroxine-binding globulin	1.00791	0.155749	1.65214	0.980391	+	0.000404233
Q96C10	Probable ATP-dependent RNA helicase DHX58	2.00863	0.892197	3.25278	2.09491	+	0.000408032
Q9P016	Thymocyte nuclear protein 1	-0.277534	-0.184425	-0.608232	-0.547932	+	0.000408813
P51610	HCF C-terminal chain 1;HCF C-terminal chain 2;HCF C-terminal chain 3;HCF C-terminal chain 4;HCF C-terminal chain 5;HCF C-terminal chain 6;HCF N-terminal chain 1;HCF N-terminal chain 2;HCF N-terminal chain 3;HCF N-terminal chain 4;HCF N-terminal chain 5;HCF N-terminal chain 6;Host cell factor 1	0.0922074	0.0867838	0.117695	-0.00288824	+	0.000410747
Q9Y5S9	RNA-binding protein 8A	0.528071	0.67084	0.302173	0.357271	+	0.000411521
Q5VIR6	Vacuolar protein sorting-associated protein 53 homolog	-0.314733	-0.0740006	-0.401635	-0.194295	+	0.000415063
Q9H2W1	Membrane-spanning 4-domains subfamily A member 6A	-1.22769	-2.01742	-0.450084	-1.25498	+	0.000418698
Q9Y265	RuvB-like 1	-0.12658	-0.172994	-0.158429	-0.284546	+	0.000419194
Q13573	SNW domain-containing protein 1	-0.603841	-0.736966	-0.200913	-0.237864	+	0.000419732
P46952	3-hydroxyanthranilate 3,4-dioxygenase	1.00072	0.874994	1.45418	1.31325	+	0.000424281
O95857	Tetraspanin-13	-0.158429	-0.430509	-0.494109	-0.78339	+	0.000424354
P12110	Collagen alpha-2(VI) chain	0.559736	1.0314	0.214125	0.764686	+	0.000425036
Q9Y3I1	F-box only protein 7	0.888305	0.890641	0.608809	0.554834	+	0.000427985
P13797	Plastin-3	-0.171368	-0.54372	-0.397828	-0.78339	+	0.000429054
P78417	Glutathione S-transferase omega-1	0.195348	0.399445	0.0881415	0.227741	+	0.000430195
P62495	Eukaryotic peptide chain release factor subunit 1	0.257011	0.23634	0.313826	0.0200577	+	0.000432272
Q9NYU2	UDP-glucose:glycoprotein glucosyltransferase 1	-0.109359	-0.189351	-0.107803	-0.166503	+	0.000432569
Q9NPA0	ER membrane protein complex subunit 7	0.292782	0.352758	0.176323	0.145351	+	0.000432765
Q6P1S2	Uncharacterized protein C3orf33	1.18587	1.61306	0.359521	0.770618	+	0.000433595
P42226	Signal transducer and activator of transcription 6	0.232661	0.104337	0.308011	0.153157	+	0.000433915
Q6ZUJ8	Phosphoinositide 3-kinase adapter protein 1	0.571434	0.22404	1.13816	0.755315	+	0.000435087
Q9Y237	Peptidyl-prolyl cis-trans isomerase NIMA-interacting 4	-0.232769	-0.207561	-0.599462	-0.552156	+	0.000435155
Q9Y2Y0	ADP-ribosylation factor-like protein 2-binding protein	-0.298673	-0.254978	-0.26708	-0.234465	+	0.000438236
Q9ULQ1	Two pore calcium channel protein 1	-1.78091	-1.79086	-0.84944	-0.766112	+	0.000438891
P55210	Caspase-7;Caspase-7 subunit p11;Caspase-7 subunit p20	0.786596	0.365133	1.03703	0.570463	+	0.000445274
Q96FN4	Copine-2	0.273814	0.0579701	0.244887	0.166073	+	0.000447532
Q5BKX5	UPF0692 protein C19orf54	-0.152003	-0.440264	-0.163268	-0.467932	+	0.000448186
Q8TCT8	Signal peptide peptidase-like 2A	0.337997	0.250962	0.62854	0.525067	+	0.000448503
Q9UJJ9	N-acetylglucosamine-1-phosphotransferase subunit gamma	0.435095	0.0867838	0.489543	0.125651	+	0.000450623
Q13522	Protein phosphatase 1 regulatory subunit 1A	0.510962	1.24489	0.454176	1.17185	+	0.000452214
P24311	Cytochrome c oxidase subunit 7B, mitochondrial	0.580145	0.72334	0.209141	0.349365	+	0.000454389
P35869	Aryl hydrocarbon receptor	0.525067	0.325386	1.13027	0.7433	+	0.000454847
Q15717	ELAV-like protein 1	-0.123434	-0.217591	-0.0484122	-0.106249	+	0.000454897
Q99616	C-C motif chemokine 13;C-C motif chemokine 13, long chain;C-C motif chemokine 13, medium chain;C-C motif chemokine 13, short chain	1.10232	0.786596	2.77125	2.44069	+	0.00045528
Q9NVF7	F-box only protein 28	-0.564905	-0.39973	-0.454032	-0.305788	+	0.000458757
Q9BQB6	Vitamin K epoxide reductase complex subunit 1	-1.06794	-0.231075	-0.878321	-0.21424	+	0.000460747
Q9H2J4	Phosducin-like protein 3	-0.1976	-0.524915	-0.190997	-0.571322	+	0.000467409
Q02083	N-acylethanolamine-hydrolyzing acid amidase;N-acylethanolamine-hydrolyzing acid amidase subunit alpha;N-acylethanolamine-hydrolyzing acid amidase subunit beta	0.365133	0.23634	0.194087	0.100305	+	0.000467957
Q9Y2K2	Serine/threonine-protein kinase SIK3	0.437228	0.261832	0.75446	0.449958	+	0.00046914
P11473	Vitamin D3 receptor	1.34937	0.9568	2.78136	2.37379	+	0.000472341
P09326	CD48 antigen	1.01863	1.39177	2.90651	3.26424	+	0.000472996
Q6GQQ9	OTU domain-containing protein 7B	0.290424	0.283329	0.279768	0.137504	+	0.000474104
O00472	RNA polymerase II elongation factor ELL2	0.560715	0.144046	0.746743	0.313826	+	0.000477953
Q16864	V-type proton ATPase subunit F	0.225275	0.83754	0.16221	0.882056	+	0.000480512
Q6ZRK6	Coiled-coil domain-containing protein 73	1.61023	0.304511	2.41927	1.09828	+	0.00048292
Q9NVG8	TBC1 domain family member 13	-0.434403	-0.415038	-0.260152	-0.155213	+	0.000484738
P18621	60S ribosomal protein L17	-0.0831412	-0.140826	-0.0831412	-0.109359	+	0.000486586
P61224	Ras-related protein Rap-1b	0.253384	0.521051	0.0989585	0.461529	+	0.000489041
P53365	Arfaptin-2	-0.205896	-0.150401	-0.526992	-0.32916	+	0.00048972
O75251	NADH dehydrogenase [ubiquinone] iron-sulfur protein 7, mitochondrial	-0.077041	-0.309359	-0.234465	-0.454032	+	0.00048977
Q8N0U4	Protein FAM185A	0.279768	0.461529	0.228973	0.396159	+	0.00049058
Q96MX6	WD repeat-containing protein 92	-0.296899	-0.360305	-0.125006	-0.351074	+	0.000491534
P61970	Nuclear transport factor 2	0.543991	0.85599	0.149259	0.443607	+	0.000495557
Q969V5	Mitochondrial ubiquitin ligase activator of NFKB 1	-0.388355	-0.268817	-0.360305	-0.307573	+	0.000500312
P42336	Phosphatidylinositol 4,5-bisphosphate 3-kinase catalytic subunit alpha isoform	0.621993	0.296311	0.459432	0.117695	+	0.000501515
Q99700	Ataxin-2	-0.242977	-0.516636	-0.0320937	-0.307573	+	0.000506464
Q13642	Four and a half LIM domains protein 1	-0.401635	-0.392137	-0.132894	-0.229382	+	0.000507504
P53985	Monocarboxylate transporter 1	-0.646112	-0.526992	-0.358454	-0.12658	+	0.000508055
P30520	Adenylosuccinate synthetase isozyme 2	0.267835	0.319618	0.370722	0.609755	+	0.000508114
O76094	Signal recognition particle subunit SRP72	-0.251539	-0.365871	-0.140826	-0.251539	+	0.000508185
Q9NPG4	Protocadherin-12	0.92524	0.169925	1.53556	0.764686	+	0.000508437
Q9H8T0	AKT-interacting protein	0.650765	0.154454	0.618239	0.105678	+	0.000512809
Q9C0C2	182 kDa tankyrase-1-binding protein	0.129613	0.217851	0.0426443	0.119024	+	0.000514288
Q9NZC7	WW domain-containing oxidoreductase	-0.354759	-0.325539	-0.316528	-0.413115	+	0.000515047
Q96Q83	Alpha-ketoglutarate-dependent dioxygenase alkB homolog 3	-0.171368	-0.302226	-0.58208	-0.72738	+	0.000519351
Q8N490	Probable hydrolase PNKD	0.163499	0.518032	0.607863	0.555816	+	0.000521627
Q96AX9	E3 ubiquitin-protein ligase MIB2	-0.560643	-0.442222	-0.634867	-0.533242	+	0.000523193
Q5VWG9	Transcription initiation factor TFIID subunit 3	2.61636	0.885965	2.79701	1.05172	+	0.000524529
P30511	HLA class I histocompatibility antigen, alpha chain F	1.77357	0.865523	3.42371	2.1884	+	0.000528361
O43353	Receptor-interacting serine/threonine-protein kinase 2	1.0861	0.265437	1	0.487486	+	0.000529444
P36969	Phospholipid hydroperoxide glutathione peroxidase, mitochondrial	0.271426	0.436162	0.051024	0.27262	+	0.000529578
P61421	V-type proton ATPase subunit d 1	0.0524158	0.342555	0.16092	0.37629	+	0.000533707
O43524	Forkhead box protein O3	1.21661	1.15056	0.762987	0.468844	+	0.000534981
Q01082	Spectrin beta chain, non-erythrocytic 1	-2.2723	-1.85204	-1.01159	-0.606035	+	0.000536171
P27635	60S ribosomal protein L10	-0.110916	-0.134477	-0.0709665	-0.0573916	+	0.000538322
P53041	Serine/threonine-protein phosphatase 5	-0.234465	-0.166503	-0.179515	-0.117161	+	0.000542071
P06732	Creatine kinase M-type;Creatine kinase M-type, N-terminally processed	1.08882	1.0036	1.70443	1.6036	+	0.00054302
Q96NB3	Zinc finger protein 830	-0.91866	-0.375197	-0.808437	-0.281036	+	0.000544494
O60361	Putative nucleoside diphosphate kinase	0.796598	0.424385	0.67084	0.283329	+	0.000547115
Q13443	Disintegrin and metalloproteinase domain-containing protein 9	-0.929611	-0.232769	-1.18115	-0.490051	+	0.000548991
Q7Z6I8	UPF0461 protein C5orf24	-0.311148	-0.147202	-0.461959	-0.311148	+	0.000551417
O94985	Calsyntenin-1;CTF1-alpha;Soluble Alc-alpha	0.360645	0.414677	1.06626	0.667211	+	0.000553419
P19801	Amiloride-sensitive amine oxidase [copper-containing]	0.834307	0.510962	1.64155	1.30217	+	0.000557816
Q7KZF4	Staphylococcal nuclease domain-containing protein 1	-0.12658	-0.153607	-0.0262051	-0.117161	+	0.000559414
Q5RI15	Cytochrome c oxidase protein 20 homolog	-0.289827	-0.358454	-0.227692	-0.164884	+	0.00055966
P42772	Cyclin-dependent kinase 4 inhibitor B	-0.937878	-0.701342	-1.662	-1.43831	+	0.000559713
O60504	Vinexin	-0.125006	-0.37146	-0.535332	-0.641604	+	0.000559972
O14867	Transcription regulator protein BACH1	0.618239	0.199123	1.24914	0.626673	+	0.000560096
Q8NF91	Nesprin-1	0.757877	0.473008	0.719841	0.420078	+	0.000562442
Q15052	Rho guanine nucleotide exchange factor 6	-0.190997	-0.500218	-0.150401	-0.229382	+	0.000563087
Q11201	CMP-N-acetylneuraminate-beta-galactosamide-alpha-2,3-sialyltransferase 1	1.00072	0.520045	1.2558	0.760434	+	0.000563295
Q86VH2	Kinesin-like protein KIF27	0.941858	0.14274	1.58015	0.764686	+	0.000565285
Q9NZH8	Interleukin-36 gamma	3.74642	0.792439	2.9555	2.88694	+	0.000565374
P61952	Guanine nucleotide-binding protein G(I)/G(S)/G(O) subunit gamma-11	0.587845	0.597412	1.38736	1.38128	+	0.000569354
Q7Z2T5	TRMT1-like protein	0.257011	0.166073	0.182692	0.158337	+	0.000570581
Q9NS69	Mitochondrial import receptor subunit TOM22 homolog	-0.171368	-0.296899	-0.349235	-0.309359	+	0.000571453
P51808	Dynein light chain Tctex-type 3	-0.469929	-0.215915	-0.305788	-0.0846703	+	0.000573109
Q6NXT1	Ankyrin repeat domain-containing protein 54	0.589763	0.641546	0.246104	0.282143	+	0.000574319
O60879	Protein diaphanous homolog 2	-0.586406	-0.265345	-0.586406	-0.237864	+	0.000579108
P35221	Catenin alpha-1	-0.199255	-0.307573	-0.621488	-0.72977	+	0.000583572
Q6WKZ4	Rab11 family-interacting protein 1	-0.678072	-0.678072	-0.746616	-0.174621	+	0.000590336
Q13572	Inositol-tetrakisphosphate 1-kinase	-0.234465	-0.237864	-0.129734	-0.150401	+	0.000590914
Q14690	Protein RRP5 homolog	-0.821126	-0.606035	-0.54372	-0.442222	+	0.000592698
P61960	Ubiquitin-fold modifier 1	0.324235	0.0551957	0.304511	0.154454	+	0.000593414
Q9H6Z4	Ran-binding protein 3	-0.0938791	-0.202572	-0.397828	-0.314733	+	0.000595971
O95163	Elongator complex protein 1	-0.456009	-0.186065	-0.751465	-0.492078	+	0.000597805
O00478	Butyrophilin subfamily 3 member A3	0.602172	0.512985	0.285698	0.180148	+	0.000601271
P04792	Heat shock protein beta-1	-0.0785636	-0.210897	-0.312939	-0.434403	+	0.000601782
P52758	Ribonuclease UK114	0.556797	0.505891	0.117695	0.460481	+	0.00060373
Q9HB71	Calcyclin-binding protein	-0.0923401	-0.401635	-0.234465	-0.571322	+	0.000606783
Q15843	NEDD8	-0.450084	-0.37146	-0.300448	-0.210897	+	0.00060981
Q9BXW6	Oxysterol-binding protein-related protein 1	-0.362158	-0.564905	-0.248108	-0.524915	+	0.000611657
Q8NFH3	Nucleoporin Nup43	0.654436	0.994942	0.319618	0.304511	+	0.000614312
Q6UWE0	E3 ubiquitin-protein ligase LRSAM1	-0.145605	-0.422752	-0.0276749	-0.251539	+	0.000623258
Q9NYB9	Abl interactor 2	-0.279284	-0.177882	-0.490051	-0.405451	+	0.000623811
P19447	TFIIH basal transcription factor complex helicase XPB subunit	-0.121863	-0.351074	-0.114035	-0.15682	+	0.000624501
O60762	Dolichol-phosphate mannosyltransferase	0.400538	0.453122	0.158337	0.222805	+	0.000627333
P10586	Receptor-type tyrosine-protein phosphatase F	1.91915	0.584962	1.55974	0.210389	+	0.000627351
Q9NQ34	Transmembrane protein 9B	-0.325539	-0.619271	-0.369595	-0.680382	+	0.000630267
Q07954	Low-density lipoprotein receptor-related protein 1 515 kDa subunit;Low-density lipoprotein receptor-related protein 1 85 kDa subunit;Low-density lipoprotein receptor-related protein 1 intracellular domain;Prolow-density lipoprotein receptor-related protein 1	-0.739372	-1.02327	-0.358454	-0.632629	+	0.000631356
Q86TJ2	Transcriptional adapter 2-beta	0.39835	0.913033	0.129613	0.629473	+	0.000631572
Q96MG7	Melanoma-associated antigen G1	0.602172	0.442545	1.09491	0.920674	+	0.000633236
Q9UK53	Inhibitor of growth protein 1	-0.813499	-0.612638	-0.390245	-0.204233	+	0.000633463
P37108	Signal recognition particle 14 kDa protein	-0.380822	-0.311148	-0.496142	-0.224317	+	0.000634194
Q9P086	Mediator of RNA polymerase II transcription subunit 11	-0.50226	-0.717857	-0.22095	-0.450084	+	0.000635404
Q9UNM6	26S proteasome non-ATPase regulatory subunit 13	-0.2567	-0.163268	-0.139236	-0.114035	+	0.000636152
P15529	Membrane cofactor protein	-0.929611	-0.85726	-0.432455	-0.39973	+	0.000638968
Q9UNP9	Peptidyl-prolyl cis-trans isomerase E	-0.204233	-0.052895	-0.397828	-0.270556	+	0.000639982
P14151	L-selectin	0.865523	0.314986	1.86987	1.30393	+	0.000642221
Q9NQ25	SLAM family member 7	2.67762	3.33185	3.12994	3.76861	+	0.000643405
Q9BZL1	Ubiquitin-like protein 5	-0.595097	-0.277534	-0.258425	-0.0938791	+	0.000645641
Q13332	Receptor-type tyrosine-protein phosphatase S	0.249749	0.487486	0.41684	0.639695	+	0.000648115
P12259	Coagulation factor V;Coagulation factor V heavy chain;Coagulation factor V light chain	0.6107	1.31846	1.66948	2.35671	+	0.000653199
Q6SZW1	Sterile alpha and TIR motif-containing protein 1	-0.212568	-0.926865	-0.537424	-0.833927	+	0.000655181
O15127	Secretory carrier-associated membrane protein 2	-0.818579	-0.954557	-0.272297	-0.569179	+	0.000656858
Q4G0X4	BTB/POZ domain-containing protein KCTD21	0.67717	1.46048	0.119024	0.886745	+	0.000667783
P40189	Interleukin-6 receptor subunit beta	0.847997	0.196607	1.3115	0.644318	+	0.000669826
Q96C23	Aldose 1-epimerase	-0.101598	-0.2567	-0.052895	-0.210897	+	0.000669854
Q5DJT8	Cancer/testis antigen family 45 member A2	-1.12343	-0.153607	-1.56918	-0.612638	+	0.000671832
O60825	6-phosphofructo-2-kinase;6-phosphofructo-2-kinase/fructose-2,6-bisphosphatase 2;Fructose-2,6-bisphosphatase	-0.215915	-0.537424	-0.0985055	-0.293359	+	0.000674153
Q04323	UBX domain-containing protein 1	0.0579701	0.108357	0.041243	0.132248	+	0.000674887
P13500	C-C motif chemokine 2	2.29631	0.367371	3.72104	1.7761	+	0.000677924
Q9Y240	C-type lectin domain family 11 member A	0.943359	0.45628	1.93546	1.43296	+	0.000681308
Q8NEU8	DCC-interacting protein 13-beta	-0.232769	-0.749038	-0.207561	-0.766112	+	0.000686244
Q05707	Collagen alpha-1(XIV) chain	0.973795	0.249749	1.39342	0.653519	+	0.000689454
Q9UFF9	CCR4-NOT transcription complex subunit 8	-0.246395	-0.380822	-0.320126	-0.471929	+	0.000690555
Q96P44	Collagen alpha-1(XXI) chain	0.75873	0.258217	1.44573	0.929034	+	0.000693796
Q6P4E1	Protein CASC4	-0.444184	-0.226004	-0.603841	-0.401635	+	0.00069478
Q8WYP5	Protein ELYS	-0.192645	-0.186065	-0.446148	-0.204233	+	0.000699308
Q04671	P protein	2.42921	1.26903	5.36678	4.19093	+	0.000701285
Q6UY14	ADAMTS-like protein 4	0.382944	0.522056	1.10969	1.23327	+	0.000704104
O43670	Zinc finger protein 207	0.361768	0.253384	0.380729	0.221568	+	0.000706256
Q99460	26S proteasome non-ATPase regulatory subunit 1	-0.121863	-0.277534	-0.112475	-0.166503	+	0.000706877
Q96A46	Mitoferrin-2	1.0229	0.805705	2.58496	2.35191	+	0.000711197
Q8WV92	MIT domain-containing protein 1	-0.251539	-0.222633	-0.293359	-0.279284	+	0.000714078
O43617	Trafficking protein particle complex subunit 3	0.22033	0.510962	0.0745054	0.289244	+	0.000716461
Q9UKN8	General transcription factor 3C polypeptide 4	0.471968	0.140124	0.124328	0.27262	+	0.000720419
P28562	Dual specificity protein phosphatase 1	-1.0862	-0.761213	-2.50635	-2.1976	+	0.000720771
Q71RC2	La-related protein 4	-0.236164	-0.231075	-0.323733	-0.200913	+	0.000722264
Q15650	Activating signal cointegrator 1	0.23634	0.102994	0.22404	0.0717627	+	0.000727431
Q96C01	Protein FAM136A	-0.142417	-0.0908029	-0.352916	-0.246395	+	0.000727708
A0A5B9	T-cell receptor beta-2 chain C region	0.707525	0.439357	1.74502	1.461	+	0.000731515
Q8N5I2	Arrestin domain-containing protein 1	1.15963	0.62293	1.0635	0.511974	+	0.000731715
Q9Y2H0	Disks large-associated protein 4	0.57628	0.890641	0.111031	0.586885	+	0.000733196
Q9HBH5	Retinol dehydrogenase 14	0.343692	0.351628	0.137504	0.124328	+	0.000735374
P41221	Protein Wnt-5a	0.293959	0.273814	0.795767	0.69332	+	0.000746841
Q9UM47	Neurogenic locus notch homolog protein 3;Notch 3 extracellular truncation;Notch 3 intracellular domain	0.336855	0.726831	0.992043	1.0895	+	0.000749087
Q86U70	LIM domain-binding protein 1	-0.940645	-0.599462	-0.96016	-0.634867	+	0.000749584
Q9UBP4	Dickkopf-related protein 3	0.483364	0.683472	1.146	1.32998	+	0.000749848
O60841	Eukaryotic translation initiation factor 5B	0.437228	0.66175	1.43563	1.64478	+	0.000750715
P34949	Mannose-6-phosphate isomerase	-0.560643	-0.865122	-0.129734	-0.569179	+	0.000752047
Q9Y5B8	Nucleoside diphosphate kinase 7	0.967169	0.151859	1.46832	0.637842	+	0.000752938
O75396	Vesicle-trafficking protein SEC22b	-0.739372	-0.0954196	-0.962969	-0.340075	+	0.000760666
P55160	Nck-associated protein 1-like	-0.897006	-0.288065	-0.994241	-0.448115	+	0.00076133
P04233	HLA class II histocompatibility antigen gamma chain	0.301002	0.487486	0.388465	0.560715	+	0.000762402
Q93088	Betaine--homocysteine S-methyltransferase 1	0.919149	0.197865	1.55631	0.67717	+	0.000764079
Q92615	La-related protein 4B	0.280956	0.187768	0.400538	0.306845	+	0.000768421
Q14195	Dihydropyrimidinase-related protein 3	-0.22095	-0.251539	-0.450084	-0.524915	+	0.000769313
O43172	U4/U6 small nuclear ribonucleoprotein Prp4	0.0962619	0.0285691	0.22033	0.237564	+	0.000770474
Q00013	55 kDa erythrocyte membrane protein	-0.260152	-0.136062	-0.205896	-0.134477	+	0.000770507
O75094	Slit homolog 3 protein	-1.02621	-0.522841	-2.36587	-1.87832	+	0.000773969
Q13153	Serine/threonine-protein kinase PAK 1	-0.077041	-0.261881	-0.140826	-0.373327	+	0.00077436
O94874	E3 UFM1-protein ligase 1	-0.260152	-0.109359	-0.15682	-0.0619024	+	0.000775307
P51795	H(+)/Cl(-) exchange transporter 5	-0.795859	-1.30401	-0.212568	-0.736966	+	0.000779188
Q9UBL3	Set1/Ash2 histone methyltransferase complex subunit ASH2	-0.26708	-0.112475	-0.304006	-0.265345	+	0.000788014
P02749	Beta-2-glycoprotein 1	0.660837	0.306845	1.68077	1.40654	+	0.000800443
Q8WVJ2	NudC domain-containing protein 2	-0.0800879	-0.547932	-0.24127	-0.500218	+	0.000801971
O75223	Gamma-glutamylcyclotransferase	-0.0724828	-0.112475	-0.244685	-0.279284	+	0.000802597
Q9UBF2	Coatomer subunit gamma-2	-0.321928	-0.120294	-0.732165	-0.492078	+	0.000804525
Q9P0S2	Cytochrome c oxidase assembly protein COX16 homolog, mitochondrial	-1.0862	-0.386468	-1.57777	-0.894322	+	0.000811761
Q12800	Alpha-globin transcription factor CP2	0.121679	0.15056	0.407081	0.41792	+	0.000818794
P04217	Alpha-1B-glycoprotein	0.838347	0.154454	1.35614	0.656268	+	0.000826285
Q13753	Laminin subunit gamma-2	1.22527	0.22404	1.22033	0.204141	+	0.000827279
Q9HC98	Serine/threonine-protein kinase Nek6	-0.888969	-0.386468	-0.746616	-0.318326	+	0.000828344
Q53SF7	Cordon-bleu protein-like 1	-0.189351	-0.494109	-0.891643	-1.20423	+	0.000829014
P37837	Transaldolase	0.116365	0.311503	0.0426443	0.227741	+	0.000829053
O43390	Heterogeneous nuclear ribonucleoprotein R	-0.260152	-0.261881	-0.117161	-0.0350469	+	0.000829478
Q8NHJ6	Leukocyte immunoglobulin-like receptor subfamily B member 4	0.92524	0.279768	1.13027	0.468844	+	0.000834754
Q9NXA8	NAD-dependent protein deacylase sirtuin-5, mitochondrial	0.0257376	0.24123	0.0579701	0.200379	+	0.000839925
Q9BRT6	Protein LLP homolog	-0.422752	-0.320126	-0.204233	-0.117161	+	0.000843484
P00519	Tyrosine-protein kinase ABL1	-0.00868222	-0.516636	-0.168123	-0.332789	+	0.000848675
Q8N1I0	Dedicator of cytokinesis protein 4	0.365133	1.63134	1.40545	2.65673	+	0.000855331
P51970	NADH dehydrogenase [ubiquinone] 1 alpha subcomplex subunit 8	-0.239566	-0.12658	-0.258425	-0.263612	+	0.000858869
Q9UBV7	Beta-1,4-galactosyltransferase 7;Xylosylprotein 4-beta-galactosyltransferase	-1.84684	-1.05889	-1.23107	-0.459973	+	0.000862139
Q9Y6E0	Serine/threonine-protein kinase 24;Serine/threonine-protein kinase 24 12 kDa subunit;Serine/threonine-protein kinase 24 36 kDa subunit	0.215368	0.15056	0.426533	0.205393	+	0.000869231
Q01201	Transcription factor RelB	1.2394	0.350497	2.26333	1.32423	+	0.000870355
Q96RP9	Elongation factor G, mitochondrial	-0.168123	-0.118727	-0.281036	-0.118727	+	0.000870977
Q8N6N6	Protein GTLF3B	0.737254	0.85997	0.506907	0.614474	+	0.000871564
P02686	Myelin basic protein	-0.498179	-0.274041	-0.395929	-0.199255	+	0.000872993
P63218	Guanine nucleotide-binding protein G(I)/G(S)/G(O) subunit gamma-5	0.173767	0.396159	0.231432	0.312665	+	0.000877859
P52789	Hexokinase-2	0.276199	0.468844	1.03703	1.02219	+	0.000878122
Q13772	Nuclear receptor coactivator 4	0.501821	0.816395	1.10232	1.28333	+	0.000878195
Q6EMK4	Vasorin	0.984042	0.209141	1.28924	0.498761	+	0.000879279
P25325	3-mercaptopyruvate sulfurtransferase	-0.309359	-0.265345	-0.16004	-0.0484122	+	0.000881184
Q9BXW7	Cat eye syndrome critical region protein 5	-0.107803	-0.0846703	-0.140826	-0.0954196	+	0.000883298
P10124	Serglycin	1.31383	0.504875	1.59072	0.766383	+	0.000886126
Q99417	C-Myc-binding protein	0.0579701	0.202888	0.168642	0.298658	+	0.000886935
P16035	Metalloproteinase inhibitor 2	0.232661	0.168642	0.69332	0.513996	+	0.000888971
Q12908	Ileal sodium/bile acid cotransporter	-1.82623	-1.79586	-0.610433	-0.597278	+	0.000891986
Q14571	Inositol 1,4,5-trisphosphate receptor type 2	0.214125	0.817214	0.128293	0.771463	+	0.000895613
P46779	60S ribosomal protein L28	-0.194295	-0.0634091	-0.169745	-0.207561	+	0.000898228
Q53GS9	U4/U6.U5 tri-snRNP-associated protein 2	0.42975	0.648005	0.185232	0.109695	+	0.000902461
P35813	Protein phosphatase 1A	0.0384361	0.0143553	0.108357	0.111031	+	0.000903665
P29372	DNA-3-methyladenine glycosylase	-0.761213	-0.691989	-0.336428	-0.284546	+	0.000904815
Q9P0J7	E3 ubiquitin-protein ligase KCMF1	0.917623	0.105678	1.0036	0.176323	+	0.000905885
Q9H3U1	Protein unc-45 homolog A	-0.134477	-0.0394883	-0.367732	-0.155213	+	0.000906304
P61769	Beta-2-microglobulin;Beta-2-microglobulin form pI 5.3	1.46362	0.0731348	1.72509	0.468844	+	0.000906732
Q9Y251	Heparanase;Heparanase 50 kDa subunit;Heparanase 8 kDa subunit	0.45628	0.252173	0.303342	0.0840642	+	0.000911765
Q7Z4Q2	HEAT repeat-containing protein 3	-0.798366	-0.520769	-0.650635	-0.265345	+	0.000914069
Q9UBU8	Mortality factor 4-like protein 1	-0.444184	-0.14401	-0.516636	-0.231075	+	0.000917205
O75829	Chondromodulin-1;Chondrosurfactant protein;Leukocyte cell-derived chemotaxin 1	1.11237	0.935837	2.21257	2.02041	+	0.000918058
Q5JS54	Proteasome assembly chaperone 4	-0.496142	-0.323733	-0.358454	-0.202572	+	0.000919444
Q9NPR2	Semaphorin-4B	0.499782	0.102994	0.990592	0.578214	+	0.000920026
P09012	U1 small nuclear ribonucleoprotein A	-0.0831412	-0.0513992	-0.132894	-0.115597	+	0.000921475
P21397	Amine oxidase [flavin-containing] A	0.171207	0.54893	0.163499	0.418999	+	0.000921632
Q8IVG5	Sterile alpha motif domain-containing protein 9-like	2.14633	2.03773	1.77821	1.65444	+	0.000923292
Q9P2J5	Leucine--tRNA ligase, cytoplasmic	-0.120294	-0.100051	-0.199255	-0.123434	+	0.000925384
Q99969	Retinoic acid receptor responder protein 2	0.481299	0.125651	1.06143	0.689746	+	0.000931543
Q9UNW1	Multiple inositol polyphosphate phosphatase 1	-0.21424	-0.222633	-0.392137	-0.293359	+	0.000942819
Q9UBH6	Xenotropic and polytropic retrovirus receptor 1	0.605968	0.694212	1.57628	1.64893	+	0.000944363
Q8N1G2	Cap-specific mRNA (nucleoside-2'-O-)-methyltransferase 1	1.07451	0.301002	1.72552	0.922198	+	0.000952719
P04156	Major prion protein	-1.05289	-0.524915	-0.60165	-0.0862011	+	0.000964148
O75970	Multiple PDZ domain protein	-0.302226	-0.504305	-0.232769	-0.577767	+	0.000964773
P08758	Annexin A5	0.341416	0.181421	0.427606	0.22404	+	0.000966155
P18031	Tyrosine-protein phosphatase non-receptor type 1	0.339137	0.133564	0.707525	0.449958	+	0.000972401
P55290	Cadherin-13	0.368489	0.311503	1.40817	0.824564	+	0.0009728
Q8N1A6	UPF0462 protein C4orf33	0.701327	0.16092	1.36233	0.807355	+	0.000973796
Q9H8G2	Caspase activity and apoptosis inhibitor 1	-0.518701	-0.145605	-0.588574	-0.229382	+	0.000975764
Q8WWM7	Ataxin-2-like protein	0.292782	0.129613	0.244887	0.0257376	+	0.000976161
Q9Y624	Junctional adhesion molecule A	-0.798366	-0.902389	-0.325539	-0.512514	+	0.000984366
P48426	Phosphatidylinositol 5-phosphate 4-kinase type-2 alpha	0.535058	0.219091	0.460481	0.176323	+	0.000985917
O15116	U6 snRNA-associated Sm-like protein LSm1	0.491597	0.442545	0.214125	0.149259	+	0.000989413
Q99081	Transcription factor 12	-0.483985	-0.641604	-0.120294	-0.295128	+	0.000990494
P62910	60S ribosomal protein L32	0.710173	0.762136	0.304511	0.589763	+	0.000995289
O95456	Proteasome assembly chaperone 1	-0.826233	-0.142417	-1.2723	-0.603841	+	0.000995899
Q16772	Glutathione S-transferase A3	0.333424	0.437228	1.22589	1.31499	+	0.000998035
Q9Y5J9	Mitochondrial import inner membrane translocase subunit Tim8 B	-0.630394	-0.382701	-0.373327	-0.0740006	+	0.00100319
Q9UHY1	Nuclear receptor-binding protein	0.192825	0.260628	0.578214	0.381837	+	0.00100645
O60381	HMG box-containing protein 1	1.30042	0.657183	1.42814	0.769772	+	0.00101336
Q9UGN4	CMRF35-like molecule 8	-0.164884	-1.12658	-0.296899	-1.22432	+	0.00101413
O60684	Importin subunit alpha-7	-0.224317	-0.456009	-0.0291463	-0.293359	+	0.00101554
P11532	Dystrophin	-0.246395	-0.708396	-0.795859	-1.2723	+	0.00101664
O75935	Dynactin subunit 3	0.368489	0.503857	0.191563	0.154454	+	0.00101681
Q9NZC9	SWI/SNF-related matrix-associated actin-dependent regulator of chromatin subfamily A-like protein 1	-0.479955	-0.409278	-0.229382	-0.232769	+	0.0010193
Q7Z739	YTH domain family protein 3	-0.106249	-0.207561	-0.0634091	-0.209228	+	0.00103525
Q8WUF5	RelA-associated inhibitor	-0.45799	-0.397828	-0.184425	-0.0785636	+	0.00103929
P23470	Receptor-type tyrosine-protein phosphatase gamma	0.369606	0.105678	0.890641	0.6107	+	0.00104245
O60828	Polyglutamine-binding protein 1	-0.0649175	-0.100051	-0.258425	-0.307573	+	0.00104335
P30533	Alpha-2-macroglobulin receptor-associated protein	-0.224317	-0.560643	-0.0649175	-0.386468	+	0.00104775
Q86TH1	ADAMTS-like protein 2	0.887525	0.834307	1.809	1.74028	+	0.0010508
Q9BZV1	UBX domain-containing protein 6	-0.272297	-0.343732	-0.123434	-0.145605	+	0.00107325
Q86YV5	Tyrosine-protein kinase SgK223	-0.577767	-0.652901	-0.158429	-0.249822	+	0.00107616
P61289	Proteasome activator complex subunit 3	0.369606	0.0703893	0.149259	0.134878	+	0.00107731
A5YKK6	CCR4-NOT transcription complex subunit 1	-1.9105	-0.260152	-2.38836	-0.753896	+	0.00108053
Q56VL3	OCIA domain-containing protein 2	0.183963	0.298658	0.312665	0.227741	+	0.00108234
Q8IYE0	Coiled-coil domain-containing protein 146	0.379621	0.113701	0.876566	0.596458	+	0.00108533
Q8IYU2	E3 ubiquitin-protein ligase HACE1	2.34312	0.569491	3.05433	1.26544	+	0.0010929
P28370	Probable global transcription activator SNF2L1	-0.295128	-0.454032	-0.9771	-0.935117	+	0.00109977
O43818	U3 small nucleolar RNA-interacting protein 2	-0.0923401	-0.202572	-0.100051	-0.0262051	+	0.00110095
P05161	Ubiquitin-like protein ISG15	2.02041	0.939603	4.62299	3.82151	+	0.00110173
P26022	Pentraxin-related protein PTX3	0.817214	0.169925	0.883621	0.221568	+	0.00110282
Q9Y305	Acyl-coenzyme A thioesterase 9, mitochondrial	0.232661	0.104337	0.282143	0.176323	+	0.00110517
O00481	Butyrophilin subfamily 3 member A1	0.195348	0.400538	0.177599	0.368489	+	0.00110652
Q8N4H5	Mitochondrial import receptor subunit TOM5 homolog	0.235114	0.535058	0.149259	0.258217	+	0.00110685
O60313	Dynamin-like 120 kDa protein, form S1;Dynamin-like 120 kDa protein, mitochondrial	-0.314733	-0.311148	-0.161653	-0.174621	+	0.0011069
Q12906	Interleukin enhancer-binding factor 3	-0.215915	-0.182786	-0.112475	-0.0409718	+	0.00111734
Q9NUN5	Probable lysosomal cobalamin transporter	-0.305788	-0.411195	-0.0603973	-0.181149	+	0.00111793
Q8TBY8	Polyamine-modulated factor 1-binding protein 1	0.790772	0.746743	1.64662	1.58688	+	0.00112674
Q9NUL3	Double-stranded RNA-binding protein Staufen homolog 2	-0.0306193	-0.473931	-0.790859	-0.805913	+	0.00112739
O43914	TYRO protein tyrosine kinase-binding protein	-0.771027	-0.0634091	-0.886299	-0.369595	+	0.00113781
Q3LXA3	ATP-dependent dihydroxyacetone kinase;Bifunctional ATP-dependent dihydroxyacetone kinase/FAD-AMP lyase (cyclizing);FAD-AMP lyase (cyclizing)	-0.114035	-0.199255	-0.0923401	-0.121863	+	0.00113905
Q2KHT3	Protein CLEC16A	-1.31115	-0.286304	-1.25843	-0.248108	+	0.00114353
O60563	Cyclin-T1	-0.244685	-0.323733	-0.0543923	-0.147202	+	0.00115052
Q8N3V7	Synaptopodin	-0.788365	-1.67577	-0.177882	-1.08009	+	0.0011535
Q5T8D3	Acyl-CoA-binding domain-containing protein 5	-0.943417	-0.224317	-0.75877	-0.0543923	+	0.00115399
Q8TDI8	Transmembrane channel-like protein 1	0.721591	0.112366	1.54003	0.914564	+	0.00116645
O75113	NEDD4-binding protein 1	0.713696	0.293959	1.38847	0.827006	+	0.00116823
O75937	DnaJ homolog subfamily C member 8	-1.22095	-1.5187	-0.258425	-0.610433	+	0.00116958
Q9NY74	Ewing's tumor-associated antigen 1	0.736388	0.0976109	1.19093	0.537048	+	0.0011733
P98179	Putative RNA-binding protein 3	-0.545824	-0.469929	-0.508403	-0.450084	+	0.00117335
Q6ZN66	Guanylate-binding protein 6	1.28096	0.464668	2.61636	1.7845	+	0.00117411
P41227	N-alpha-acetyltransferase 10	-0.0469211	-0.132894	-0.052895	-0.226004	+	0.0011856
A8MXV4	Nucleoside diphosphate-linked moiety X motif 19, mitochondrial	0.140124	0.420078	0.0731348	0.195348	+	0.00118781
Q9BZ23	Pantothenate kinase 2, mitochondrial	0.195348	0.465713	1.05936	1.31383	+	0.00119098
Q14643	Inositol 1,4,5-trisphosphate receptor type 1	1.56755	2.21381	0.343692	0.974529	+	0.00119489
Q14320	Protein FAM50A	-0.522841	-0.902389	-0.260152	-0.698998	+	0.00119555
Q9ULC5	Long-chain-fatty-acid--CoA ligase 5	0.765535	0.720716	1.00576	0.946357	+	0.00120168
Q9Y259	Choline/ethanolamine kinase	-0.00288824	-0.212568	-0.204233	-0.177882	+	0.00120513
Q9UKK9	ADP-sugar pyrophosphatase	-0.187707	-0.052895	-0.411195	-0.190997	+	0.00120562
Q8IY81	pre-rRNA processing protein FTSJ3	0.632268	0.437228	1.37462	1.16414	+	0.00121508
Q15428	Splicing factor 3A subunit 2	-0.284546	-0.169745	-0.239566	-0.131313	+	0.00122339
Q96FQ6	Protein S100-A16	0.505891	0.285698	0.299831	0.0100636	+	0.0012236
P20226	TATA-box-binding protein	0.16221	0.0114957	0.22404	0.0579701	+	0.00122528
P08579	U2 small nuclear ribonucleoprotein B''	-0.00723156	-0.123434	-0.174621	-0.210897	+	0.00122711
P27169	Serum paraoxonase/arylesterase 1	0.634129	0.737254	1.05589	1.14339	+	0.0012282
O00221	NF-kappa-B inhibitor epsilon	0.461529	0.42975	1.2461	1.04893	+	0.0012361
P04632	Calpain small subunit 1	0.286881	0.144046	0.235114	0.120352	+	0.00124059
Q9Y662	Heparan sulfate glucosamine 3-O-sulfotransferase 3B1	0.97673	0.533065	1.86948	1.41034	+	0.00124323
P0DI81	Trafficking protein particle complex subunit 2	0.768078	1.59216	0.113701	0.683472	+	0.00125067
Q8NB25	Protein FAM184A	0.27023	0.323082	0.895303	0.932817	+	0.00125166
Q5VV42	Threonylcarbamoyladenosine tRNA methylthiotransferase	-0.771027	-0.465938	-0.720232	-0.442222	+	0.00125647
Q8WZ74	Cortactin-binding protein 2	-0.237864	-0.698998	-0.0513992	-0.529073	+	0.0012596
O15160	DNA-directed RNA polymerases I and III subunit RPAC1	-0.118727	-0.365871	-0.440264	-0.477944	+	0.00126425
Q96D96	Voltage-gated hydrogen channel 1	-0.793357	-0.192645	-0.571322	-0.118727	+	0.00126999
O94885	SAM and SH3 domain-containing protein 1	0.91533	0.334568	2.12035	1.56998	+	0.00128647
P03951	Coagulation factor XI;Coagulation factor XIa heavy chain;Coagulation factor XIa light chain	1.13619	0.0799754	1.83309	0.732052	+	0.00128932
P36897	TGF-beta receptor type-1	-0.504305	-0.432455	-0.852042	-0.795859	+	0.00129006
O95498	Vascular non-inflammatory molecule 2	0.54201	0.180148	1.426	1.0552	+	0.00129112
P08476	Inhibin beta A chain	2.67987	0.718964	3.78314	1.50182	+	0.00129435
Q7Z589	Protein EMSY	-1.44222	-0.610433	-1.25843	-0.440264	+	0.00129611
Q9NPI6	mRNA-decapping enzyme 1A	1.12961	0.335712	1.15769	0.355016	+	0.00129831
Q8IYB7	DIS3-like exonuclease 2	-0.0846703	-0.365871	-0.0454315	-0.461959	+	0.00130305
Q5SYE7	NHS-like protein 1	-2.05889	-0.463947	-1.85204	-0.272297	+	0.00130937
Q12907	Vesicular integral-membrane protein VIP36	-0.479955	-0.0877334	-0.788365	-0.388355	+	0.00131527
Q9BRA0	LSM domain-containing protein 1	0.556797	0.00719549	0.710173	0.144046	+	0.0013189
P62249	40S ribosomal protein S16	-0.0724828	-0.217591	-0.0603973	-0.288065	+	0.00132615
O95786	Probable ATP-dependent RNA helicase DDX58	1.61117	0.74932	3.73183	2.68706	+	0.00132706
O14595	Carboxy-terminal domain RNA polymerase II polypeptide A small phosphatase 2	-1.27579	-0.279284	-1.152	-0.172994	+	0.00132778
P12111	Collagen alpha-3(VI) chain	0.362891	0.323082	1.41468	1.22219	+	0.00134665
O75023	Leukocyte immunoglobulin-like receptor subfamily B member 5	-1.23107	-3.33643	-0.360305	-2.47393	+	0.00134857
P34741	Syndecan-2	2.00827	2.53356	1.59407	2.43536	+	0.00135536
P83876	Thioredoxin-like protein 4A	0.231432	0.260628	0.0243196	0.176323	+	0.00135605
Q9GZX9	Twisted gastrulation protein homolog 1	0.275007	0.949348	0.126973	0.533065	+	0.00135824
P61587	Rho-related GTP-binding protein RhoE	0.703101	0.532068	1.32539	1.0861	+	0.00136085
Q96EB1	Elongator complex protein 4	-0.891643	-0.39973	-1.22769	-0.749038	+	0.00136473
Q9H4M9	EH domain-containing protein 1	0.498761	0.202888	0.745883	0.403813	+	0.00136703
Q969X0	RILP-like protein 2	0.859174	1.06695	0.158337	0.482332	+	0.00137126
Q96EK5	KIF1-binding protein	0.253384	0.0745054	0.259423	0.133564	+	0.00137406
P43155	Carnitine O-acetyltransferase	0.0200577	0.197865	0.0440444	0.130931	+	0.0013863
O95236	Apolipoprotein L3	2.37962	1.33457	2.848	1.78743	+	0.0013912
Q96AC1	Fermitin family homolog 2	0.340277	0.108357	0.41684	0.051024	+	0.00139186
Q00978	Interferon regulatory factor 9	0.847997	0.382944	1.67175	1.36681	+	0.00139997
O43657	Tetraspanin-6	-1.39973	-0.83908	-0.974262	-0.428566	+	0.00140239
Q86XL3	Ankyrin repeat and LEM domain-containing protein 2	0.263034	0.120352	0.414677	0.210389	+	0.0014036
Q7Z2W4	Zinc finger CCCH-type antiviral protein 1	0.612588	0.197865	1.01364	0.565597	+	0.00140415
P63027	Vesicle-associated membrane protein 2	-1.27579	-0.32916	-1.22432	-0.293359	+	0.00140799
Q92834	X-linked retinitis pigmentosa GTPase regulator	0.24245	0.0758749	0.679874	0.498761	+	0.00140956
P15309	PAPf39;Prostatic acid phosphatase	-0.200913	-0.54372	-0.129734	-0.488026	+	0.00142537
Q9Y5A7	NEDD8 ultimate buster 1	1.19598	0.386259	1.35219	0.568519	+	0.00142541
O60832	H/ACA ribonucleoprotein complex subunit 4	-1.54372	-1.01159	-0.717857	-0.351074	+	0.00142599
O15440	Multidrug resistance-associated protein 5	-1.39593	-0.579922	-1.45799	-0.655172	+	0.00143285
P47897	Glutamine--tRNA ligase	-0.0938791	-0.101598	-0.0634091	-0.104697	+	0.00143629
Q9GZN8	UPF0687 protein C20orf27	-0.0831412	-0.968605	-0.304006	-0.99137	+	0.00143862
Q96GX8	Uncharacterized protein C16orf74	0.941106	0.111031	1.89297	1.04684	+	0.00144952
P19525	Interferon-induced, double-stranded RNA-activated protein kinase	0.920674	0.327687	1.98623	1.16992	+	0.00145155
Q8N668	COMM domain-containing protein 1	0.657183	0.932061	0.10165	0.360645	+	0.00145885
Q70EL1	Inactive ubiquitin carboxyl-terminal hydrolase 54	-0.790859	-0.0320937	-0.943417	-0.200913	+	0.00145942
Q9UPU7	TBC1 domain family member 2B	-1.20423	-0.586406	-1.22432	-0.68966	+	0.0014607
P50151	Guanine nucleotide-binding protein G(I)/G(S)/G(O) subunit gamma-10	0.353888	0.201634	0.283329	0.186501	+	0.00146467
Q9BW66	Cyclin-dependent kinase 2-interacting protein	0.116365	0.470927	0.0772429	0.415759	+	0.00146592
Q9NQS1	Cell death regulator Aven	0.578214	1.18777	0.177599	0.627607	+	0.00146809
Q9NRQ5	UPF0443 protein C11orf75	-0.985645	-0.336428	-1.02327	-0.390245	+	0.00147564
Q86X27	Ras-specific guanine nucleotide-releasing factor RalGPS2	-0.634867	-0.150401	-0.940645	-0.473931	+	0.00147845
Q9Y376	Calcium-binding protein 39	0.0370308	0.244887	0.116365	0.232661	+	0.00148049
Q8NBA8	DTW domain-containing protein 2	-0.463947	-0.14401	-0.706041	-0.401635	+	0.00148569
Q8TB03	Uncharacterized protein CXorf38	0.442545	0.0703893	0.633199	0.202888	+	0.00148978
Q05209	Tyrosine-protein phosphatase non-receptor type 12	0.437228	0.154454	1.09761	0.770618	+	0.00149499
Q12874	Splicing factor 3A subunit 3	0.140124	0.0271541	0.15056	0.116365	+	0.00149552
Q9NQR4	Omega-amidase NIT2	-0.0276749	-0.152003	-0.112475	-0.199255	+	0.001503
O60499	Syntaxin-10	-1.72261	-1.73697	-0.475936	-0.50226	+	0.00150758
P84098	60S ribosomal protein L19	-0.229382	-0.0144996	-0.446148	-0.118727	+	0.00150928
P61009	Signal peptidase complex subunit 3	0.434028	0.809003	0.0799754	0.478195	+	0.00151239
Q86UX7	Fermitin family homolog 3	0.24123	0.681674	0.144046	0.513996	+	0.00151419
P19388	DNA-directed RNA polymerases I, II, and III subunit RPABC1	-0.334607	-0.0203404	-0.291592	-0.125006	+	0.00151531
P0CW22	40S ribosomal protein S17-like	-0.227692	-0.137648	-0.382701	-0.209228	+	0.00151618
Q53HC9	Protein TSSC1	-0.284546	-0.424688	-0.131313	-0.362158	+	0.0015182
Q8TEQ0	Sorting nexin-29	-0.0938791	-0.136062	-0.164884	-0.265345	+	0.00152149
Q9Y314	Nitric oxide synthase-interacting protein	0.375179	0.10165	0.60027	0.335712	+	0.00152292
A6NGU5	Putative gamma-glutamyltranspeptidase 3;Putative gamma-glutamyltranspeptidase 3 heavy chain;Putative gamma-glutamyltranspeptidase 3 light chain	-0.150401	-0.436354	-0.682696	-0.569179	+	0.00152593
Q96FZ2	UPF0361 protein C3orf37	0.797428	0.859174	0.175045	0.221568	+	0.00153118
Q6IC98	GRAM domain-containing protein 4	-0.407364	-1.16165	-0.732165	-1.50635	+	0.00154007
P11234	Ras-related protein Ral-B	0.288063	0.295135	0.334568	0.123004	+	0.00154207
O60763	General vesicular transport factor p115	-0.753896	-0.212568	-0.659723	0.00719549	+	0.00154468
Q96CG3	TRAF-interacting protein with FHA domain-containing protein A	0.722466	0.861558	0.285698	0.409255	+	0.00155187
Q8WWW8	GRB2-associated-binding protein 3	-0.0785636	-0.710756	-0.118727	-0.766112	+	0.00155282
P78330	Phosphoserine phosphatase	-0.298673	0.0299829	-0.628162	-0.599462	+	0.00155414
P83916	Chromobox protein homolog 1	-0.132894	-0.599462	-0.204233	-0.646112	+	0.00155818
Q8IYI6	Exocyst complex component 8	-0.158429	-0.0262051	-0.330973	-0.229382	+	0.001562
P60520	Gamma-aminobutyric acid receptor-associated protein-like 2	-0.296899	-0.194295	-0.249822	-0.194295	+	0.00156365
O60888	Protein CutA	-0.0247367	-0.0800879	-0.137648	-0.288065	+	0.00156897
Q1RMZ1	UPF0532 protein C7orf60	0.534062	0.534062	1.36177	1.0314	+	0.00157185
P32019	Type II inositol 1,4,5-trisphosphate 5-phosphatase	0.111031	0.0214797	0.145351	0.0398403	+	0.00157225
P48507	Glutamate--cysteine ligase regulatory subunit	0.328837	0.0676387	0.659925	0.302173	+	0.00157306
Q9NUA8	Zinc finger and BTB domain-containing protein 40	-0.569179	-0.226004	-0.41889	-0.0892673	+	0.00157748
Q9Y2K7	Lysine-specific demethylase 2A	0.248535	0.177599	0.899176	0.618239	+	0.00157749
P36959	GMP reductase 1	1.42761	0.27023	2.20602	1.03773	+	0.00158504
O75955	Flotillin-1	-0.646112	-0.354759	-0.488026	-0.24127	+	0.00158676
Q9UHL4	Dipeptidyl peptidase 2	0.140124	0.686164	0.369606	0.897628	+	0.00158717
Q8WVY7	Ubiquitin-like domain-containing CTD phosphatase 1	0.132248	0.0271541	0.155749	0.169925	+	0.0015908
P14780	67 kDa matrix metalloproteinase-9;82 kDa matrix metalloproteinase-9;Matrix metalloproteinase-9	1.06281	0.772308	3.72432	3.25701	+	0.00159119
P18615	Negative elongation factor E	-0.434403	-0.142417	-0.795859	-0.518701	+	0.00159825
P04003	C4b-binding protein alpha chain	0.525067	0.784085	1.76469	2.04754	+	0.00160045
Q14689	Disco-interacting protein 2 homolog A	-0.461959	-1.21759	-0.409278	-1.18115	+	0.00160179
Q96PE3	Type I inositol 3,4-bisphosphate 4-phosphatase	0.0426443	-0.341903	-0.229382	-0.438307	+	0.0016081
O95602	DNA-directed RNA polymerase I subunit RPA1	-1.50635	-0.325539	-1.66658	-0.500218	+	0.00160845
P50991	T-complex protein 1 subunit delta	-0.172994	-0.422752	-0.0543923	-0.237864	+	0.00161434
Q9BUL8	Programmed cell death protein 10	0.329985	0.265437	0.219091	0.100305	+	0.00161464
Q9BVT8	Transmembrane and ubiquitin-like domain-containing protein 1	-1.0619	-1.11716	-0.26708	-0.336428	+	0.00162052
Q15170	Transcription elongation factor A protein-like 1	0.69332	-0.0159575	1.01364	0.289244	+	0.00162222
Q06190	Serine/threonine-protein phosphatase 2A regulatory subunit B'' subunit alpha	0.935837	0.990592	2.2302	2.26963	+	0.00162723
Q13325	Interferon-induced protein with tetratricopeptide repeats 5	0.867106	0.273814	2.1306	1.26843	+	0.0016348
Q9UMY4	Sorting nexin-12	-0.0409718	-0.194295	-0.112475	-0.289827	+	0.00163908
Q12982	BCL2/adenovirus E1B 19 kDa protein-interacting protein 2	-0.586406	-0.390245	-0.270556	-0.0892673	+	0.00163947
Q5NDL2	EGF domain-specific O-linked N-acetylglucosamine transferase	0.0356239	0.194087	0.407081	0.382944	+	0.00163978
O95848	Uridine diphosphate glucose pyrophosphatase	-0.325539	-0.0543923	-0.524915	-0.268817	+	0.0016435
P49915	GMP synthase [glutamine-hydrolyzing]	-0.115597	-0.207561	-0.174621	-0.249822	+	0.00164578
Q68DA7	Formin-1	0.159629	0.27262	0.404903	0.50284	+	0.00165262
Q9NWT1	p21-activated protein kinase-interacting protein 1	-0.101598	-0.204233	-0.369595	-0.413115	+	0.00165429
P09913	Interferon-induced protein with tetratricopeptide repeats 2	2.36233	0.480265	3.76447	2.24092	+	0.00165472
Q96PU8	Protein quaking	-0.251539	-0.132894	-0.153607	-0.0649175	+	0.00165653
P11215	Integrin alpha-M	0.041243	0.471968	0.607863	0.9115	+	0.00165701
O00479	High mobility group nucleosome-binding domain-containing protein 4	0.49057	0.279768	1.4489	1.22219	+	0.00165918
P06744	Glucose-6-phosphate isomerase	0.302173	0.141433	0.275007	0.112366	+	0.00165932
Q8NG68	Tubulin--tyrosine ligase	1.34483	1.6234	0.24245	0.505891	+	0.00169304
Q96A57	Transmembrane protein 230	-1.91594	-0.836501	-1.35476	-0.288065	+	0.00169522
P00742	Activated factor Xa heavy chain;Coagulation factor X;Factor X heavy chain;Factor X light chain	0.685267	0.178874	1.74071	1.21909	+	0.00169654
P04278	Sex hormone-binding globulin	0.809826	0.0200577	1.62246	0.816395	+	0.00170073
Q86XJ1	GAS2-like protein 3	0.896078	0.0114957	1.07245	0.172487	+	0.00170213
Q00535	Cyclin-dependent kinase 5	-0.260152	-0.239566	-0.0291463	-0.0938791	+	0.00170538
Q5TBB1	Ribonuclease H2 subunit B	-0.477944	-0.145605	-0.72738	-0.619271	+	0.00170595
P61812	Latency-associated peptide;Transforming growth factor beta-2	1.06488	0.935837	0.320773	0.176323	+	0.00170758
Q96DT6	Cysteine protease ATG4C	-0.177882	-0.844251	-0.0262051	-0.634867	+	0.00170846
P50579	Methionine aminopeptidase 2	-0.354759	-0.586406	-0.140826	-0.222633	+	0.00172022
Q96C90	Protein phosphatase 1 regulatory subunit 14B	0.884403	1.01293	0.313826	0.426533	+	0.00172153
Q9ULC4	Malignant T-cell-amplified sequence 1	-0.190997	-0.0573916	-0.137648	-0.120294	+	0.00172558
Q07617	Sperm-associated antigen 1	0.435095	0.783247	0.512985	0.84559	+	0.00173019
P28074	Proteasome subunit beta type-5	-0.547932	-0.788365	0.00144204	-0.554273	+	0.00173594
P46734	Dual specificity mitogen-activated protein kinase kinase 3	0.303342	0.100305	0.738984	0.518032	+	0.00173614
O14545	TRAF-type zinc finger domain-containing protein 1	1.2394	0.52707	1.90304	1.22589	+	0.00173625
O14625	C-X-C motif chemokine 11	4.69181	1.26604	5.5995	2.15834	+	0.00173831
Q9NSD9	Phenylalanine--tRNA ligase beta subunit	-0.0232697	-0.139236	-0.16004	-0.237864	+	0.00174923
Q14117	Dihydropyrimidinase	0.849599	0.104337	1.98586	1.22466	+	0.00175186
P25685	DnaJ homolog subfamily B member 1	-0.00868222	-0.110916	-0.0634091	-0.229382	+	0.00175677
P49116	Nuclear receptor subfamily 2 group C member 2	-0.442222	-0.0174171	-0.567041	-0.15682	+	0.00176013
P05452	Tetranectin	0.737254	0.0356239	1.62667	0.90381	+	0.00176034
Q99707	Methionine synthase	-0.305788	-0.687335	-0.0862011	-0.571322	+	0.00176061
Q9NUW8	Tyrosyl-DNA phosphodiesterase 1	-0.176251	-0.325539	-0.125006	-0.289827	+	0.00176252
O15511	Actin-related protein 2/3 complex subunit 5	0.191563	0.399445	0.0949116	0.219091	+	0.0017697
Q9UPY3	Endoribonuclease Dicer	-0.161653	-0.0816138	-0.186065	-0.207561	+	0.00177012
Q14527	Helicase-like transcription factor	-1.73697	-0.643856	-2.30757	-1.23447	+	0.00177393
Q13393	Phospholipase D1	-0.833927	-0.481968	-0.514573	-0.177882	+	0.00177513
Q9UNN5	FAS-associated factor 1	-0.384584	-0.120294	-0.541618	-0.325539	+	0.00177567
P01584	Interleukin-1 beta	2.90072	1.73292	5.06914	3.86918	+	0.00177699
Q9NRD1	F-box only protein 6	1.41088	0.385155	3.04911	1.80941	+	0.00179424
Q9NSA2	Potassium voltage-gated channel subfamily D member 1	0.253384	1.47405	0.53107	1.73639	+	0.00180072
Q9Y678	Coatomer subunit gamma-1	-0.352916	-0.397828	-0.077041	-0.112475	+	0.00180297
Q96CS7	Pleckstrin homology domain-containing family B member 2	-0.668868	-0.260152	-0.592919	-0.199255	+	0.00180302
P63098	Calcineurin subunit B type 1	0.900722	0.864731	0.395063	0.283329	+	0.00181259
P17612	cAMP-dependent protein kinase catalytic subunit alpha	0.328837	0.257011	0.24245	0.173767	+	0.00181419
Q9NX08	COMM domain-containing protein 8	0.612588	1.20602	0.132248	0.584	+	0.00181529
Q8TDF6	RAS guanyl-releasing protein 4	-0.72977	-1.68966	-0.0424568	-1.0145	+	0.00181968
P41250	Glycine--tRNA ligase	0.124328	0.199123	0.00719549	0.100305	+	0.00182567
Q07666	KH domain-containing, RNA-binding, signal transduction-associated protein 1	-0.07552	-0.260152	-0.0469211	-0.229382	+	0.00183072
Q8NCW5	NAD(P)H-hydrate epimerase	-0.0469211	-0.0380064	-0.110916	-0.150401	+	0.00183086
P30519	Heme oxygenase 2	-0.052895	-0.164884	-0.343732	-0.434403	+	0.00184765
Q8TBA6	Golgin subfamily A member 5	-0.836501	-0.0394883	-1.0499	-0.268817	+	0.00184858
P53671	LIM domain kinase 2	1.25217	0.111031	1.92638	0.788268	+	0.00184865
P01008	Antithrombin-III	0.667211	0.0717627	1.48285	0.829444	+	0.00184875
O14519	Cyclin-dependent kinase 2-associated protein 1	2.54992	3.16205	0.570463	1.16736	+	0.001851
Q9UBX1	Cathepsin F	0.125651	0.538041	0.909965	1.30743	+	0.00185333
Q06330	Recombining binding protein suppressor of hairless	-0.200913	-0.894322	-0.166503	-0.446148	+	0.00185839
Q9BPX5	Actin-related protein 2/3 complex subunit 5-like protein	1.04404	1.76384	0.141433	0.67717	+	0.00185873
Q9H0X4	Protein ITFG3	-1.22095	-0.052895	-1.87303	-0.720232	+	0.0018646
O14920	Inhibitor of nuclear factor kappa-B kinase subunit beta	-0.364013	-0.434403	-0.0985055	-0.100051	+	0.00187565
Q7Z3K3	Pogo transposable element with ZNF domain	0.443607	0.724214	0.616358	0.567545	+	0.00187964
Q8NBL1	Protein O-glucosyltransferase 1	-0.140826	-0.190997	-0.207561	-0.321928	+	0.00188035
P00734	Activation peptide fragment 1;Activation peptide fragment 2;Prothrombin;Thrombin heavy chain;Thrombin light chain	0.374066	0.297485	1.33971	1.2394	+	0.00188128
O60488	Long-chain-fatty-acid--CoA ligase 4	0.378512	0.42975	1.09896	1.21101	+	0.00188994
Q9H2X8	Interferon alpha-inducible protein 27-like protein 2	-0.798366	-0.744197	-0.272297	-0.232769	+	0.00189208
Q9NYT0	Pleckstrin-2	0.0285691	1.10769	0.469886	1.12367	+	0.00189395
O75534	Cold shock domain-containing protein E1	-0.184425	-0.199255	-0.251539	-0.251539	+	0.00189423
P12931	Proto-oncogene tyrosine-protein kinase Src	0.9568	0.235114	1.30509	0.49774	+	0.00189793
Q9BZZ5	Apoptosis inhibitor 5	-0.349235	-0.0291463	-0.500218	-0.0831412	+	0.00190435
Q96T76	MMS19 nucleotide excision repair protein homolog	-0.341903	-0.00288824	-0.450084	-0.125006	+	0.00190745
O95292	Vesicle-associated membrane protein-associated protein B/C	-0.349235	-0.0409718	-0.545824	-0.37707	+	0.0019146
Q16630	Cleavage and polyadenylation specificity factor subunit 6	-1.07704	-0.831358	-0.251539	-0.171368	+	0.00191703
P27449	V-type proton ATPase 16 kDa proteolipid subunit	-0.424688	0.00719549	-0.550042	-0.0862011	+	0.00191921
P78539	Sushi repeat-containing protein SRPX	1.0697	0.789103	0.441484	0.145351	+	0.00192392
O43505	N-acetyllactosaminide beta-1,3-N-acetylglucosaminyltransferase	0.816395	-0.0816138	1.23389	0.445727	+	0.00192481
Q07343	cAMP-specific 3',5'-cyclic phosphodiesterase 4B	2.57652	0.861558	3.19346	1.4631	+	0.00193104
Q7LDG7	RAS guanyl-releasing protein 2	0.0758749	1.24732	0.43189	1.58785	+	0.00193379
Q96AZ6	Interferon-stimulated gene 20 kDa protein	1.92752	0.80488	4.51185	3.37379	+	0.0019406
Q9BX69	Caspase recruitment domain-containing protein 6	0.0426443	0.525067	0.608809	1.07587	+	0.00194109
O75506	Heat shock factor-binding protein 1	-0.662003	-0.518701	-0.321928	-0.194295	+	0.00194845
Q8WTS6	Histone-lysine N-methyltransferase SETD7	-0.217591	-0.186065	-0.554273	-0.351074	+	0.00194889
P02778	C-X-C motif chemokine 10;CXCL10(1-73)	3.4019	0.892974	4.27821	1.41251	+	0.00194963
Q6P4I2	WD repeat-containing protein 73	0.487486	0.0186342	0.835116	0.350497	+	0.00197019
O15260	Surfeit locus protein 4	-0.902389	-0.41889	-0.446148	0.0229004	+	0.00197949
Q9BXR6	Complement factor H-related protein 5	0.788268	0.0496307	1.66084	0.906121	+	0.00198283
P01574	Interferon beta	-1.05289	-0.597278	-1.39593	-0.954557	+	0.00198473
Q6ULP2	Aftiphilin	0.342555	0.0482362	0.126973	0.209141	+	0.00198483
A2RUS2	DENN domain-containing protein 3	-0.0394883	-0.254978	-0.508403	-0.652901	+	0.00199197
O75190	DnaJ homolog subfamily B member 6	0.611645	0.500802	1.2135	1.0321	+	0.00199235
Q9Y6H1	Coiled-coil-helix-coiled-coil-helix domain-containing protein 2, mitochondrial	-1.89432	-0.524915	-1.74662	-0.260152	+	0.00199911
Q9H1B7	Interferon regulatory factor 2-binding protein-like	0.264236	0.435095	0.117695	0.295135	+	0.00201314
O94817	Ubiquitin-like protein ATG12	-0.380822	-0.562772	-0.123434	-0.321928	+	0.00201637
Q13561	Dynactin subunit 2	0.235114	0.438293	0.205393	0.0384361	+	0.00201765
Q96B36	Proline-rich AKT1 substrate 1	-0.231075	-0.100051	-0.524915	-0.411195	+	0.00201843
P15531	Nucleoside diphosphate kinase A	1.13553	1.22527	0.24123	0.261832	+	0.00201946
Q13277	Syntaxin-3	-0.531156	-0.736966	-0.128156	-0.234465	+	0.00202169
P52597	Heterogeneous nuclear ribonucleoprotein F;Heterogeneous nuclear ribonucleoprotein F, N-terminally processed	-0.217591	-0.202572	-0.101598	-0.0709665	+	0.00202198
Q9UII4	E3 ISG15--protein ligase HERC5	1.56511	1.42653	3.49288	3.40327	+	0.00202268
P12270	Nucleoprotein TPR	0.468844	0.0285691	1.16285	0.707525	+	0.00202492
Q00796	Sorbitol dehydrogenase	-0.227692	-0.438307	-0.0174171	-0.26708	+	0.00202763
Q9UDR5	Alpha-aminoadipic semialdehyde synthase, mitochondrial;Lysine ketoglutarate reductase;Saccharopine dehydrogenase	-0.76366	-0.300448	-1.19429	-0.744197	+	0.00203104
P51790	H(+)/Cl(-) exchange transporter 3	-0.307573	-0.253257	-0.244685	-0.205896	+	0.00203629
Q9BSK2	Solute carrier family 25 member 33	0.620117	0.120352	1.08202	0.566572	+	0.00203933
Q9BPZ3	Polyadenylate-binding protein-interacting protein 2	0.349365	0.196607	0.149259	0.104337	+	0.00204168
Q9UMS6	Synaptopodin-2	-0.321928	-0.190997	-1.24811	-1.13289	+	0.00205274
Q8WUM4	Programmed cell death 6-interacting protein	0.151859	0.0440444	0.275007	0.125651	+	0.00206349
Q9UHX1	Poly(U)-binding-splicing factor PUF60	-0.112475	-0.32916	-0.011588	-0.192645	+	0.00206454
Q86X76	Nitrilase homolog 1	0.296311	0.111031	0.140124	0.0854246	+	0.00207846
Q15165	Serum paraoxonase/arylesterase 2	0.266637	0.365133	0.0607391	0.187768	+	0.00208282
Q6ZQV5	Zinc finger protein 788	0.57918	1.12168	1.79618	2.32366	+	0.00208344
P36543	V-type proton ATPase subunit E 1	0.209141	0.470927	0.0786098	0.351628	+	0.00208739
P62269	40S ribosomal protein S18	-0.100051	-0.101598	-0.0573916	-0.22095	+	0.00209687
Q86UW9	Probable E3 ubiquitin-protein ligase DTX2	0.437228	0.102994	1.19912	0.496718	+	0.00209825
P49789	Bis(5'-adenosyl)-triphosphatase	-0.0603973	-0.209228	-0.171368	-0.349235	+	0.00210483
O75676	Ribosomal protein S6 kinase alpha-4	-1.66658	-0.531156	-2.13289	-1.0145	+	0.00210507
Q8TB52	F-box only protein 30	0.528071	0.237564	1.01721	0.711054	+	0.0021092
Q86TG7	Retrotransposon-derived protein PEG10	-0.0954196	-0.351074	-0.286304	-0.558517	+	0.00211592
P15954	Cytochrome c oxidase subunit 7C, mitochondrial	0.537048	1.10903	-0.0174171	0.546956	+	0.00212179
P04080	Cystatin-B	0.226508	-0.018878	0.328837	0.111031	+	0.00212427
Q9Y287	BRI2 intracellular domain;BRI2, membrane form;Bri23 peptide;BRI2C, soluble form;Integral membrane protein 2B	0.725959	0.283329	0.379621	-0.0174171	+	0.00213452
Q96S59	Ran-binding protein 9	0.436162	0.615416	0.926759	0.864731	+	0.00214507
O95149	Snurportin-1	-0.246395	-0.430509	-0.0603973	-0.312939	+	0.00215884
Q9BUK0	Coiled-coil-helix-coiled-coil-helix domain-containing protein 7	-1.68501	-0.362158	-1.72261	-0.413115	+	0.00216618
Q9GZM3	DNA-directed RNA polymerase II subunit RPB11-b1	0.190299	0.732052	0.177599	0.703101	+	0.0021709
Q9H9Q4	Non-homologous end-joining factor 1	-0.58208	-0.37707	-0.761213	-0.571322	+	0.00217466
P46736	Lys-63-specific deubiquitinase BRCC36	-0.172994	-0.332789	-0.0969617	-0.323733	+	0.00217552
P04196	Histidine-rich glycoprotein	0.604071	0.0271541	1.39342	0.800745	+	0.00217619
A6NHR9	Structural maintenance of chromosomes flexible hinge domain-containing protein 1	0.553852	0.191563	0.900722	0.441484	+	0.00218854
P62701	40S ribosomal protein S4, X isoform	-0.140826	-0.1976	-0.00433462	-0.168123	+	0.00219156
Q3BBV0	Neuroblastoma breakpoint family member 1	1.05658	0.0299829	2.30363	1.26243	+	0.00219456
P62857	40S ribosomal protein S28	-0.210897	-0.103147	-0.263612	-0.24127	+	0.00219761
Q9UKV3	Apoptotic chromatin condensation inducer in the nucleus	-0.15682	2.44493	0.634129	3.22018	+	0.00221318
A6NIH7	Protein unc-119 homolog B	-0.741783	-0.148801	-1.17137	-0.595097	+	0.0022142
Q92685	Dol-P-Man:Man(5)GlcNAc(2)-PP-Dol alpha-1,3-mannosyltransferase	0.458382	0.178874	1.36289	1.06833	+	0.00221628
P07148	Fatty acid-binding protein, liver	0.840765	0.00432164	1.54003	0.656268	+	0.00221713
Q8TB72	Pumilio homolog 2	-0.516636	-0.409278	-0.332789	-0.234465	+	0.00223157
P06746	DNA polymerase beta	-0.452057	-0.311148	-0.307573	-0.140826	+	0.00223173
P30988	Calcitonin receptor	0.644318	0.0257376	1.46415	0.831067	+	0.00223454
Q9GZN2	Homeobox protein TGIF2	1.21288	0.692427	1.95494	1.419	+	0.00223681
O15431	High affinity copper uptake protein 1	-0.365871	-0.492078	0.0299829	-0.181149	+	0.00224213
P62899	60S ribosomal protein L31	-0.194295	-0.115597	-0.343732	-0.284546	+	0.00224362
Q9NRN5	Olfactomedin-like protein 3	0.584962	-0.00288824	1.07656	0.559736	+	0.00225102
Q9GZR2	RNA exonuclease 4	-0.698998	-0.236164	-0.579922	-0.0954196	+	0.00225903
P11172	Orotate phosphoribosyltransferase;Orotidine 5'-phosphate decarboxylase;Uridine 5'-monophosphate synthase	0.323082	0.521051	0.109695	0.200379	+	0.00226591
P26992	Ciliary neurotrophic factor receptor subunit alpha	2.47483	1.72465	1.06419	0.298658	+	0.00226965
Q8NHL6	Leukocyte immunoglobulin-like receptor subfamily B member 1	0.366252	0.396159	1.37962	1.39397	+	0.00227992
Q86UD1	Out at first protein homolog	0.871844	-0.0469211	1.68122	0.746743	+	0.00229145
Q7Z7G0	Target of Nesh-SH3	0.415759	0.133564	1.31962	1.02219	+	0.00229411
Q9Y4H4	G-protein-signaling modulator 3	1.8508	2.28865	0.479231	0.901495	+	0.00229785
Q9NQW6	Actin-binding protein anillin	0.719841	0.0398403	1.61871	0.922959	+	0.00230452
Q9Y2I8	WD repeat-containing protein 37	-0.150401	-0.300448	-0.00868222	-0.186065	+	0.00230657
P98172	Ephrin-B1	-0.349235	-0.281036	-0.169745	-0.261881	+	0.00230884
P00450	Ceruloplasmin	0.722466	0.0257376	1.69332	1.20664	+	0.00230964
P47813	Eukaryotic translation initiation factor 1A, X-chromosomal	0.0057592	-0.0831412	-0.209228	-0.22095	+	0.00232299
Q92545	Transmembrane protein 131	-1.83136	-1.22432	-0.803393	-0.212568	+	0.00232481
Q6IAA8	Ragulator complex protein LAMTOR1	-1.38082	-1.48197	-0.270556	-0.529073	+	0.00232487
Q9H6Y7	E3 ubiquitin-protein ligase RNF167	-1.32554	-0.171368	-2.12029	-0.982791	+	0.00233104
Q99798	Aconitate hydratase, mitochondrial	0.177599	0.273814	0.0200577	0.126973	+	0.00233642
Q96H12	Myb/SANT-like DNA-binding domain-containing protein 3	0.858379	-0.117161	1.60122	0.6107	+	0.00234288
Q7L1W4	Leucine-rich repeat-containing protein 8D	-1.63487	-0.158429	-1.66658	-0.209228	+	0.00234319
P19174	1-phosphatidylinositol 4,5-bisphosphate phosphodiesterase gamma-1	-0.0740006	-0.274041	-0.463947	-0.569179	+	0.00235133
Q9NSC5	Homer protein homolog 3	-0.171368	-0.798366	-0.0694519	-0.554273	+	0.00235822
O75340	Programmed cell death protein 6	0.50284	0.674461	0.130931	0.291604	+	0.00236151
Q96D15	Reticulocalbin-3	0.421156	0.123004	1.42223	0.946357	+	0.00236791
Q9H2C0	Gigaxonin	-0.246395	-0.239566	-0.382701	-0.392137	+	0.0023823
Q9UKB1	F-box/WD repeat-containing protein 11	0.10165	0.404903	0.371838	0.293959	+	0.00238898
P35244	Replication protein A 14 kDa subunit	-0.182786	-0.120294	-0.222633	-0.164884	+	0.00239183
Q15629	Translocating chain-associated membrane protein 1	-1.75633	-0.0892673	-1.7084	-0.0588937	+	0.00239371
Q06323	Proteasome activator complex subunit 1	0.407081	0.125651	0.21661	0.0593554	+	0.00239769
Q9Y4Z0	U6 snRNA-associated Sm-like protein LSm4	-0.168123	-0.0862011	-0.307573	-0.204233	+	0.0024188
Q9H4I3	TraB domain-containing protein	-0.316528	-0.302226	-0.131313	-0.179515	+	0.00242058
Q6ZUX3	Protein FAM179A	0.291604	0.204141	0.201634	0.0989585	+	0.00242739
Q16394	Exostosin-1	0.902267	0.725959	0.38405	0.192825	+	0.00243115
H3BN30	Uncharacterized protein C16orf97	0.659011	-0.0573916	1.10232	0.369606	+	0.00243544
Q7KZI7	Serine/threonine-protein kinase MARK2	0.196607	0.0731348	0.412511	0.182692	+	0.00243547
Q7Z5Y7	BTB/POZ domain-containing protein KCTD20	-0.0262051	-0.106249	-0.0424568	-0.136062	+	0.00243858
P62424	60S ribosomal protein L7a	-0.362158	-0.125006	-0.265345	-0.117161	+	0.0024397
Q9NS00	Glycoprotein-N-acetylgalactosamine 3-beta-galactosyltransferase 1	0.989866	0.171207	0.933573	0.0989585	+	0.00244259
Q8TF68	Zinc finger protein 384	0.792439	0.339137	2.17153	1.7031	+	0.00244331
H7BZ55		0.917623	0.952334	0.275007	0.295135	+	0.00244905
Q9UGV2	Protein NDRG3	-0.0938791	-0.407364	-0.100051	-0.416962	+	0.0024568
Q9Y2S7	Polymerase delta-interacting protein 2	-0.192645	-0.166503	-0.314733	-0.258425	+	0.00247444
Q16822	Phosphoenolpyruvate carboxykinase [GTP], mitochondrial	0.0100636	0.427606	0.129613	0.470927	+	0.00247992
Q99717	Mothers against decapentaplegic homolog 5	-0.104697	-0.0862011	-0.512514	-0.510457	+	0.00249112
P07205	Phosphoglycerate kinase 2	1.02928	0.400538	0.882839	0.238787	+	0.00249829
Q8WX93	Palladin	-0.320126	-0.924125	-0.07552	-0.662003	+	0.00250706
Q9NWV4	UPF0587 protein C1orf123	-0.0350469	-0.0101344	-0.12658	-0.232769	+	0.00250745
Q9NRN9	Methyltransferase-like protein 5	-0.184425	-0.354759	-0.434403	-0.621488	+	0.00251794
Q9BX97	Plasmalemma vesicle-associated protein	0.796598	-0.0709665	1.64155	0.77484	+	0.00251942
Q3KQV9	UDP-N-acetylhexosamine pyrophosphorylase-like protein 1	-0.275786	-0.628162	-0.148801	-0.473931	+	0.00252248
O95379	Tumor necrosis factor alpha-induced protein 8	0.305679	0.172487	0.621993	0.369606	+	0.0025279
Q38SD2	Leucine-rich repeat serine/threonine-protein kinase 1	-0.121863	-0.244685	-0.077041	-0.21424	+	0.00253674
O95628	CCR4-NOT transcription complex subunit 4	0.265437	0.0229004	0.565597	0.15056	+	0.00254139
Q96JG8	Melanoma-associated antigen D4	-0.531156	-0.560643	-1.41504	-1.46196	+	0.0025437
O95486	Protein transport protein Sec24A	0.266637	0.24245	0.21661	0.0894982	+	0.00254526
P62888	60S ribosomal protein L30	-0.0724828	-0.0603973	-0.131313	-0.145605	+	0.00255081
P23368	NAD-dependent malic enzyme, mitochondrial	0.176323	0.140124	0.41684	0.371838	+	0.00255602
Q9H2I8	Leucine-rich repeat-containing protein C10orf11	-0.172994	-0.0394883	-0.584241	-0.463947	+	0.00256599
Q9H7S9	Zinc finger protein 703	-1.45008	-1.35845	-1.22769	-1.15521	+	0.00257223
P17706	Tyrosine-protein phosphatase non-receptor type 2	0.393965	0.00288247	0.689746	0.214125	+	0.00257369
Q8NC96	Adaptin ear-binding coat-associated protein 1	0.202888	0.141433	0.0662615	0.124328	+	0.00257529
Q9BRX2	Protein pelota homolog	-0.139236	-0.325539	-0.139236	-0.362158	+	0.00258844
P54920	Alpha-soluble NSF attachment protein	0.513996	0.144046	0.919912	0.402722	+	0.00260328
P08253	72 kDa type IV collagenase;PEX	0.559736	-0.00723156	1.29396	0.690641	+	0.00260385
P19827	Inter-alpha-trypsin inhibitor heavy chain H1	0.327687	0.154454	1.34653	0.833497	+	0.00261645
Q5JTD0	Tight junction-associated protein 1	-0.0558912	0.329985	0.426533	0.250962	+	0.00261889
Q9NS86	LanC-like protein 2	0.185232	0.721591	0.0342158	0.22404	+	0.00262178
Q5T447	E3 ubiquitin-protein ligase HECTD3	-0.0454315	-0.334607	-0.117161	-0.222633	+	0.00262187
Q6FIF0	AN1-type zinc finger protein 6	-0.713119	-0.560643	-0.284546	-0.161653	+	0.00262473
Q8NCC3	Group XV phospholipase A2	-0.129734	-0.168123	-0.696658	-0.606035	+	0.00263559
P61764	Syntaxin-binding protein 1	-0.209228	-0.236164	-0.169745	-0.0816138	+	0.00263729
P00966	Argininosuccinate synthase	0.189034	0.921436	0.288063	0.639695	+	0.00264729
Q13496	Myotubularin	-0.295128	-0.121863	-0.650635	-0.518701	+	0.00265099
Q8ND56	Protein LSM14 homolog A	-0.204233	-0.14401	-0.37146	-0.224317	+	0.00265278
Q9ULT8	E3 ubiquitin-protein ligase HECTD1	-0.375197	-0.0454315	-0.516636	-0.0439433	+	0.00266147
P13236	C-C motif chemokine 4;MIP-1-beta(3-69)	1.67942	0.435095	3.1375	1.68751	+	0.00266892
Q08209	Serine/threonine-protein phosphatase 2B catalytic subunit alpha isoform	-0.158429	-0.454032	-0.0424568	-0.234465	+	0.00267248
Q9UJY1	Heat shock protein beta-8	-0.0709665	-0.210897	-0.588574	-0.780909	+	0.00267513
Q9Y6D6	Brefeldin A-inhibited guanine nucleotide-exchange protein 1	-2.95456	-0.652901	-2.50635	-0.22095	+	0.00267858
Q96EY5	Multivesicular body subunit 12A	-0.550042	-0.190997	-0.560643	-0.0846703	+	0.0026818
Q9H0S4	Probable ATP-dependent RNA helicase DDX47	-0.336428	-0.426625	-0.673463	-0.413115	+	0.00269275
P61966	AP-1 complex subunit sigma-1A	0.555816	-0.0664274	1.01006	0.372952	+	0.00269282
P09382	Galectin-1	0.40163	0.195348	0.504875	0.276199	+	0.00269679
Q9UHD8	Septin-9	-0.136062	-0.077041	-0.0499049	-0.0709665	+	0.00270834
P31689	DnaJ homolog subfamily A member 1	0.706641	0.352758	1.01863	0.587845	+	0.00271024
Q8IZQ5	Selenoprotein H	-0.311148	-0.200913	-0.210897	-0.0350469	+	0.00271664
Q9Y2K3	Myosin-15	0.189034	0.136191	0.844787	0.777367	+	0.0027215
P46778	60S ribosomal protein L21	-0.120294	-0.152003	-0.0954196	-0.172994	+	0.00272873
Q7L8W6	Diphthine--ammonia ligase	-0.713119	-0.666576	-0.795859	-0.691989	+	0.00273409
Q6IA69	Glutamine-dependent NAD(+) synthetase	-0.0985055	-0.236164	-0.0985055	-0.207561	+	0.00275811
Q8IY33	MICAL-like protein 2	0.874207	0.54201	-0.0101344	0.78576	+	0.00276528
P55786	Puromycin-sensitive aminopeptidase	-0.0724828	-0.117161	-0.0439433	-0.0877334	+	0.00276778
A5D8V6	Vacuolar protein sorting-associated protein 37C	0.657183	0.97673	0.365133	0.669027	+	0.00277582
Q9H939	Proline-serine-threonine phosphatase-interacting protein 2	0.585924	-0.0262051	1.51248	0.885965	+	0.00277847
Q9BYK8	Helicase with zinc finger domain 2	1.54794	1.10299	3.70255	3.21847	+	0.00278959
Q9UPY8	Microtubule-associated protein RP/EB family member 3	0.565597	0.524064	0.16221	0.238787	+	0.00279894
O00287	Regulatory factor X-associated protein	-0.685014	-0.0101344	-1.2723	-0.612638	+	0.00280673
P51116	Fragile X mental retardation syndrome-related protein 2	0.141433	0.145351	0.111031	0.129613	+	0.00281139
Q99633	Pre-mRNA-splicing factor 18	0.164786	0.00288247	0.219091	0.125651	+	0.00282281
Q9H2W6	39S ribosomal protein L46, mitochondrial	-0.229382	-0.118727	-0.296899	-0.323733	+	0.00282977
O15335	Chondroadherin	0.615416	-0.0394883	1.70044	1.0314	+	0.0028377
Q03989	AT-rich interactive domain-containing protein 5A	0.83754	0.73292	1.02857	0.908429	+	0.00283855
P61221	ATP-binding cassette sub-family E member 1	-0.100051	-0.142417	-0.392137	-0.277534	+	0.00284626
Q9BSV6	tRNA-splicing endonuclease subunit Sen34	-0.386468	-0.341903	-0.841663	-0.813499	+	0.00284689
A6ND36	Protein FAM83G	1.49621	2.48027	1.02715	1.99567	+	0.00284901
P56524	Histone deacetylase 4	-2.61706	-0.852042	-2.51457	-0.768568	+	0.00285182
Q8NFW8	N-acylneuraminate cytidylyltransferase	0.00432164	0.238787	0.336855	0.575312	+	0.00286344
O00425	Insulin-like growth factor 2 mRNA-binding protein 3	-0.181149	-0.512514	-0.00723156	-0.24127	+	0.00288028
P49459	Ubiquitin-conjugating enzyme E2 A	0.519039	0.297485	0.70044	0.291604	+	0.00288174
P16278	Beta-galactosidase	0.250962	0.479231	0.0607391	0.22404	+	0.00290278
Q86V88	Magnesium-dependent phosphatase 1	0.0881415	0.0496307	0.301002	0.201634	+	0.00290969
Q9NUX5	Protection of telomeres protein 1	-1.13289	-0.698998	-0.687335	-0.272297	+	0.00290971
Q6ZNA5	Ferric-chelate reductase 1	1.03492	1.87066	0.153157	0.97306	+	0.00291058
Q9NY93	Probable ATP-dependent RNA helicase DDX56	-0.263612	-0.577767	-0.0831412	-0.413115	+	0.00291263
P17568	NADH dehydrogenase [ubiquinone] 1 beta subcomplex subunit 7	-0.14401	-0.0800879	-0.436354	-0.291592	+	0.00291325
Q16875	6-phosphofructo-2-kinase;6-phosphofructo-2-kinase/fructose-2,6-bisphosphatase 3;Fructose-2,6-bisphosphatase	0.878921	1.04544	0.704872	0.759582	+	0.00293184
P61024	Cyclin-dependent kinases regulatory subunit 1	-0.875672	0.0214797	-1.30401	-0.42082	+	0.0029353
P22105	Tenascin-X	0.746743	0.0745054	1.78325	0.97306	+	0.00294206
Q15459	Splicing factor 3A subunit 1	-0.0740006	-0.0862011	-0.0573916	-0.0543923	+	0.00294988
Q6P2E9	Enhancer of mRNA-decapping protein 4	-0.0558912	-0.139236	-0.0923401	-0.210897	+	0.00295536
Q9H3P2	Negative elongation factor A	-1.09851	-0.440264	-0.891643	-0.125006	+	0.00295744
Q8WUH1	Protein Churchill	-0.691989	-0.171368	-0.862496	-0.321928	+	0.00296104
O00187	Mannan-binding lectin serine protease 2;Mannan-binding lectin serine protease 2 A chain;Mannan-binding lectin serine protease 2 B chain	-0.349235	-0.483985	-0.190997	-0.341903	+	0.00297173
Q9NWT8	Aurora kinase A-interacting protein	0.116365	0.0676387	0.632268	0.567545	+	0.00297377
Q02388	Collagen alpha-1(VII) chain	0.823749	0.115033	2.89724	2.17313	+	0.00297642
Q9Y2L9	Leucine-rich repeat and calponin homology domain-containing protein 1	0.486457	1.35332	0.100305	0.78576	+	0.00298074
Q96BP3	Peptidylprolyl isomerase domain and WD repeat-containing protein 1	-0.0800879	-0.0649175	-0.0454315	-0.261881	+	0.00300187
Q9Y5X1	Sorting nexin-9	0.238787	0.0989585	0.440421	0.267835	+	0.00301085
Q9NQ92	Coordinator of PRMT5 and differentiation stimulator	-0.314733	-0.302226	-0.288065	-0.237864	+	0.00301334
P19022	Cadherin-2	0.493647	0.128293	1.07313	0.588805	+	0.00301344
O00567	Nucleolar protein 56	-1.16165	-0.85726	-0.533242	-0.0306193	+	0.00301585
Q9UBI1	COMM domain-containing protein 3	0.187768	0.192825	-0.0306193	0.181421	+	0.00302112
O60304	Zinc finger protein 500	0.761285	-0.0694519	2.26694	1.42062	+	0.00302862
Q9H5V9	UPF0428 protein CXorf56	2.05415	1.301	0.884403	0.116365	+	0.00303798
Q9BRS8	La-related protein 6	-0.21424	-1.06794	-0.268817	-1.13606	+	0.00303813
Q9BWF3	RNA-binding protein 4	-0.109359	-0.101598	-0.117161	-0.155213	+	0.00303915
Q9NZL9	Methionine adenosyltransferase 2 subunit beta	0.418999	-0.0439433	0.458382	0.0881415	+	0.00304464
Q9BW60	Elongation of very long chain fatty acids protein 1	-1.33643	-0.289827	-1.43831	-0.405451	+	0.00304936
Q9Y666	Solute carrier family 12 member 7	-0.790859	-1.52284	0.00432164	-0.744197	+	0.00305986
Q9BXK1	Krueppel-like factor 16	-1.5951	-0.753896	-1.09542	-0.270556	+	0.00306398
Q5TC84	Opioid growth factor receptor-like protein 1	0.116365	0.325386	0.355016	0.333424	+	0.00306772
O60678	Protein arginine N-methyltransferase 3	-0.112475	-0.22095	-0.369595	-0.407364	+	0.00307568
Q9UQC2	GRB2-associated-binding protein 2	0.176323	0.201634	0.92448	0.935082	+	0.00308233
O14656	Torsin-1A	0.410341	0.0593554	0.682573	0.244887	+	0.00308796
Q9Y5K8	V-type proton ATPase subunit D	0.115033	0.40163	0.0607391	0.254594	+	0.00308905
Q9Y625	Glypican-6;Secreted glypican-6	-0.780909	-0.077041	-1.89432	-1.20756	+	0.00310984
Q15637	Splicing factor 1	-0.195946	-0.226004	0.0143553	-0.104697	+	0.00312827
Q9BX95	Sphingosine-1-phosphate phosphatase 1	-0.698998	-0.148801	-0.844251	-0.309359	+	0.00314207
Q9H3Y8	Pancreatic progenitor cell differentiation and proliferation factor	0.205393	0.603122	0.191563	0.573375	+	0.00314308
Q969T9	WW domain-binding protein 2	-0.077041	-0.171368	-0.0985055	-0.163268	+	0.0031743
O14879	Interferon-induced protein with tetratricopeptide repeats 3	1.95308	0.496718	4.70924	4.04159	+	0.003176
Q9BXX0	EMILIN-2	0.817214	0.0468402	1.91533	1.31904	+	0.00318138
Q9H0B6	Kinesin light chain 2	0.760434	0.442545	0.403813	0.0731348	+	0.00318683
O75179	Ankyrin repeat domain-containing protein 17	-2.60823	-2.45799	-0.694321	-0.560643	+	0.00321585
P13929	Beta-enolase	0.368489	-0.0291463	1.146	0.73292	+	0.00323114
Q9NYQ8	Protocadherin Fat 2	0.292782	0.0593554	0.736388	0.486457	+	0.00324084
Q9Y2Z9	Ubiquinone biosynthesis monooxygenase COQ6	-0.164884	0.0827026	-0.28279	-0.15682	+	0.00324219
O43426	Synaptojanin-1	0.341416	-0.0454315	0.474047	0.24123	+	0.00325985
Q96I25	Splicing factor 45	-0.0439433	-0.128156	-0.0588937	-0.118727	+	0.00326237
Q96M96	FYVE, RhoGEF and PH domain-containing protein 4	-0.621488	-0.265345	-0.305788	-0.0174171	+	0.00327327
P14384	Carboxypeptidase M	-0.0232697	0.27023	0.464668	0.879706	+	0.00329162
O14657	Torsin-1B	1.40545	0.123004	3.02041	1.72944	+	0.00329491
P49908	Selenoprotein P	1.14796	-0.244685	2.37573	0.967169	+	0.00329506
O14832	Phytanoyl-CoA dioxygenase, peroxisomal	-1.41504	-0.367732	-2	-1.0499	+	0.00329872
Q8N2S1	Latent-transforming growth factor beta-binding protein 4	0.434028	0.0989585	1.47923	1.01863	+	0.00329889
P35249	Replication factor C subunit 4	-0.597278	-0.253257	-0.844251	-0.45799	+	0.00330283
P02765	Alpha-2-HS-glycoprotein;Alpha-2-HS-glycoprotein chain A;Alpha-2-HS-glycoprotein chain B	0.395063	0.121679	1.30451	0.937344	+	0.00330667
Q8TBX8	Phosphatidylinositol 5-phosphate 4-kinase type-2 gamma	0.639695	1.01578	-0.117161	0.496718	+	0.00331171
P55345	Protein arginine N-methyltransferase 2	0.295135	0.0579701	0.371838	0.119024	+	0.00332599
Q2TAL8	Glutamine-rich protein 1	-0.291592	-0.013043	-0.325539	-0.0619024	+	0.00333908
Q96C36	Pyrroline-5-carboxylate reductase 2	-0.263612	0.0243196	-0.687335	-0.494109	+	0.00333966
Q9ULJ7	Ankyrin repeat domain-containing protein 50	-1.22432	-0.352916	-0.84944	0.0057592	+	0.00335212
P00973	2'-5'-oligoadenylate synthase 1	1.2135	0.672652	3.4448	2.72443	+	0.00336544
P39656	Dolichyl-diphosphooligosaccharide--protein glycosyltransferase 48 kDa subunit	0.308011	0.23634	0.177599	0.102994	+	0.00339916
Q9HC38	Glyoxalase domain-containing protein 4	-0.21424	-0.411195	-0.0409718	-0.24127	+	0.00340855
Q7Z422	SUZ domain-containing protein 1	0.225275	0.563646	-0.0014434	0.321928	+	0.00341044
Q15742	NGFI-A-binding protein 2	-1.36959	-0.78339	-0.773492	-0.202572	+	0.00343707
P25445	Tumor necrosis factor receptor superfamily member 6	0.644318	1.06281	0.00288247	0.368489	+	0.00343734
P62140	Serine/threonine-protein phosphatase PP1-beta catalytic subunit	0.27023	0.153157	0.226508	0.16221	+	0.00344507
Q9NYZ1	Golgi apparatus membrane protein TVP23 homolog B	0.275007	0.041243	0.439357	0.190299	+	0.0034456
Q8TCB0	Interferon-induced protein 44	0.9855	0.66175	3.21925	2.87971	+	0.00345309
Q92974	Rho guanine nucleotide exchange factor 2	0.173767	0.140124	0.87342	0.835116	+	0.00345753
P20742	Pregnancy zone protein	0.872632	-0.103147	1.74846	0.77484	+	0.00345978
Q96TA1	Niban-like protein 1	0.0172092	0.22033	0.254594	0.543001	+	0.00347905
O75923	Dysferlin	-0.018878	0.235114	0.329985	0.703987	+	0.00351352
Q9Y6M5	Zinc transporter 1	0.554834	0.159629	2.04194	1.57966	+	0.00351592
P51688	N-sulphoglucosamine sulphohydrolase	0.126973	0.0214797	0.367371	0.297485	+	0.00352867
P49207	60S ribosomal protein L34	-0.0740006	-0.011588	-0.158429	-0.118727	+	0.00354376
P14207	Folate receptor beta	-0.971431	-2.49818	-0.293359	-1.55639	+	0.00354535
Q8IU85	Calcium/calmodulin-dependent protein kinase type 1D	-0.0969617	-0.155213	-0.182786	-0.2567	+	0.00355718
P35442	Thrombospondin-2	0.492622	0.0976109	1.56998	1.16027	+	0.003558
Q9UBV2	Protein sel-1 homolog 1	0.140124	0.189034	0.115033	0.134878	+	0.00358162
O95299	NADH dehydrogenase [ubiquinone] 1 alpha subcomplex subunit 10, mitochondrial	-0.0306193	-0.268817	-0.140826	-0.407364	+	0.00358549
Q9UH92	Max-like protein X	-0.584241	-0.0484122	-0.533242	-0.013043	+	0.00359017
Q5TC12	ATP synthase mitochondrial F1 complex assembly factor 1	-0.639355	-0.407364	-0.0454315	-0.424688	+	0.00365015
Q9UNY4	Transcription termination factor 2	-0.227692	-0.222633	-0.646112	-0.655172	+	0.00365089
Q9Y580	RNA-binding protein 7	0.126973	-0.0454315	0.316146	0.128293	+	0.00367834
Q86X52	Chondroitin sulfate synthase 1	0.500802	-0.0619024	1.04474	0.465713	+	0.00368891
Q06830	Peroxiredoxin-1	-0.0394883	-0.139236	-0.0159575	-0.114035	+	0.00369063
Q8IZD4	mRNA-decapping enzyme 1B	-0.793357	-0.0558912	-0.988504	-0.26708	+	0.00370712
Q96I24	Far upstream element-binding protein 3	-0.0573916	-0.07552	-0.077041	-0.0694519	+	0.00371599
Q14677	Clathrin interactor 1	-0.302226	-0.646112	0.0565835	-0.465938	+	0.00371717
Q9BXK5	Bcl-2-like protein 13	0.605968	0.783247	-0.0439433	0.336855	+	0.00373089
Q9NUU6	Protein FAM105A	-0.648372	0.0285691	-1.58208	-0.92139	+	0.00373476
O75204	Transmembrane protein 127	-0.573467	0.0565835	-1.53116	-0.915936	+	0.00373491
Q9P2C4	Transmembrane protein 181	-0.894322	-0.883635	-0.155213	-0.16004	+	0.00374342
P07451	Carbonic anhydrase 3	0	0.776525	0.0854246	0.846393	+	0.00375038
Q9HBL0	Tensin-1	1.146	0.493647	1.03351	0.144046	+	0.00376167
P15121	Aldose reductase	0.0648829	0.350497	0.137504	0.37629	+	0.00376324
Q04727	Transducin-like enhancer protein 4	0.403813	0.260628	1.0229	0.863939	+	0.00377741
Q969G5	Protein kinase C delta-binding protein	-0.0499049	-0.76366	-0.62371	-1.35107	+	0.00378213
Q9Y646	Carboxypeptidase Q	0.0662615	0.206643	0.364012	0.469886	+	0.00380007
Q9NUL5	UPF0515 protein C19orf66	0.626673	0.0440444	1.18587	0.504875	+	0.00380314
O75864	Protein phosphatase 1 regulatory subunit 37	0.263034	0.145351	1.1551	1.0229	+	0.00380372
O60493	Sorting nexin-3	-0.314733	-0.92139	0.0257376	-0.481968	+	0.00381441
Q9H074	Polyadenylate-binding protein-interacting protein 1	0.0538064	0.339137	0.317304	-0.0394883	+	0.00382148
Q08043	Alpha-actinin-3	-0.793357	-0.0588937	-0.873027	-0.152003	+	0.0038373
O14908	PDZ domain-containing protein GIPC1	-0.237864	-0.200913	-0.496142	-0.483985	+	0.00384673
Q9HCN4	GPN-loop GTPase 1	-1.04394	-0.277534	-1.39593	-0.535332	+	0.00384776
P08648	Integrin alpha-5;Integrin alpha-5 heavy chain;Integrin alpha-5 light chain	0.449958	0.132248	1.37518	0.742437	+	0.00386327
Q15404	Ras suppressor protein 1	0.141433	0.267835	0.119024	0.041243	+	0.00386801
Q9UNA4	DNA polymerase iota	-0.289827	-0.254978	-0.39973	-0.382701	+	0.00386982
P13489	Ribonuclease inhibitor	-0.106249	-0.279284	0.0524158	-0.168123	+	0.0038936
Q9P2K5	Myelin expression factor 2	-0.706041	-0.469929	-0.448115	-0.168123	+	0.0039022
Q9Y676	28S ribosomal protein S18b, mitochondrial	-0.865122	-0.0800879	-1.17137	-0.177882	+	0.00391817
Q8TEA8	D-tyrosyl-tRNA(Tyr) deacylase 1	-0.118727	-0.0831412	-0.189351	-0.39973	+	0.00392472
Q9Y285	Phenylalanine--tRNA ligase alpha subunit	-0.275786	-0.152003	-0.508403	-0.345564	+	0.00393812
Q6L8Q7	2',5'-phosphodiesterase 12	-0.106249	-0.140826	-0.103147	-0.12658	+	0.00394601
Q13601	KRR1 small subunit processome component homolog	-0.364013	0.0976109	-0.650635	-0.54372	+	0.00395005
Q53GT1	Kelch-like protein 22	-0.753896	-0.452057	-0.573467	-0.288065	+	0.00395476
O95429	BAG family molecular chaperone regulator 4	-0.358454	-0.37707	-0.352916	-0.386468	+	0.00396279
Q8IV50	LysM and putative peptidoglycan-binding domain-containing protein 2	0.687956	0.112366	1.3978	0.712816	+	0.00396662
Q4G148	Glucoside xylosyltransferase 1	0.750178	0.292782	0.409255	-0.0634091	+	0.00398249
O00299	Chloride intracellular channel protein 1	0.420078	-0.0588937	0.666302	0.297485	+	0.003993
P13928	Annexin A8	0.10165	-1.13606	-0.440264	-1.42663	+	0.00399864
Q13685	Angio-associated migratory cell protein	-0.100051	-0.33825	-0.0218043	-0.325539	+	0.00400114
Q9Y3C1	Nucleolar protein 16	-0.547932	0.0565835	-0.634867	-0.327348	+	0.00401742
P06681	Complement C2;Complement C2a fragment;Complement C2b fragment	0.720716	0.0313951	0.659011	0.0370308	+	0.0040347
P01024	Acylation stimulating protein;C3a anaphylatoxin;Complement C3;Complement C3 alpha chain;Complement C3 beta chain;Complement C3b alpha' chain;Complement C3c alpha' chain fragment 1;Complement C3c alpha' chain fragment 2;Complement C3d fragment;Complement C3dg fragment;Complement C3f fragment;Complement C3g fragment	0.570463	-0.147202	1.54151	0.748461	+	0.0040499
Q9NRY4	Rho GTPase-activating protein 35	-0.158429	-0.537424	-0.0499049	-0.384584	+	0.00407332
O95983	Methyl-CpG-binding domain protein 3	-0.621488	-0.446148	-0.436354	-0.277534	+	0.00408528
P15151	Poliovirus receptor	-0.85726	-0.706041	-0.153607	-0.0174171	+	0.00409715
O95155	Ubiquitin conjugation factor E4 B	-1.2969	-0.603841	-1.45403	-0.773492	+	0.00410114
P36222	Chitinase-3-like protein 1	0.641546	2.41576	0.0454429	1.8746	+	0.00410175
Q8NEJ9	Neuroguidin	-0.926865	-0.236164	-0.994241	-0.320126	+	0.00411399
P09874	Poly [ADP-ribose] polymerase 1	-1.45403	-0.413115	-1.9771	-0.862496	+	0.00412024
P48454	Serine/threonine-protein phosphatase 2B catalytic subunit gamma isoform	2.08372	1.05728	1.01863	-0.0232697	+	0.00414375
P49736	DNA replication licensing factor MCM2	-1.41889	-0.392137	-1.73697	-1.22095	+	0.00414702
Q13625	Apoptosis-stimulating of p53 protein 2	0.172487	0.687956	0.195348	0.602172	+	0.00414867
Q8WYN0	Cysteine protease ATG4A	-1.03801	-0.148801	-0.951764	-0.077041	+	0.00416254
Q99504	Eyes absent homolog 3	0.52306	0.260628	1.2228	0.458382	+	0.00417892
Q9Y3Y2	Chromatin target of PRMT1 protein	-0.302226	-0.077041	-0.284546	-0.177882	+	0.00420299
O43920	NADH dehydrogenase [ubiquinone] iron-sulfur protein 5	-0.0232697	-0.222633	-0.222633	-0.41889	+	0.00420662
Q5VW32	BRO1 domain-containing protein BROX	-0.202572	-0.304006	-0.00433462	-0.147202	+	0.00425512
Q8NBP0	Tetratricopeptide repeat protein 13	0.471968	0.974529	-0.0603973	0.426533	+	0.00426697
P51452	Dual specificity protein phosphatase 3	-0.118727	-0.436354	-0.00288824	-0.334607	+	0.00427144
Q8TBZ3	WD repeat-containing protein 20	0.654436	0.313826	0.285698	-0.0709665	+	0.00427792
Q96GS4	Uncharacterized protein C17orf59	0.0676387	0.366252	-0.0724828	0.265437	+	0.00428061
Q3ZCW2	Galectin-related protein	0.430821	-0.0174171	1.51753	1.05381	+	0.00430418
P26583	High mobility group protein B2	-4.05889	-4.8365	-0.347399	-1.13289	+	0.00430511
Q96K17	Transcription factor BTF3 homolog 4	-0.212568	-0.109359	-0.137648	-0.0724828	+	0.00431093
Q53T59	HCLS1-binding protein 3	0.153157	0.0186342	0.0662615	0	+	0.00433364
P82664	28S ribosomal protein S10, mitochondrial	-0.42082	-0.0679388	-0.42082	-0.239566	+	0.00434235
Q9P0L0	Vesicle-associated membrane protein-associated protein A	-0.577767	0.137504	-1.11716	-0.352916	+	0.00435176
Q13075	Baculoviral IAP repeat-containing protein 1	-0.394032	-1.50635	-0.533242	-1.64386	+	0.00438029
Q8NB90	Spermatogenesis-associated protein 5	-0.152003	-0.295128	-0.405451	-0.132894	+	0.00438467
Q6P996	Pyridoxal-dependent decarboxylase domain-containing protein 1	-0.0218043	-0.0877334	-0.265345	-0.200913	+	0.00439076
Q9UHV7	Mediator of RNA polymerase II transcription subunit 13	0.391768	0.0229004	0.803227	0.418999	+	0.00439456
P82675	28S ribosomal protein S5, mitochondrial	-0.320126	-0.12658	-0.504305	-0.347399	+	0.00440464
P24593	Insulin-like growth factor-binding protein 5	-0.0409718	-0.768568	-1.31833	-0.85726	+	0.00443291
P29323	Ephrin type-B receptor 2	0.231432	-0.013043	0.359521	0.149259	+	0.00443644
P04004	Somatomedin-B;Vitronectin;Vitronectin V10 subunit;Vitronectin V65 subunit	0.0662615	0.641546	0.349365	0.97159	+	0.0044385
Q9HA47	Uridine-cytidine kinase 1	-0.619271	-0.416962	-0.58208	-0.395929	+	0.00443906
P19838	Nuclear factor NF-kappa-B p105 subunit;Nuclear factor NF-kappa-B p50 subunit	0.681674	0.0186342	1.13225	0.389567	+	0.00444885
O43795	Unconventional myosin-Ib	0.714575	1.61164	0.0114957	0.793272	+	0.00446553
Q8NHU6	Tudor domain-containing protein 7	1.04334	0.0257376	2.06661	1.06557	+	0.00450317
P06702	Protein S100-A9	0.352758	-0.077041	1.36121	0.782409	+	0.00451412
Q6NW29	RWD domain-containing protein 4	-0.0558912	-0.052895	-0.179515	-0.190997	+	0.00453079
Q96RD7	Pannexin-1	0.525067	0.432959	1.19849	1.09153	+	0.00455546
Q96QC0	Serine/threonine-protein phosphatase 1 regulatory subunit 10	-0.244685	-0.274041	0.0143553	-0.0862011	+	0.00456745
Q6ZW61	Bardet-Biedl syndrome 12 protein	0.704872	0.00144204	2.32711	1.60881	+	0.00457179
Q9NV06	DDB1- and CUL4-associated factor 13	-0.592919	-0.0724828	-0.675765	-0.486004	+	0.0045759
P19823	Inter-alpha-trypsin inhibitor heavy chain H2	0.671746	-0.118727	1.60075	0.846393	+	0.00457796
Q9Y5J7	Mitochondrial import inner membrane translocase subunit Tim9	0.319618	0.486457	0.0482362	0.381837	+	0.0045914
Q8IY22	C-Maf-inducing protein	-1.24127	-0.556393	-0.836501	-0.164884	+	0.00461973
P84103	Serine/arginine-rich splicing factor 3	0.128293	0.789938	1.71853	2.30918	+	0.00462671
O75438	NADH dehydrogenase [ubiquinone] 1 beta subcomplex subunit 1	-0.16004	0.0157831	-0.492078	-0.332789	+	0.00465256
Q9C035	Tripartite motif-containing protein 5	0.449958	0.512985	1.18967	0.944858	+	0.00465962
Q9HD34	LYR motif-containing protein 4	0.387363	0.751035	-0.0816138	0.333424	+	0.00467985
Q13242	Serine/arginine-rich splicing factor 9	-0.261881	-0.289827	-0.0740006	-0.117161	+	0.0046928
P22676	Calretinin	0.678973	0.145351	0.347099	0.248535	+	0.00469446
Q9NZN3	EH domain-containing protein 3	0.290424	0.718964	0.0299829	0.556797	+	0.00471227
P42575	Caspase-2;Caspase-2 subunit p12;Caspase-2 subunit p13;Caspase-2 subunit p18	0.051024	0.10165	0.0745054	0.108357	+	0.00472119
Q9BYX4	Interferon-induced helicase C domain-containing protein 1	1.62947	0.533065	4.22828	3.05797	+	0.00473868
P55083	Microfibril-associated glycoprotein 4	0.291604	0.718088	2.10969	2.5208	+	0.00474255
Q53H12	Acylglycerol kinase, mitochondrial	0.22033	0.42975	0.0057592	0.212881	+	0.00476963
P51946	Cyclin-H	0.303342	0.233888	0.0342158	0.205393	+	0.00477562
Q9HBI0	Gamma-parvin	-0.841663	-0.136062	-0.854649	0.0172092	+	0.00478453
Q96FS4	Signal-induced proliferation-associated protein 1	-0.0816138	-0.526992	-0.0969617	-0.465938	+	0.00479507
P04049	RAF proto-oncogene serine/threonine-protein kinase	0.298658	-0.0709665	0.365133	0.16221	+	0.0048072
P83436	Conserved oligomeric Golgi complex subunit 7	-0.260152	0.051024	-0.452057	-0.229382	+	0.00481706
P05155	Plasma protease C1 inhibitor	0.639695	-0.0159575	1.60265	0.813935	+	0.0048186
P11766	Alcohol dehydrogenase class-3	-0.0831412	-0.395929	-0.0159575	-0.288065	+	0.00481932
O15042	U2 snRNP-associated SURP motif-containing protein	0.210389	0.297485	1.18015	1.25217	+	0.00483259
Q6AI12	Ankyrin repeat domain-containing protein 40	-0.575615	-0.422752	0.0867838	-0.176251	+	0.00483738
Q96PU4	E3 ubiquitin-protein ligase UHRF2	-0.384584	-0.498179	-0.117161	-0.246395	+	0.00484532
Q8NCE2	Myotubularin-related protein 14	-0.128156	-0.195946	-0.0394883	-0.286304	+	0.00485167
P33151	Cadherin-5	0.752749	-0.077041	1.58448	0.739848	+	0.00485185
Q8NBJ4	Golgi membrane protein 1	0.648005	-0.202572	1.59503	0.791606	+	0.00485282
P62847	40S ribosomal protein S24	-0.150401	-0.137648	-0.0938791	-0.207561	+	0.00485822
Q8N5C8	TGF-beta-activated kinase 1 and MAP3K7-binding protein 3	1.00144	0.369606	1.15445	0.506907	+	0.00487119
P39900	Macrophage metalloelastase	0.454176	1.46362	-0.0174171	0.835116	+	0.00487633
P23458	Tyrosine-protein kinase JAK1	0.0922074	-0.0513992	0.238787	0.0989585	+	0.00488442
Q15554	Telomeric repeat-binding factor 2	-0.407364	0.154454	-1.02034	-0.473931	+	0.00489233
P61923	Coatomer subunit zeta-1	0.166073	0.169925	0.132248	0.116365	+	0.00489891
P16066	Atrial natriuretic peptide receptor 1	2.72901	2.65947	0.477159	0.392867	+	0.00495029
P07988	Pulmonary surfactant-associated protein B	0.0840642	0.775683	1.11503	1.79161	+	0.00495782
P60953	Cell division control protein 42 homolog	0.479231	0.637842	0.120352	0.144046	+	0.00496997
Q9UID3	Vacuolar protein sorting-associated protein 51 homolog	0.235114	0.0229004	0.276199	0.379621	+	0.00498865
Q86WI1	Fibrocystin-L	1.57966	0.585924	0.964214	-0.0454315	+	0.00499448
Q53GL7	Poly [ADP-ribose] polymerase 10	0.869477	0.298658	1.93471	0.946357	+	0.00499993
Q02543	60S ribosomal protein L18a	-0.0923401	-0.265345	0.0100636	-0.163268	+	0.00500125
Q9UIV1	CCR4-NOT transcription complex subunit 7	-0.0694519	-0.296899	-0.0469211	-0.263612	+	0.00500693
P07195	L-lactate dehydrogenase B chain	-0.0203404	-0.145605	-0.15682	-0.279284	+	0.00502397
Q9Y587	AP-4 complex subunit sigma-1	1.9381	0.794936	1.13947	-0.018878	+	0.00503502
Q96BW9	Mitochondrial translocator assembly and maintenance protein 41 homolog	0.986957	1.21785	0.228973	0.444667	+	0.00506556
Q6ZWE6	Pleckstrin homology domain-containing family M member 3	-0.0247367	0.442545	0.254594	0.704872	+	0.00506755
Q13813	Spectrin alpha chain, non-erythrocytic 1	-0.592919	-1.17462	-0.0800879	-0.72738	+	0.00507749
O14715	RANBP2-like and GRIP domain-containing protein 8	0.337997	1.0895	-0.192645	0.543001	+	0.00508309
P19875	C-X-C motif chemokine 2;GRO-beta(5-73)	1.32884	0.0172092	2.46832	1.14143	+	0.00508673
Q03181	Peroxisome proliferator-activated receptor delta	1.06143	-0.302226	2.27441	1.03914	+	0.00510616
Q9UDW1	Cytochrome b-c1 complex subunit 9	1.98003	3.36653	-0.118727	1.25278	+	0.00511983
Q92563	Testican-2	0.457332	-0.110916	0.922198	0.337997	+	0.00512965
P23471	Receptor-type tyrosine-protein phosphatase zeta	0.00863037	-0.312939	-0.0985055	-0.434403	+	0.00516118
Q8NE86	Calcium uniporter protein, mitochondrial	0.856787	1.14535	-0.274041	0.952334	+	0.00517152
O96013	Serine/threonine-protein kinase PAK 4	-0.129734	-0.744197	-0.200913	-0.805913	+	0.00521138
Q9Y2D5	A-kinase anchor protein 2	0.669934	0.397255	0.266637	-0.0232697	+	0.00521933
Q86YR5	G-protein-signaling modulator 1	-0.152003	-0.913216	-0.0174171	-0.793357	+	0.00523361
Q9BTC8	Metastasis-associated protein MTA3	-1.02915	-0.657445	-0.442222	-0.0846703	+	0.00524667
Q86WN1	FCH and double SH3 domains protein 1	0.105678	0.107018	0.443607	0.125651	+	0.00524867
Q9H8M2	Bromodomain-containing protein 9	0.397255	0.0257376	1.41792	1.03069	+	0.00526956
P0CG48	Polyubiquitin-C;Ubiquitin	1.29866	0.240009	1.14666	0.0731348	+	0.00527357
Q96N66	Lysophospholipid acyltransferase 7	-0.841663	0.0949116	-0.940645	0.0186342	+	0.00527557
O60759	Cytohesin-interacting protein	0.260628	0.602172	1.09424	1.42062	+	0.00527807
Q13427	Peptidyl-prolyl cis-trans isomerase G	0.0881415	1.29866	2.72094	3.91562	+	0.00529139
P07384	Calpain-1 catalytic subunit	-0.199255	-0.00723156	-0.118727	-0.011588	+	0.00532263
O14802	DNA-directed RNA polymerase III subunit RPC1	-0.526992	-0.265345	-0.720232	-0.395929	+	0.00533634
Q13795	ADP-ribosylation factor-related protein 1	-0.314733	-0.268817	-0.54372	-0.26708	+	0.00533913
Q9NSK0	Kinesin light chain 4	-0.199255	-0.131313	-0.231075	-0.179515	+	0.00537411
P23142	Fibulin-1	0.611645	-0.0923401	1.74373	0.964214	+	0.0054072
Q9UBG0	C-type mannose receptor 2	0.187768	0.0370308	0.759582	0.259423	+	0.00545323
P27361	Mitogen-activated protein kinase 3	-0.0938791	-0.336428	0.0607391	-0.281036	+	0.00545953
P84157	Matrix-remodeling-associated protein 7	1.90497	1.81065	0.334568	0.22404	+	0.00545974
Q9UI30	tRNA methyltransferase 112 homolog	-1.12658	-0.0969617	-1.44222	-0.595097	+	0.00546183
Q96CD2	Phosphopantothenoylcysteine decarboxylase	-0.717857	-0.92139	-0.0679388	-0.286304	+	0.00547252
O43805	Sjoegren syndrome nuclear autoantigen 1	-0.334607	-0.444184	-0.0014434	-0.12658	+	0.00547599
Q9H0J9	Poly [ADP-ribose] polymerase 12	1.07656	0.0384361	2.29337	1.21164	+	0.0054838
O75131	Copine-3	0.166073	-0.0499049	0.171207	0.0565835	+	0.00550737
A9UHW6	MIF4G domain-containing protein	-1.12029	-0.401635	-1.06492	-0.312939	+	0.00552394
Q93052	Lipoma-preferred partner	-0.171368	-0.0276749	-0.318326	-0.0954196	+	0.00555205
Q9Y266	Nuclear migration protein nudC	0.0157831	-0.275786	-0.118727	-0.390245	+	0.0055634
Q96BJ3	Axin interactor, dorsalization-associated protein	0.380729	0.459432	0.498761	0.171207	+	0.00556633
Q9P0S3	ORM1-like protein 1	-0.07552	-0.205896	-0.0603973	-0.205896	+	0.00556888
O00300	Tumor necrosis factor receptor superfamily member 11B	-0.590745	-0.590745	-0.0350469	-0.0499049	+	0.00558724
Q9H425	Uncharacterized protein C1orf198	-0.865122	-0.0424568	-1.13924	-0.330973	+	0.00558928
P78347	General transcription factor II-I	-0.354759	-0.187707	-0.818579	-0.508403	+	0.00559465
Q96RN5	Mediator of RNA polymerase II transcription subunit 15	0.312665	-0.013043	0.444667	0.291604	+	0.00559768
P39748	Flap endonuclease 1	-0.378945	-0.158429	-0.652901	-0.510457	+	0.00559854
Q53H96	Pyrroline-5-carboxylate reductase 3	-0.265345	-0.16004	-0.32916	-0.237864	+	0.00561234
Q13011	Delta(3,5)-Delta(2,4)-dienoyl-CoA isomerase, mitochondrial	-0.147202	-0.0558912	-0.448115	-0.340075	+	0.00562812
P14543	Nidogen-1	0.793272	-0.1976	1.62574	0.619178	+	0.00563632
Q9H444	Charged multivesicular body protein 4b	0.687956	0.706641	0.185232	0.202888	+	0.00564952
Q53GL0	Pleckstrin homology domain-containing family O member 1	0.777367	0.273814	1.84519	1.11036	+	0.00566428
Q86UK7	Zinc finger protein 598	0.955313	0.276199	1.81967	0.381837	+	0.00567611
Q8IXM2	Chromatin complexes subunit BAP18	0.248535	0.233888	0.0703893	-0.0203404	+	0.00569227
Q5TGL8	PX domain-containing protein 1	0.735522	1.34255	0.324235	0.916094	+	0.00571157
P36955	Pigment epithelium-derived factor	0.719841	-0.358454	1.71984	0.853597	+	0.00571834
P13645	Keratin, type I cytoskeletal 10	2.76829	2.00072	2.28274	0.0676387	+	0.00574316
O95619	YEATS domain-containing protein 4	0.720716	1.01078	0.0384361	0.312665	+	0.0057571
P49748	Very long-chain specific acyl-CoA dehydrogenase, mitochondrial	0.22404	0.477159	-0.0573916	0.155749	+	0.00578817
Q9BRP4	Proteasomal ATPase-associated factor 1	-0.571322	-0.926865	-0.274041	-0.599462	+	0.00583338
P48736	Phosphatidylinositol 4,5-bisphosphate 3-kinase catalytic subunit gamma isoform	-0.962969	0.321928	-1.54793	-0.388355	+	0.00583413
Q9P2G1	Ankyrin repeat and IBR domain-containing protein 1	0.912267	0.0299829	1.301	0.402722	+	0.00583592
Q6PCB5	Round spermatid basic protein 1-like protein	1.5912	0.191563	2.32539	0.910733	+	0.00584888
P09914	Interferon-induced protein with tetratricopeptide repeats 1	1.65444	0.0593554	4.6514	3.50386	+	0.00585691
Q86WW8	Cytochrome c oxidase assembly factor 5	-1.84684	-1.88897	-0.277534	-0.334607	+	0.00586132
O00444	Serine/threonine-protein kinase PLK4	0.336855	-0.115597	0.793272	0.326537	+	0.00587253
P27037	Activin receptor type-2A	-0.929611	-0.454032	-0.96016	-0.50226	+	0.00587258
Q66LE6	Serine/threonine-protein phosphatase 2A 55 kDa regulatory subunit B delta isoform	1.02998	0.212881	0.602172	-0.231075	+	0.00587617
P09234	U1 small nuclear ribonucleoprotein C	0.698663	1.62994	-0.0380064	1.03281	+	0.00588356
Q14240	Eukaryotic initiation factor 4A-II	0.984042	1.47508	-0.0291463	0.78073	+	0.0058887
Q01850	Cerebellar degeneration-related protein 2	-1.79086	-0.248108	-2.02327	-0.492078	+	0.0059078
O43182	Rho GTPase-activating protein 6	-1.43051	-1.53952	-0.227692	-0.506353	+	0.00591044
P51784	Ubiquitin carboxyl-terminal hydrolase 11	0.426533	-0.018878	1.07519	0.690641	+	0.00591959
P27815	cAMP-specific 3',5'-cyclic phosphodiesterase 4A	0.15056	0.0731348	0.726831	0.633199	+	0.00593429
Q9NRN7	L-aminoadipate-semialdehyde dehydrogenase-phosphopantetheinyl transferase	-0.011588	-0.0350469	-0.161653	-0.177882	+	0.00593471
P45974	Ubiquitin carboxyl-terminal hydrolase 5	-0.109359	-0.341903	-0.0335695	-0.254978	+	0.00596226
Q9UPN7	Serine/threonine-protein phosphatase 6 regulatory subunit 1	-1.152	-0.68966	-0.475936	0.0731348	+	0.00597964
Q8NG08	DNA helicase B	0.377401	-0.0785636	1.32135	0.849599	+	0.0059832
Q9C0K1	Zinc transporter ZIP8	0.917623	0.54893	2.419	2.03457	+	0.00599524
O60449	Lymphocyte antigen 75	0.298658	0.393965	0.0745054	0.153157	+	0.00599922
Q6NYC8	Phostensin	0.248535	0.0908535	0.701327	0.501821	+	0.00602935
Q6PJ69	Tripartite motif-containing protein 65	0.561693	0.324235	0.786596	0.534062	+	0.00603276
Q9H3H5	UDP-N-acetylglucosamine--dolichyl-phosphate N-acetylglucosaminephosphotransferase	-2.29336	-0.112475	-2.49818	-0.332789	+	0.00604591
P61247	40S ribosomal protein S3a	-0.018878	-0.0634091	-0.0985055	-0.129734	+	0.00605561
Q9NQT5	Exosome complex component RRP40	-0.189351	-0.184425	-0.289827	-0.174621	+	0.00606022
Q96CP2	FLYWCH family member 2	-0.524915	-0.910502	-0.134477	-0.364013	+	0.00608008
Q04864	Proto-oncogene c-Rel	0.237564	0.10165	0.784085	0.568519	+	0.00608261
Q03113	Guanine nucleotide-binding protein subunit alpha-12	-1.38836	-0.870387	-0.461959	0.0398403	+	0.00608577
P19021	Peptidyl-alpha-hydroxyglycine alpha-amidating lyase;Peptidyl-glycine alpha-amidating monooxygenase;Peptidylglycine alpha-hydroxylating monooxygenase	0.378512	-0.117161	1.20914	0.699552	+	0.00609588
O75143	Autophagy-related protein 13	0.722466	-0.129734	1.94935	1.08202	+	0.00613415
P18124	60S ribosomal protein L7	-0.300448	0.0538064	-0.237864	-0.0969617	+	0.00614186
Q99459	Cell division cycle 5-like protein	-0.45799	-0.595097	-0.0247367	-0.275786	+	0.00615054
Q96F24	Nuclear receptor-binding factor 2	0.145351	0.137504	0.22404	0.237564	+	0.00615736
Q15293	Reticulocalbin-1	0.329985	0.231432	0.0579701	0.0799754	+	0.00617344
Q9C0I1	Myotubularin-related protein 12	-0.446148	-0.0619024	-0.662003	-0.131313	+	0.00618181
P56182	Ribosomal RNA processing protein 1 homolog A	-1.32554	-0.522841	-0.894322	-0.192645	+	0.00619763
P00736	Complement C1r subcomponent;Complement C1r subcomponent heavy chain;Complement C1r subcomponent light chain	0.540027	-0.155213	1.49825	0.731183	+	0.00620516
Q5MIZ7	Serine/threonine-protein phosphatase 4 regulatory subunit 3B	-1.95456	-0.0484122	-2.0529	-0.16004	+	0.006227
Q9Y2H1	Serine/threonine-protein kinase 38-like	0.0935602	0.121679	0.153157	0.312665	+	0.00623484
O43678	NADH dehydrogenase [ubiquinone] 1 alpha subcomplex subunit 2	-0.0831412	-0.450084	-0.0800879	-0.531156	+	0.00623602
Q9H8H2	Probable ATP-dependent RNA helicase DDX31	-1.32916	-0.428566	-1.07097	-0.237864	+	0.00624934
P51608	Methyl-CpG-binding protein 2	-0.520769	-0.652901	-0.190997	-0.0203404	+	0.00626964
Q9ULG3	Uncharacterized protein KIAA1257	1.25278	0.449958	3.21816	2.40026	+	0.00629001
Q96JQ2	Calmin	-1.09234	-0.666576	-0.533242	-0.121863	+	0.00630659
Q8TDQ0	Hepatitis A virus cellular receptor 2	-0.150401	-0.0014434	-1.28279	-1.1488	+	0.00633011
Q96C24	Synaptotagmin-like protein 4	1.20789	0.649845	0.667211	0.0935602	+	0.00636571
Q6P5R6	60S ribosomal protein L22-like 1	-0.0908029	-0.630394	-0.140826	-0.696658	+	0.0063974
Q9P2E3	NFX1-type zinc finger-containing protein 1	0.783247	1.05381	0.648926	0.993493	+	0.00640359
Q15555	Microtubule-associated protein RP/EB family member 2	-0.277534	-0.0619024	-0.442222	-0.274041	+	0.0064102
Q4J6C6	Prolyl endopeptidase-like	-0.878321	-0.354759	-1.79586	-1.02621	+	0.00641748
Q9UKZ1	CCR4-NOT transcription complex subunit 11	-2.07097	-0.179515	-2.15843	-0.281036	+	0.00642888
Q7LG56	Ribonucleoside-diphosphate reductase subunit M2 B	0.137504	0.500802	-0.0320937	0.368489	+	0.00644831
O94886	Transmembrane protein 63A	-0.0862011	-0.467932	-0.550042	-0.469929	+	0.00645925
Q9UGC7	Peptide chain release factor 1-like, mitochondrial	1.97159	3.31817	1.23695	2.56803	+	0.00646605
Q06787	Fragile X mental retardation protein 1	0.391768	0.0551957	0.462576	0.21661	+	0.00647702
Q9Y4A5	Transformation/transcription domain-associated protein	0.694212	1.2916	-0.14401	0.438293	+	0.00648305
P20591	Interferon-induced GTP-binding protein Mx1;Interferon-induced GTP-binding protein Mx1, N-terminally processed	1.55139	0.109695	4.97884	3.57725	+	0.00648644
Q0VDF9	Heat shock 70 kDa protein 14	-0.0573916	-0.239566	-0.164884	-0.217591	+	0.00650329
O75822	Eukaryotic translation initiation factor 3 subunit J	-0.265345	-0.625934	0.0285691	-0.309359	+	0.00650534
O75531	Barrier-to-autointegration factor	0.618239	1.53107	-0.0938791	0.822118	+	0.00651334
Q2M389	WASH complex subunit 7	-0.907793	0.248535	-2.152	-0.821126	+	0.00651458
Q8NDF8	PAP-associated domain-containing protein 5	-0.0247367	0.0731348	0.288063	0.370722	+	0.00651697
Q9BUL9	Ribonuclease P protein subunit p25	-0.766112	-0.107803	-0.954557	-0.312939	+	0.00652412
O14807	Ras-related protein M-Ras	0.0356239	0.22404	0.0758749	0.249749	+	0.00655989
P36404	ADP-ribosylation factor-like protein 2	-0.215915	-0.24127	-0.00433462	-0.190997	+	0.00658642
Q8TAT6	Nuclear protein localization protein 4 homolog	0.146655	0.0328061	0.449958	0.119024	+	0.00658737
Q15836	Vesicle-associated membrane protein 3	-1.46594	-1.78091	-0.0954196	-0.426625	+	0.0066106
Q9UM00	Transmembrane and coiled-coil domain-containing protein 1	-1.17788	0.435095	-2.04097	-0.446148	+	0.00661258
Q13049	E3 ubiquitin-protein ligase TRIM32	0.671746	-0.274041	1.75446	0.792439	+	0.00662195
P02771	Alpha-fetoprotein	0.580145	-0.0985055	1.72072	0.928276	+	0.00662462
Q96P48	Arf-GAP with Rho-GAP domain, ANK repeat and PH domain-containing protein 1	0.0840642	-0.0232697	0.351628	0.301002	+	0.0066306
P20292	Arachidonate 5-lipoxygenase-activating protein	-0.666576	-0.110916	-0.461959	0.0772429	+	0.00663384
Q5VZ89	DENN domain-containing protein 4C	-1.52284	-0.974262	-0.668868	0.107018	+	0.00665098
P51114	Fragile X mental retardation syndrome-related protein 1	-0.139236	-0.166503	-0.112475	-0.242977	+	0.00665099
P19320	Vascular cell adhesion protein 1	0.459432	-0.00868222	1.31962	0.725087	+	0.00666741
Q9NUP1	Biogenesis of lysosome-related organelles complex 1 subunit 4	-0.375197	0.0593554	-0.586406	-0.215915	+	0.00668137
P09455	Retinol-binding protein 1	0.154454	0.635058	-0.147202	0.541019	+	0.00670983
O96033	Molybdopterin synthase sulfur carrier subunit	-1.31833	-0.378945	-2.01159	-1.08927	+	0.00671608
O60610	Protein diaphanous homolog 1	-0.891643	-0.229382	-0.597278	0.116365	+	0.00672337
Q7Z5U6	WD repeat-containing protein 53	0.0384361	0.664483	-0.077041	0.533065	+	0.00673381
Q16637	Survival motor neuron protein	-0.440264	-0.263612	-0.494109	-0.202572	+	0.00674103
O43677	NADH dehydrogenase [ubiquinone] 1 subunit C1, mitochondrial	0.482332	0.254594	0.166073	-0.077041	+	0.00674364
P49916	DNA ligase 3	-0.298673	-0.176251	-0.316528	-0.0320937	+	0.00677147
Q7Z6J0	E3 ubiquitin-protein ligase SH3RF1	0.189034	-0.0938791	0.607863	0.31034	+	0.00679232
Q6V0I7	Protocadherin Fat 4	0.595504	-0.140826	1.63366	0.88049	+	0.0067935
Q15653	NF-kappa-B inhibitor beta	-0.810966	-0.210897	-0.520769	0.0621218	+	0.00684939
O15126	Secretory carrier-associated membrane protein 1	-0.771027	-0.988504	0.0867838	-0.179515	+	0.00687424
Q9P2K8	Eukaryotic translation initiation factor 2-alpha kinase 4	-0.948976	0.00288247	-1.37333	-0.388355	+	0.00689159
Q9NZN4	EH domain-containing protein 2	0.0813396	-0.150401	-0.706041	-0.800877	+	0.00692624
Q8TAG9	Exocyst complex component 6	-0.37146	0.120352	-1.03209	-0.365871	+	0.00696428
Q9H9A5	CCR4-NOT transcription complex subunit 10	0.0229004	-0.172994	-0.0664274	-0.279284	+	0.0069878
Q9H4G4	Golgi-associated plant pathogenesis-related protein 1	0.295135	0.714575	-0.0469211	0.252173	+	0.00699468
Q0VD83	Apolipoprotein B receptor	0.171207	0.0468402	1.10501	1.00863	+	0.00700478
Q8WV93	Lactation elevated protein 1	0.051024	0.0328061	0.972325	0.93885	+	0.00703804
Q9UBX3	Mitochondrial dicarboxylate carrier	0.358396	0.461529	-0.150401	0.279768	+	0.00703988
Q14576	ELAV-like protein 3	0.520045	-0.109359	1.66357	1.01792	+	0.00704349
Q13610	Periodic tryptophan protein 1 homolog	-0.199255	-0.212568	-0.293359	-0.291592	+	0.00704977
Q9UBX5	Fibulin-5	0.108357	-0.0454315	0.759582	0.590722	+	0.00705463
P09884	DNA polymerase alpha catalytic subunit	-0.652901	-0.242977	-0.816037	-0.42082	+	0.00710577
Q8IV20	Laccase domain-containing protein 1	0.442545	-0.181149	1.146	0.460481	+	0.0071064
Q12860	Contactin-1	0.569491	-0.187707	1.50944	0.794104	+	0.00710937
Q8WW01	tRNA-splicing endonuclease subunit Sen15	-0.320126	-1.3474	-0.0365258	-1.08009	+	0.00712229
P50238	Cysteine-rich protein 1	0.24245	0.663572	0.756169	1.16157	+	0.00715255
Q8TEH3	DENN domain-containing protein 1A	0.190299	0.0214797	0.480265	0.296311	+	0.00715555
Q9BQD3	KxDL motif-containing protein 1	0.293959	0.422233	-0.0144996	0.0989585	+	0.00717141
Q9Y6G9	Cytoplasmic dynein 1 light intermediate chain 1	0.24123	-0.0335695	0.39835	0.0989585	+	0.00719223
Q9UKU9	Angiopoietin-related protein 2	1.15381	-0.112475	1.69332	0.412511	+	0.00721242
O00757	Fructose-1,6-bisphosphatase isozyme 2	0.0398403	0.809826	0.041243	0.795767	+	0.00721825
Q96QH2	PML-RARA-regulated adapter molecule 1	-0.816037	-0.018878	-1.47794	-0.634867	+	0.00724575
P08910	Abhydrolase domain-containing protein 2	-1.79086	-0.603841	-2.08927	-0.788365	+	0.00724758
Q14241	Transcription elongation factor B polypeptide 3	-3.1078	-2.1976	-0.883635	0.0172092	+	0.00725459
Q9NQ55	Suppressor of SWI4 1 homolog	-0.72977	0.0243196	-1.02327	-0.405451	+	0.00727587
P62917	60S ribosomal protein L8	-0.394032	-0.22095	-0.205896	-0.120294	+	0.00727946
P26927	Hepatocyte growth factor-like protein;Hepatocyte growth factor-like protein alpha chain;Hepatocyte growth factor-like protein beta chain	0.639695	-0.234465	1.71765	0.872632	+	0.00728246
Q9P2M4	TBC1 domain family member 14	0.757023	-0.386468	1.90381	0.744161	+	0.00728255
Q9P0P0	E3 ubiquitin-protein ligase RNF181	-0.45799	-0.778432	-0.0513992	-0.358454	+	0.00729164
P08263	Glutathione S-transferase A1	0.414677	-0.0603973	1.49774	1.00791	+	0.00730308
O14514	Brain-specific angiogenesis inhibitor 1	0.714575	-0.222633	1.69777	0.745022	+	0.00731502
Q9P287	BRCA2 and CDKN1A-interacting protein	-0.569179	-0.2567	-0.584241	-0.37707	+	0.00732654
Q9ULW3	Activator of basal transcription 1	-0.249822	-0.120294	-0.659723	-0.54372	+	0.00732912
Q8TDP1	Ribonuclease H2 subunit C	0.847195	0.672652	0.6107	0.420078	+	0.00736691
Q8WXG1	Radical S-adenosyl methionine domain-containing protein 2	2.78094	1.54399	4.08023	3.03949	+	0.00737055
Q9GZR7	ATP-dependent RNA helicase DDX24	-0.0365258	0.0299829	0.422233	0.473008	+	0.00737756
O43766	Lipoyl synthase, mitochondrial	-0.461959	0.0854246	-0.9771	-0.446148	+	0.00743974
Q9UNK0	Syntaxin-8	-0.994241	-1.19429	-0.209228	-0.291592	+	0.00747056
Q02410	Amyloid beta A4 precursor protein-binding family A member 1	0.49057	-0.231075	0.914564	0.177599	+	0.00748885
P14598	Neutrophil cytosol factor 1	0.954569	-0.0831412	1.85439	0.778209	+	0.00749379
O15258	Protein RER1	-1.0619	-0.588574	-0.395929	0.0621218	+	0.00750601
Q9UH62	Armadillo repeat-containing X-linked protein 3	0.291604	1.31904	0.168642	0.405992	+	0.00754339
P12955	Xaa-Pro dipeptidase	-0.24127	-0.284546	0.0635029	-0.0816138	+	0.00755129
Q8NC51	Plasminogen activator inhibitor 1 RNA-binding protein	-0.142417	-0.0619024	-0.531156	-0.415038	+	0.00755167
P08865	40S ribosomal protein SA	-0.123434	-0.0923401	-0.129734	-0.163268	+	0.00761221
P05109	Protein S100-A8;Protein S100-A8, N-terminally processed	0.23634	0.0214797	1.41954	1.20163	+	0.00761268
Q15646	2'-5'-oligoadenylate synthase-like protein	1.42116	0.573375	4.32005	3.63819	+	0.00764295
P55899	IgG receptor FcRn large subunit p51	-0.392137	-1.13606	-0.15682	-0.940645	+	0.00766344
P58546	Myotrophin	0.284514	-0.0862011	0.516015	0.189034	+	0.00769916
P49755	Transmembrane emp24 domain-containing protein 10	0.316146	0.302173	0.0976109	0.0579701	+	0.00772627
Q2M1Z3	Rho GTPase-activating protein 31	0.40163	0.112366	1.49108	1.19156	+	0.00772733
Q9H3M7	Thioredoxin-interacting protein	0.340277	-0.0454315	1.27322	0.994942	+	0.00776347
P51798	H(+)/Cl(-) exchange transporter 7	-0.184425	-0.364013	0.0356239	-0.186065	+	0.00776443
O15229	Kynurenine 3-monooxygenase	1.3989	2.24884	0.0676387	0.795767	+	0.00777084
P40925	Malate dehydrogenase, cytoplasmic	0.00432164	-0.0694519	-0.0724828	-0.174621	+	0.00777514
P01031	C5a anaphylatoxin;Complement C5;Complement C5 alpha chain;Complement C5 alpha' chain;Complement C5 beta chain	0.709291	-0.2567	1.72072	0.817214	+	0.00777744
Q17R31	Putative deoxyribonuclease TATDN3	0.0313951	-0.360305	0.0648829	-0.340075	+	0.00778785
P13798	Acylamino-acid-releasing enzyme	-0.120294	-0.444184	0.0143553	-0.323733	+	0.00779957
Q15111	Inactive phospholipase C-like protein 1	0.192825	0.633199	-0.0908029	0.374066	+	0.00780361
Q96BN8	Protein FAM105B	-0.251539	-0.227692	-0.123434	-0.0499049	+	0.00780612
Q5JS37	NHL repeat-containing protein 3	0.137504	0.31034	0.0662615	0.266637	+	0.00782392
Q9NPH3	Interleukin-1 receptor accessory protein	0.301002	-0.1976	0.961253	0.566572	+	0.00783427
Q96F86	Enhancer of mRNA-decapping protein 3	0.100305	0.679874	0.321928	0.111031	+	0.0078401
P08651	Nuclear factor 1 C-type	-1.1488	-1.662	-0.106249	-0.634867	+	0.00785124
P11413	Glucose-6-phosphate 1-dehydrogenase	0.146655	0.68437	0.0114957	0.552869	+	0.00786708
Q92733	Proline-rich protein PRCC	-0.358454	-0.195946	-0.0499049	-0.0276749	+	0.0078899
P06727	Apolipoprotein A-IV	0.612588	-0.189351	1.68482	0.867896	+	0.00789972
Q9BXJ0	Complement C1q tumor necrosis factor-related protein 5	0.445727	1.07382	0.345964	0.95977	+	0.00791292
P15153	Ras-related C3 botulinum toxin substrate 2	0.189034	0.326537	0.237564	0.206643	+	0.00795142
P51580	Thiopurine S-methyltransferase	0.276199	-0.117161	0.408168	0.0172092	+	0.00796451
Q9Y312	Protein AAR2 homolog	-0.172994	-0.140826	-0.0877334	-0.390245	+	0.00799616
Q9BUP3	Oxidoreductase HTATIP2	0.128293	0.520045	-0.0543923	0.261832	+	0.00799749
P07996	Thrombospondin-1	0.564622	-0.1976	1.60739	0.778209	+	0.00800843
P56559	ADP-ribosylation factor-like protein 4C	-0.131313	-0.0679388	-0.139236	-0.0923401	+	0.00803048
Q8IUD6	E3 ubiquitin-protein ligase RNF135	0.0703893	0.240009	0.0285691	0.312665	+	0.00804222
P62314	Small nuclear ribonucleoprotein Sm D1	-0.0291463	0.0648829	0.261832	0.0976109	+	0.00804449
P16104	Histone H2A.x	-0.524915	-0.524915	-0.174621	-0.112475	+	0.00806804
Q9BVJ6	U3 small nucleolar RNA-associated protein 14 homolog A	-1.50226	-1.67116	-0.231075	-0.440264	+	0.00807639
Q12768	WASH complex subunit strumpellin	-0.648372	0.205393	-1.1078	-0.28279	+	0.00809166
Q969R8	Integrin-alpha FG-GAP repeat-containing protein 2	-1.01742	-0.473931	-0.751465	-0.224317	+	0.00817593
Q9UIB8	SLAM family member 5	-1.28279	-0.397828	-1.15521	-0.0276749	+	0.00821331
Q9H3K6	BolA-like protein 2	-0.0877334	-0.109359	-0.181149	-0.0709665	+	0.00821575
Q96P16	Regulation of nuclear pre-mRNA domain-containing protein 1A	0.462576	0.428678	0.0635029	0.171207	+	0.00823477
Q96LC7	Sialic acid-binding Ig-like lectin 10	0.211635	0.0949116	0.704872	0.57918	+	0.00824629
Q96JY6	PDZ and LIM domain protein 2	-0.0603973	-0.277534	-0.0439433	-0.121863	+	0.00824959
Q9H446	RWD domain-containing protein 1	0.448901	0.0257376	0.385155	-0.0800879	+	0.00826542
P07738	Bisphosphoglycerate mutase	0.42975	-0.0740006	0.868687	0.426533	+	0.00828052
Q14520	Hyaluronan-binding protein 2;Hyaluronan-binding protein 2 27 kDa light chain;Hyaluronan-binding protein 2 27 kDa light chain alternate form;Hyaluronan-binding protein 2 50 kDa heavy chain;Hyaluronan-binding protein 2 50 kDa heavy chain alternate form	0.237564	-0.100051	1.26784	0.884403	+	0.00829996
P30419	Glycylpeptide N-tetradecanoyltransferase 1	-0.115597	-0.189351	-0.00578236	-0.123434	+	0.00831176
P51692	Signal transducer and activator of transcription 5B	-0.375197	-0.07552	-0.37146	-0.0619024	+	0.00833023
Q8N4P3	Guanosine-3',5'-bis(diphosphate) 3'-pyrophosphohydrolase MESH1	-0.382701	-0.696658	0	-0.475936	+	0.00836882
Q9NR30	Nucleolar RNA helicase 2	-1.94342	-2.07097	-0.0892673	-0.469929	+	0.00837369
P15086	Carboxypeptidase B	2.50131	1.00791	1.5435	0.0356239	+	0.00839361
Q96BR5	Sel1 repeat-containing protein 1	0.0370308	-0.312939	-0.239566	-0.488026	+	0.00840547
Q9Y2A7	Nck-associated protein 1	-1.04097	0.130931	-1.9885	-0.386468	+	0.00840555
Q99519	Sialidase-1	0.0143553	0.130931	0.0214797	0.149259	+	0.00841158
P35626	Beta-adrenergic receptor kinase 2	0.230203	0.16221	0.109695	0.0257376	+	0.00842514
Q16513	Serine/threonine-protein kinase N2	0.730314	0.518032	0.109695	-0.0469211	+	0.00843
Q9BUT1	3-hydroxybutyrate dehydrogenase type 2	-0.0877334	-0.117161	-0.0335695	-0.0619024	+	0.0084334
P50281	Matrix metalloproteinase-14	0.0949116	0.477159	0.437228	0.760434	+	0.00844383
Q02809	Procollagen-lysine,2-oxoglutarate 5-dioxygenase 1	-0.164884	-0.800877	0.0200577	-0.643856	+	0.00849377
Q9BY32	Inosine triphosphate pyrophosphatase	-0.316528	-0.0831412	-0.164884	0.0356239	+	0.0085037
Q9P2W9	Syntaxin-18	-0.0144996	-0.0262051	-0.448115	-0.365871	+	0.00853015
Q07002	Cyclin-dependent kinase 18	0.317304	1.43349	-0.0846703	1.0165	+	0.00854562
Q9HC35	Echinoderm microtubule-associated protein-like 4	0.445727	-0.0394883	0.847195	0.24123	+	0.00856113
P28702	Retinoic acid receptor RXR-beta	-0.531156	0.222805	-0.926865	-0.187707	+	0.00856585
Q7KYR7	Butyrophilin subfamily 2 member A1	0.920674	0.248535	1.06281	0.289244	+	0.00858048
Q9GZZ9	Ubiquitin-like modifier-activating enzyme 5	-0.16004	-0.277534	0.0100636	-0.0439433	+	0.00862612
Q07960	Rho GTPase-activating protein 1	0.0172092	-0.0247367	-0.148801	-0.304006	+	0.00863405
Q9H1E5	Thioredoxin-related transmembrane protein 4	-0.943417	-0.274041	-0.643856	0.00719549	+	0.00864739
Q14145	Kelch-like ECH-associated protein 1	0.325386	0.207893	0.927517	0.801573	+	0.0086578
P49750	YLP motif-containing protein 1	-0.129734	-0.506353	-0.07552	-0.132894	+	0.0086599
Q92896	Golgi apparatus protein 1	-0.567041	-0.0144996	-1.12658	-0.465938	+	0.00866559
Q9H009	Nascent polypeptide-associated complex subunit alpha-2	-0.077041	-0.0380064	-0.0513992	-0.0291463	+	0.00867077
Q00765	Receptor expression-enhancing protein 5	-1.07704	0.24245	-1.62149	-0.155213	+	0.00868213
O00562	Membrane-associated phosphatidylinositol transfer protein 1	-0.100051	0.313826	0.102994	0.385155	+	0.00871781
P53618	Coatomer subunit beta	-1.18442	0.374066	-2.07704	-0.45799	+	0.0087223
Q96DH6	RNA-binding protein Musashi homolog 2	-0.349235	-0.305788	-0.268817	-0.239566	+	0.00874148
Q96LW7	Bcl10-interacting CARD protein	1.60217	1.02432	0.0949116	0.540027	+	0.00874517
O00182	Galectin-9	0.227741	0.378512	0.244887	0.410341	+	0.00879948
O94992	Protein HEXIM1	1.21785	1.03773	0.448901	0.263034	+	0.00880124
Q9UGK8	Secretion-regulating guanine nucleotide exchange factor	-0.286304	0.222805	-0.878321	-0.384584	+	0.00881854
Q9BT73	Proteasome assembly chaperone 3	-0.0203404	-0.152003	-0.147202	-0.293359	+	0.00881915
O14730	Serine/threonine-protein kinase RIO3	0.299831	-0.0709665	0.58111	0.407081	+	0.00883226
P60866	40S ribosomal protein S20	-0.0513992	-0.0862011	-0.114035	-0.0862011	+	0.00885134
Q8IWU6	Extracellular sulfatase Sulf-1	-0.454032	-2.13924	-0.295128	-1.9885	+	0.00885932
O95497	Pantetheinase	0.455229	-0.169745	1.41468	0.674461	+	0.00886635
Q92831	Histone acetyltransferase KAT2B	0.455229	-0.190997	1.64939	0.987685	+	0.00889021
Q9H7E9	UPF0488 protein C8orf33	-0.971431	0.100305	-1.73697	-0.680382	+	0.00891045
O96006	Zinc finger BED domain-containing protein 1	0.702214	0.569491	1.03914	0.892197	+	0.00891849
O60232	Sjoegren syndrome/scleroderma autoantigen 1	0.414677	0.356144	0.0976109	-0.0014434	+	0.00896636
Q9NUQ3	Gamma-taxilin	-1.21759	-1.39973	-0.0831412	-0.39973	+	0.00897035
P63279	SUMO-conjugating enzyme UBC9	0.24732	0.190299	-0.0800879	0.254594	+	0.00908789
Q9Y6R0	Numb-like protein	0.0635029	-0.444184	0.0313951	-0.490051	+	0.00908907
Q13361	Microfibrillar-associated protein 5	0.410341	0.393965	2.35219	2.14307	+	0.00909066
Q86VP3	Phosphofurin acidic cluster sorting protein 2	0.0285691	0.479231	0.377401	0.812293	+	0.00910028
Q9UNI6	Dual specificity protein phosphatase 12	-0.883635	-0.550042	-0.334607	-0.0174171	+	0.00910329
Q9BXN1	Asporin	0.564622	-0.224317	1.65444	0.849599	+	0.00911232
A6NJG2	Ankyrin repeat domain-containing protein SOWAHD	0.0114957	-0.14401	-0.128156	-0.394032	+	0.00919651
Q9NWX6	Probable tRNA(His) guanylyltransferase	-0.867752	-0.395929	-0.500218	-0.0424568	+	0.00921545
P48740	Mannan-binding lectin serine protease 1;Mannan-binding lectin serine protease 1 heavy chain;Mannan-binding lectin serine protease 1 light chain	0.348232	0.0621218	1.28274	0.613532	+	0.00921666
P14923	Junction plakoglobin	0.186501	-0.780909	-0.736966	-1.50226	+	0.0092252
P41567	Eukaryotic translation initiation factor 1	-0.284546	-0.50226	0.0717627	-0.231075	+	0.00923583
P82930	28S ribosomal protein S34, mitochondrial	-0.473931	-0.0985055	-0.537424	-0.0439433	+	0.00923657
Q8N1G4	Leucine-rich repeat-containing protein 47	-0.109359	-0.212568	-0.0694519	-0.181149	+	0.00923755
P62826	GTP-binding nuclear protein Ran	-0.16004	-0.318326	0.0342158	-0.187707	+	0.00924107
Q99627	COP9 signalosome complex subunit 8	0.0356239	-0.210897	-0.0862011	-0.236164	+	0.00924597
Q6PJG2	ELM2 and SANT domain-containing protein 1	-1.51457	-0.62371	-1.03505	-0.15682	+	0.00925891
P54687	Branched-chain-amino-acid aminotransferase, cytosolic	0.0662615	0.140124	0.237564	0.340277	+	0.0092605
O95139	NADH dehydrogenase [ubiquinone] 1 beta subcomplex subunit 6	-0.0380064	-0.0144996	-0.215915	-0.134477	+	0.00926577
P00740	Coagulation factor IX;Coagulation factor IXa heavy chain;Coagulation factor IXa light chain	0.334568	-0.118727	1.83066	1.35502	+	0.00926822
O75063	Glycosaminoglycan xylosylkinase	-0.518701	0.279768	-1.68966	-0.907793	+	0.00929506
Q9NSU2	Three prime repair exonuclease 1	0.337997	-0.100051	0.963474	0.509949	+	0.00931585
Q15796	Mothers against decapentaplegic homolog 2	0.209141	0.326537	-0.0694519	0.166073	+	0.00935263
Q3MHD2	Protein LSM12 homolog	-0.0262051	-0.0543923	-0.364013	-0.298673	+	0.00935816
Q08380	Galectin-3-binding protein	0.411426	0.22404	0.253384	0.0285691	+	0.00938916
Q6NZ67	Mitotic-spindle organizing protein 2B	0.571434	0.202888	0.80653	0.422233	+	0.00939567
Q8ND04	Protein SMG8	0.126973	-0.018878	0.158337	-0.018878	+	0.00939819
P51665	26S proteasome non-ATPase regulatory subunit 7	-0.309359	-0.732165	0.0143553	-0.21424	+	0.00940359
P01130	Low-density lipoprotein receptor	-0.450084	0.0635029	-0.573467	-0.136062	+	0.00940962
P62979	40S ribosomal protein S27a;Ubiquitin;Ubiquitin-40S ribosomal protein S27a	-0.123434	-0.244685	-0.261881	-0.0923401	+	0.00945686
P62158	Calmodulin	0	-0.270556	0.0731348	-0.187707	+	0.00949229
P50440	Glycine amidinotransferase, mitochondrial	-0.469929	-1.51457	0.0935602	-1.00578	+	0.00951373
Q9UBS4	DnaJ homolog subfamily B member 11	0.0551957	0.0676387	0.0745054	0.116365	+	0.00951713
O60502	Bifunctional protein NCOAT;Histone acetyltransferase;Protein O-GlcNAcase	0.16092	0.00719549	0.316146	0.0356239	+	0.00953779
P50851	Lipopolysaccharide-responsive and beige-like anchor protein	-0.465938	-0.467932	-0.128156	-0.147202	+	0.00959854
Q12882	Dihydropyrimidine dehydrogenase [NADP(+)]	-0.531156	-0.816037	-0.161653	-0.300448	+	0.00961368
O60264	SWI/SNF-related matrix-associated actin-dependent regulator of chromatin subfamily A member 5	0.149259	0.0172092	0.49057	0.404903	+	0.00963955
Q13546	Receptor-interacting serine/threonine-protein kinase 1	0.446786	-0.00868222	0.689746	0.149259	+	0.00965739
P35250	Replication factor C subunit 2	-0.771027	-0.190997	-0.76366	-0.199255	+	0.00966157
P05305	Big endothelin-1;Endothelin-1	0.347099	0.0813396	0.297485	0.0157831	+	0.00966423
Q96CN7	Isochorismatase domain-containing protein 1	0.15056	1.06143	-0.101598	0.673556	+	0.00966564
Q9H8W4	Pleckstrin homology domain-containing family F member 2	0.253384	0.480265	-0.0634091	0.0949116	+	0.00968365
Q9NUY8	TBC1 domain family member 23	-0.510457	-0.436354	-0.120294	-0.052895	+	0.00972792
O94830	Phospholipase DDHD2	-0.516636	-0.291592	-0.0424568	-0.300448	+	0.00973264
Q6FI81	Anamorsin	0.0881415	-0.295128	-0.12658	-0.397828	+	0.00974946
Q7Z7F0	UPF0469 protein KIAA0907	-1.22769	-0.242977	-1.0619	-0.0938791	+	0.00975883
Q14596	Next to BRCA1 gene 1 protein	0.703101	0.358396	0.273814	-0.0862011	+	0.00976034
Q5T7V8	RAB6-interacting golgin	0.611645	0.496718	0.133564	0.102994	+	0.00976578
P40306	Proteasome subunit beta type-10	0.219091	0.159629	0.341416	0.225275	+	0.00977548
P23396	40S ribosomal protein S3	-0.0350469	-0.261881	0.0214797	-0.217591	+	0.00979043
O15347	High mobility group protein B3	-1.93788	-2.81604	-0.0232697	-0.630394	+	0.00981113
Q7L9B9	Endonuclease/exonuclease/phosphatase family domain-containing protein 1	-1.81604	-1.01159	-0.45799	0.332278	+	0.00982782
Q9BQ67	Glutamate-rich WD repeat-containing protein 1	-0.552156	-0.0877334	-0.739372	-0.291592	+	0.00986131
P00750	Tissue-type plasminogen activator;Tissue-type plasminogen activator chain A;Tissue-type plasminogen activator chain B	-0.637109	-0.380822	-1.96578	-1.72261	+	0.0098818
P80075	C-C motif chemokine 8;MCP-2(6-76)	3.60905	2.53481	NaN	NaN	+	0.00989236
P13639	Elongation factor 2	-0.0619024	-0.24127	0.0621218	-0.114035	+	0.0098994
Q9Y6N5	Sulfide:quinone oxidoreductase, mitochondrial	0.280956	1.16992	-0.0634091	0.831877	+	0.00993311
Q16654	[Pyruvate dehydrogenase [lipoamide]] kinase isozyme 4, mitochondrial	-1.662	-1.71786	-0.226004	-0.295128	+	0.00995192
Q9UGP5	DNA polymerase lambda	-0.675765	-0.490051	-0.58208	-0.411195	+	0.00995653
Q9Y223	Bifunctional UDP-N-acetylglucosamine 2-epimerase/N-acetylmannosamine kinase;N-acetylmannosamine kinase;UDP-N-acetylglucosamine 2-epimerase (hydrolyzing)	0.248535	0.405992	-0.120294	0.178874	+	0.00996601
O75319	RNA/RNP complex-1-interacting phosphatase	0.0114957	0.0854246	0.364012	0.423309	+	0.00996673
Q96SW2	Protein cereblon	-0.42082	-0.150401	-0.599462	-0.343732	+	0.00997439
P17174	Aspartate aminotransferase, cytoplasmic	-0.0588937	-0.430509	-0.0320937	-0.343732	+	0.0099939
Q9H6Y2	WD repeat-containing protein 55	-0.177882	-0.0291463	-0.545824	-0.373327	+	0.0100372
Q6ZTN6	Ankyrin repeat domain-containing protein 13D	1.76638	-0.954557	3.58436	0.847195	+	0.0100395
Q8WU67	Abhydrolase domain-containing protein 3	1.09828	1.30918	-0.0335695	0.164786	+	0.010082
Q9HCB6	Spondin-1	0.408168	-0.244685	1.06901	0.400538	+	0.0100829
Q99675	Cell growth regulator with RING finger domain protein 1	0.640621	0.185232	1.1865	0.716332	+	0.0100831
P13473	Lysosome-associated membrane glycoprotein 2	0.93885	1.34596	-0.215915	0.477159	+	0.0100887
P57740	Nuclear pore complex protein Nup107	-1.18771	0.0648829	-1.64837	-0.0588937	+	0.0101137
P23919	Thymidylate kinase	-0.00288824	-0.0709665	-0.200913	-0.24127	+	0.0101149
Q9BSD7	Cancer-related nucleoside-triphosphatase	-0.00723156	-0.161653	-0.50226	-0.459973	+	0.0101243
P04818	Thymidylate synthase	0.560715	0.240009	1.75275	1.4163	+	0.0101275
P63000	Ras-related C3 botulinum toxin substrate 1	0.204141	0.00863037	0.240009	-0.0159575	+	0.0102109
O95772	MLN64 N-terminal domain homolog	-0.239566	-0.766112	0.0772429	-0.463947	+	0.0102573
Q9C075	Keratin, type I cytoskeletal 23	0.525067	-0.246395	1.74889	0.961253	+	0.0102612
P01583	Interleukin-1 alpha	2.6227	0.798258	4.4719	2.5213	+	0.0102735
Q9NR31	GTP-binding protein SAR1a	0.819668	0.816395	0.0551957	0.126973	+	0.0102872
Q04760	Lactoylglutathione lyase	0.0468402	-0.390245	-0.0014434	-0.395929	+	0.0103155
Q8N5M4	Tetratricopeptide repeat protein 9C	0.489543	0.219091	0.157044	-0.129734	+	0.0103341
Q9H098	Protein FAM107B	0.123004	0.361768	0.934328	1.13947	+	0.0103536
Q9GZS3	WD repeat-containing protein 61	-0.0679388	-0.272297	-0.0262051	-0.274041	+	0.0103595
P13591	Neural cell adhesion molecule 1	0.505891	-0.177882	1.49416	0.663572	+	0.0103629
P28062	Proteasome subunit beta type-8	0.317304	-0.0543923	0.541019	0.0313951	+	0.0103907
Q9NQ48	Leucine zipper transcription factor-like protein 1	-0.229382	0.0328061	-0.327348	-0.0923401	+	0.0104186
O14745	Na(+)/H(+) exchange regulatory cofactor NHE-RF1	-0.0724828	-0.841663	-0.174621	-1.04394	+	0.0104251
P57081	tRNA (guanine-N(7)-)-methyltransferase subunit WDR4	-0.535332	0.235114	-0.962969	-0.209228	+	0.0104457
P68543	UBX domain-containing protein 2A	0.550901	0.309176	1.31673	1.05866	+	0.0104469
P31146	Coronin-1A	-0.258425	-0.664288	0.0989585	-0.309359	+	0.0104532
P57764	Gasdermin-D	0.486457	-0.120294	0.945608	0.298658	+	0.0104625
A6NDG6	Phosphoglycolate phosphatase	-0.177882	-0.22095	-0.0262051	-0.0709665	+	0.0104676
Q12841	Follistatin-related protein 1	0.308011	-0.169745	0.805705	0.348232	+	0.0105372
Q13200	26S proteasome non-ATPase regulatory subunit 2	-0.0908029	-0.21424	-0.011588	-0.164884	+	0.0105468
Q01804	OTU domain-containing protein 4	0.0854246	0.0662615	0.343692	0.369606	+	0.0106014
Q92692	Poliovirus receptor-related protein 2	0.867896	0.530071	0.616358	0.16092	+	0.0106015
Q9Y2S0	DNA-directed RNA polymerases I and III subunit RPAC2	-0.639355	-0.0543923	-0.773492	-0.217591	+	0.0106617
O94967	WD repeat-containing protein 47	0.212881	-0.00433462	0.587845	0.249749	+	0.0106714
P02753	Plasma retinol-binding protein(1-176);Plasma retinol-binding protein(1-179);Plasma retinol-binding protein(1-181);Plasma retinol-binding protein(1-182);Retinol-binding protein 4	0.496718	-0.263612	1.6663	0.896853	+	0.0106793
Q96RR4	Calcium/calmodulin-dependent protein kinase kinase 2	0.866315	0.0426443	2.16928	1.33113	+	0.01068
Q96B02	Ubiquitin-conjugating enzyme E2 W	0.0908535	0.0229004	0.382944	0.265437	+	0.0106987
Q9UL33	Trafficking protein particle complex subunit 2-like protein	-0.0558912	-0.477944	0.041243	-0.2567	+	0.0107563
P02774	Vitamin D-binding protein	0.42975	-0.227692	1.51854	0.902267	+	0.0107611
P16930	Fumarylacetoacetase	-0.295128	-0.844251	0.0440444	-0.545824	+	0.0107676
P02748	Complement component C9;Complement component C9a;Complement component C9b	0.50284	-0.246395	1.62574	0.809826	+	0.0107985
P38435	Vitamin K-dependent gamma-carboxylase	-0.588574	0.181421	-0.675765	0.0786098	+	0.010806
Q6ZMU1	Putative protein C3P1	0.642471	-0.352916	1.86869	0.857583	+	0.0108438
P01023	Alpha-2-macroglobulin	0.0662615	0.0676387	0.906891	0.593593	+	0.0108731
O95202	LETM1 and EF-hand domain-containing protein 1, mitochondrial	-0.833927	-0.320126	-0.295128	0.0129261	+	0.0108986
Q96G46	tRNA-dihydrouridine(47) synthase [NAD(P)(+)]-like	-0.184425	0.051024	-0.263612	-0.0424568	+	0.0109432
Q8NBS9	Thioredoxin domain-containing protein 5	0.0157831	-0.0573916	-0.24127	-0.364013	+	0.0109574
P05787	Keratin, type II cytoskeletal 8	-0.161653	-2.04097	-0.129734	-2	+	0.0109745
P30613	Pyruvate kinase isozymes R/L	0.304511	-0.0174171	1.57773	1.24001	+	0.0109927
O00459	Phosphatidylinositol 3-kinase regulatory subunit beta	-0.253257	-0.0454315	-0.535332	-0.341903	+	0.0110113
Q7Z3G6	Prickle-like protein 2	-0.673463	-1.26188	0.00144204	-0.60165	+	0.0110246
Q9NPD5	Solute carrier organic anion transporter family member 1B3	0.396159	0.57918	-0.0232697	0.144046	+	0.0110449
Q9GZT3	SRA stem-loop-interacting RNA-binding protein, mitochondrial	-0.179515	0.166073	-0.751465	-0.347399	+	0.0110473
Q14353	Guanidinoacetate N-methyltransferase	-0.152003	-0.569179	-0.181149	-0.345564	+	0.0110716
P48651	Phosphatidylserine synthase 1	-1.76611	0.132248	-1.82113	0.0635029	+	0.0111242
O95273	Cyclin-D1-binding protein 1	-0.436354	-0.0350469	-0.284546	0.10165	+	0.0111291
Q8TBM8	DnaJ homolog subfamily B member 14	0.0676387	0.271426	0.167358	0.296311	+	0.011152
Q9NZR1	Tropomodulin-2	0.453122	0.367371	0.696884	0.0129261	+	0.0111549
Q9UNQ2	Probable dimethyladenosine transferase	0.403813	0.769772	-0.114035	0.596458	+	0.011167
Q9NYK1	Toll-like receptor 7	0.119024	-0.248108	-1.12343	-1.50635	+	0.0112086
Q9BXJ9	N-alpha-acetyltransferase 15, NatA auxiliary subunit	-0.0014434	-0.0159575	-0.189351	-0.200913	+	0.0112308
P35443	Thrombospondin-4	0.37629	-0.37707	1.56511	1.01364	+	0.0112334
P39019	40S ribosomal protein S19	-0.0306193	0.0579701	-0.158429	-0.176251	+	0.0112358
Q8WU76	Sec1 family domain-containing protein 2	-0.0877334	0.16221	-0.77596	-0.541618	+	0.0112633
Q27J81	Inverted formin-2	-0.873027	0.0799754	-1.09851	0.0243196	+	0.0113036
P02795	Metallothionein-2	1.20852	-0.567041	4.28688	2.4957	+	0.0113187
Q8N9V3	WD repeat, SAM and U-box domain-containing protein 1	0.176323	0.113701	0.0662615	0.0214797	+	0.0113212
P35611	Alpha-adducin	-0.332789	-0.710756	-0.00578236	-0.436354	+	0.0113233
Q5TFE4	5'-nucleotidase domain-containing protein 1	-0.177882	-0.192645	-0.26708	-0.288065	+	0.0113286
Q9NVP1	ATP-dependent RNA helicase DDX18	-0.416962	-0.128156	-0.459973	-0.209228	+	0.0113286
Q8IW50	Protein FAM219A	-0.813499	-0.577767	-0.323733	-0.103147	+	0.011331
Q9HAF1	Chromatin modification-related protein MEAF6	0.316146	0.438293	0.302173	0.408168	+	0.0113334
Q9BT40	Inositol polyphosphate 5-phosphatase K	0.690641	1.30393	-0.0862011	0.45628	+	0.0113451
Q9P2F6	Rho GTPase-activating protein 20	0.646163	-0.26708	1.83633	0.90766	+	0.0113488
Q9UKF7	Cytoplasmic phosphatidylinositol transfer protein 1	-1.14242	-0.652901	-0.506353	-0.0335695	+	0.0113665
Q12933	TNF receptor-associated factor 2	-0.717857	-0.41889	-0.382701	-0.0679388	+	0.0113694
Q86W92	Liprin-beta-1	-0.0709665	0.334568	0.187768	0.123004	+	0.0113802
Q96IZ7	Serine/Arginine-related protein 53	0.567545	-0.394032	1.65718	0.826193	+	0.0113882
Q9Y5A9	YTH domain family protein 2	-0.181149	-0.0014434	-0.109359	-0.114035	+	0.0114022
O00233	26S proteasome non-ATPase regulatory subunit 9	-0.0862011	-0.12658	-0.150401	-0.12658	+	0.0114188
O75880	Protein SCO1 homolog, mitochondrial	0.427606	0.592636	-0.115597	0.14274	+	0.0114445
O75152	Zinc finger CCCH domain-containing protein 11A	0.212881	0.113701	0.192825	0.129613	+	0.0114654
O75326	Semaphorin-7A	0.129613	0.109695	1.26243	1.38681	+	0.0114729
O75616	GTPase Era, mitochondrial	-1.22769	-0.2567	-1.48197	-0.524915	+	0.0115297
Q9BQ24	Zinc finger FYVE domain-containing protein 21	-0.405451	-1.1488	0.189034	-0.569179	+	0.01154
Q6GPH4	XIAP-associated factor 1	0.85599	0.119024	3.9348	2.97966	+	0.0115416
P49327	[Acyl-carrier-protein] S-acetyltransferase;[Acyl-carrier-protein] S-malonyltransferase;3-hydroxyacyl-[acyl-carrier-protein] dehydratase;3-oxoacyl-[acyl-carrier-protein] reductase;3-oxoacyl-[acyl-carrier-protein] synthase;Enoyl-[acyl-carrier-protein] reductase;Fatty acid synthase;Oleoyl-[acyl-carrier-protein] hydrolase	-0.199255	0.154454	-0.924125	-0.488026	+	0.0115702
Q13564	NEDD8-activating enzyme E1 regulatory subunit	0.269033	0.0908535	0.0257376	0.0243196	+	0.0115709
Q4LDG9	Dynein light chain 1, axonemal	0.594549	-0.37707	1.46884	0.482332	+	0.0116038
P21589	5'-nucleotidase	0.120352	0.00144204	0.961994	0.797428	+	0.011639
O15400	Syntaxin-7	-0.954557	-1.09234	-0.0724828	-0.202572	+	0.0116418
P49593	Protein phosphatase 1F	-0.215915	-0.560643	0.00719549	-0.253257	+	0.0116683
Q9H6X2	Anthrax toxin receptor 1	-1.12658	-0.664288	-1.0499	-0.603841	+	0.01167
P22830	Ferrochelatase, mitochondrial	-0.0424568	-0.364013	-0.117161	-0.436354	+	0.0116758
P05156	Complement factor I;Complement factor I heavy chain;Complement factor I light chain	0.441484	-0.242977	1.63134	0.943359	+	0.011709
Q8NC42	E3 ubiquitin-protein ligase RNF149	0.129613	0.136191	0.302173	0.292782	+	0.011753
Q9UK23	N-acetylglucosamine-1-phosphodiester alpha-N-acetylglucosaminidase	-0.703689	0.112366	-1.39593	-0.39973	+	0.0118006
Q9Y6Z7	Collectin-10	0.192825	-0.174621	0.961994	0.57918	+	0.0118081
P16455	Methylated-DNA--protein-cysteine methyltransferase	-0.590745	-0.671163	-0.479955	-0.800877	+	0.0118268
Q6IA86	Elongator complex protein 2	-1.15521	-0.121863	-1.43051	-0.508403	+	0.0118351
Q6ZN44	Netrin receptor UNC5A	0.867106	2.09626	-0.118727	1.09424	+	0.011848
Q6YHK3	CD109 antigen	0.358396	-0.169745	1.24001	0.577248	+	0.0119027
Q8N128	Protein FAM177A1	1.16992	1.0545	0.496718	0.366252	+	0.0119376
Q93100	Phosphorylase b kinase regulatory subunit beta	-0.461959	0.37629	-1.44615	-0.50226	+	0.0119705
O00429	Dynamin-1-like protein	-0.118727	-0.018878	-0.123434	-0.0424568	+	0.011985
Q8WYR1	Phosphoinositide 3-kinase regulatory subunit 5	0.687956	0.125651	1.12763	0.266637	+	0.0119874
Q8NHY0	Beta-1,4 N-acetylgalactosaminyltransferase 2	0.240009	0.144046	0.87578	0.763836	+	0.0119919
Q9ULJ6	Zinc finger MIZ domain-containing protein 1	-0.378945	-0.373327	-0.217591	-0.226004	+	0.0119953
Q9UNE7	E3 ubiquitin-protein ligase CHIP	-0.0694519	-0.0862011	-0.533242	-0.526992	+	0.0120228
Q8IUL8	Cartilage intermediate layer protein 2;Cartilage intermediate layer protein 2 C1;Cartilage intermediate layer protein 2 C2	0.27023	-0.155213	1.34085	0.900722	+	0.0120876
P25774	Cathepsin S	0.119024	-0.0499049	0.192825	-0.018878	+	0.0121055
Q13155	Aminoacyl tRNA synthase complex-interacting multifunctional protein 2	-0.0938791	0.0057592	-0.0101344	-0.0101344	+	0.0121218
Q5JXA9	Signal-regulatory protein beta-2	-0.668868	-0.894322	-1	-1.24127	+	0.0121343
Q9NVX0	HAUS augmin-like complex subunit 2	-0.965784	-0.76366	-0.68966	-0.504305	+	0.0121388
A2RTX5	Probable threonine--tRNA ligase 2, cytoplasmic	0.041243	-0.471929	-0.603841	-1.13289	+	0.0121516
P23526	Adenosylhomocysteinase	0.0299829	-0.227692	0	-0.272297	+	0.0121651
P21810	Biglycan	-0.85726	-0.0877334	-0.673463	0.0827026	+	0.0121707
Q9NRW7	Vacuolar protein sorting-associated protein 45	0.258217	0.0607391	0.285698	0.0186342	+	0.0121738
Q96H15	T-cell immunoglobulin and mucin domain-containing protein 4	0.943359	0.0143553	4.07193	3.12763	+	0.0122132
O43294	Transforming growth factor beta-1-induced transcript 1 protein	-0.0985055	-0.258425	-0.490051	-0.72977	+	0.0122355
Q9H8M7	Protein FAM188A	0.382944	0.0922074	-0.0923401	0.176323	+	0.0122502
Q9UBR5	Chemokine-like factor	-0.846843	-0.833927	0.0356239	0.0342158	+	0.0122742
Q6UVK1	Chondroitin sulfate proteoglycan 4	-0.136062	0.752749	-0.184425	0.688852	+	0.0122842
Q96LD8	Sentrin-specific protease 8	0.575312	1.14339	-0.199255	0.352758	+	0.012288
Q9UHQ9	NADH-cytochrome b5 reductase 1	0.353888	0.878921	-0.0649175	0.377401	+	0.0122991
Q9UNH6	Sorting nexin-7	0.42975	0.625738	-0.229382	0.332278	+	0.0123002
Q7L5N7	Lysophosphatidylcholine acyltransferase 2	-0.746616	0.124328	-0.768568	-0.0320937	+	0.012302
Q9NQL2	Ras-related GTP-binding protein D	0.948601	0.957543	0.284514	-0.0262051	+	0.0123085
P0CB43	Protein FAM203B	-0.107803	0.0186342	-0.351074	-0.21424	+	0.0123175
Q562R1	Beta-actin-like protein 2	0.0989585	-0.650635	-0.1976	-0.962969	+	0.0123188
P38405	Guanine nucleotide-binding protein G(olf) subunit alpha	0.255803	-0.0454315	1.24793	0.930548	+	0.0123255
Q7Z478	ATP-dependent RNA helicase DHX29	-0.426625	-0.0394883	-0.962969	-0.533242	+	0.0123854
Q70UQ0	Inhibitor of nuclear factor kappa-B kinase-interacting protein	0.731183	1.05866	-0.0846703	0.359521	+	0.0123953
A4D0S4	Laminin subunit beta-4	0.596458	-0.318326	0.986957	0.0565835	+	0.0124156
P49917	DNA ligase 4	-0.0335695	0.10165	0.243669	0.388465	+	0.0124187
Q8N806	Putative E3 ubiquitin-protein ligase UBR7	0.0057592	0.126973	0.695103	0.532068	+	0.0124761
Q02127	Dihydroorotate dehydrogenase (quinone), mitochondrial	0.175045	0.549916	-0.114035	0.214125	+	0.0124763
P19623	Spermidine synthase	-0.109359	-0.194295	-0.592919	-0.506353	+	0.0124777
Q96FX2	DPH3 homolog	0.516015	0.725087	1.04474	1.2394	+	0.0124991
P23508	Colorectal mutant cancer protein	-0.894322	-1.25843	0.0313951	-0.349235	+	0.0125155
O60739	Eukaryotic translation initiation factor 1b	-0.0969617	0.0758749	-0.254978	-0.231075	+	0.012546
Q9H6V9	UPF0554 protein C2orf43	-0.358454	-0.120294	-0.58208	-0.21927	+	0.0125836
Q5TGZ0	Mitochondrial inner membrane organizing system protein 1	0.195348	0.732052	0.0313951	0.552869	+	0.0125917
Q9HCJ6	Synaptic vesicle membrane protein VAT-1 homolog-like	-0.416962	1.55483	0.0976109	2.05276	+	0.0126003
Q15493	Regucalcin	0.316146	-0.33825	1.45891	1.09356	+	0.0126025
Q8TBZ6	tRNA methyltransferase 10 homolog A	0.185232	-0.200913	0.782409	0.381837	+	0.0126091
O95260	Arginyl-tRNA--protein transferase 1	-0.279284	-0.22095	0.051024	-0.00288824	+	0.0126523
Q9NP99	Triggering receptor expressed on myeloid cells 1	0.672652	0.115033	3.78115	3.20727	+	0.0126673
Q07065	Cytoskeleton-associated protein 4	0.0285691	-0.39973	-0.148801	-0.621488	+	0.0126769
Q9UQ53	Alpha-1,3-mannosyl-glycoprotein 4-beta-N-acetylglucosaminyltransferase B	0.657183	-0.258425	1.32423	0.392867	+	0.0126855
P32321	Deoxycytidylate deaminase	-0.0439433	-0.302226	-0.0603973	-0.314733	+	0.0127233
P01112	GTPase HRas;GTPase HRas, N-terminally processed	0.303342	0.0468402	0.607863	0.336855	+	0.0127498
O43598	2'-deoxynucleoside 5'-phosphate N-hydrolase 1	-0.39973	-0.650635	-0.239566	-0.232769	+	0.0127653
P28331	NADH-ubiquinone oxidoreductase 75 kDa subunit, mitochondrial	-0.0365258	-0.531156	-0.0573916	-0.518701	+	0.0127726
P50542	Peroxisomal targeting signal 1 receptor	0.0731348	-0.0954196	0.392867	0.210389	+	0.012781
Q9Y291	28S ribosomal protein S33, mitochondrial	-0.187707	0.0908535	-0.488026	-0.224317	+	0.0127918
P41225	Transcription factor SOX-3	0.584	0.180148	0.24123	-0.177882	+	0.0128268
Q9Y243	RAC-gamma serine/threonine-protein kinase	1.80735	0.83754	0.590722	-0.394032	+	0.0128292
P23786	Carnitine O-palmitoyltransferase 2, mitochondrial	0.134878	0.538041	-0.0816138	0.311503	+	0.0128489
Q96AE7	Tetratricopeptide repeat protein 17	0	-0.394032	0.0717627	-0.33825	+	0.0129159
O60645	Exocyst complex component 3	-0.0262051	0.524064	0.0908535	0.432959	+	0.0129453
P42345	Serine/threonine-protein kinase mTOR	0.900722	-0.349235	1.41468	0.149259	+	0.0129475
P40855	Peroxisomal biogenesis factor 19	0.0143553	-0.104697	-0.330973	-0.304006	+	0.0129747
Q8TBN0	Guanine nucleotide exchange factor for Rab-3A	-0.652901	-1.89432	0.0758749	-1.09851	+	0.0130127
Q01196	Runt-related transcription factor 1	0.355016	0.293959	0.0200577	0.0579701	+	0.0130181
Q9HBR0	Putative sodium-coupled neutral amino acid transporter 10	-0.741783	-1.25843	0.210389	-0.321928	+	0.0130428
Q06033	Inter-alpha-trypsin inhibitor heavy chain H3	0.52707	-0.305788	1.68437	0.783247	+	0.0130739
Q9H3G5	Probable serine carboxypeptidase CPVL	0.295135	0.756169	-0.07552	0.353888	+	0.013081
Q9Y3E1	Hepatoma-derived growth factor-related protein 3	-1.1078	-1.08927	-0.0247367	-0.0499049	+	0.0130903
Q05066	Sex-determining region Y protein	0.638769	-0.320126	1.79577	0.821302	+	0.0130951
Q9H8K7	Uncharacterized protein C10orf88	-0.744197	0.155749	-1.17462	-0.291592	+	0.0131013
P06858	Lipoprotein lipase	0.189034	0.0426443	0.899176	0.701327	+	0.0131178
Q9Y3C4	TP53RK-binding protein	0.194087	0.228973	0.0186342	0.0384361	+	0.0131199
P13747	HLA class I histocompatibility antigen, alpha chain E	0.314986	0.00863037	0.874994	0.74932	+	0.0131803
Q8IWY9	Codanin-1	2.21132	0.168642	2.85957	0.801573	+	0.01322
Q9NYK5	39S ribosomal protein L39, mitochondrial	-0.405451	0.0384361	-0.732165	-0.254978	+	0.0132286
Q15005	Signal peptidase complex subunit 2	-0.413115	0.168642	-1.39593	-0.547932	+	0.0132595
P07355	Annexin A2	0.24123	0.0908535	0.191563	-0.00723156	+	0.0132601
P49902	Cytosolic purine 5'-nucleotidase	0.312665	0.108357	0.302173	-0.0862011	+	0.0132855
Q8WV24	Pleckstrin homology-like domain family A member 1	0.189034	-0.00288824	0.975263	0.679874	+	0.0133068
Q9UPN3	Microtubule-actin cross-linking factor 1, isoforms 1/2/3/5	-1.45799	-1.06492	-0.110916	-0.00433462	+	0.0133462
Q9Y282	Endoplasmic reticulum-Golgi intermediate compartment protein 3	-0.343732	0.0962619	-0.867752	-0.444184	+	0.0133689
Q15014	Mortality factor 4-like protein 2	-0.678072	0.196607	-1.75633	-0.897006	+	0.0134058
O43164	E3 ubiquitin-protein ligase Praja-2	0.441484	-0.289827	1.19724	0.449958	+	0.013416
Q7Z4M0	Meiotic recombination protein REC114-like	-0.22095	-0.617056	0.0648829	-0.347399	+	0.0134385
P35858	Insulin-like growth factor-binding protein complex acid labile subunit	0.475085	-0.286304	1.74674	0.808179	+	0.0134768
Q01415	N-acetylgalactosamine kinase	0.0114957	-0.147202	-0.189351	-0.321928	+	0.0135286
P28072	Proteasome subunit beta type-6	-0.0499049	-0.274041	0.0579701	-0.386468	+	0.0135296
Q7Z4H3	HD domain-containing protein 2	1.12102	0.835116	0.196607	-0.104697	+	0.0135458
Q9BRZ2	E3 ubiquitin-protein ligase TRIM56	0.425459	0.214125	0.906891	0.489543	+	0.0135568
Q96KP1	Exocyst complex component 2	-0.1976	0.222805	-0.504305	-0.166503	+	0.0135621
Q9Y281	Cofilin-2	-0.0588937	-0.137648	-0.395929	-0.573467	+	0.0135794
P30050	60S ribosomal protein L12	-0.224317	-0.161653	-0.103147	-0.186065	+	0.0135825
Q8TEA7	TBC domain-containing protein kinase-like protein	-0.226004	0.232661	-0.943417	-0.461959	+	0.0136749
Q9BTT0	Acidic leucine-rich nuclear phosphoprotein 32 family member E	0.254594	-0.37146	3.82161	3.18126	+	0.0136982
Q8N5I4	Dehydrogenase/reductase SDR family member on chromosome X	0.237564	0.683472	0.00144204	0.351628	+	0.0137248
Q99996	A-kinase anchor protein 9	-0.107803	-2.152	-0.161653	-2.22432	+	0.0137585
Q9UK59	Lariat debranching enzyme	0.207893	-0.128156	0.399445	0.265437	+	0.0137642
Q8IZH2	5'-3' exoribonuclease 1	0.564622	0.313826	1.09153	0.745022	+	0.0137726
P20700	Lamin-B1	-0.277534	-0.347399	-0.00288824	-0.0985055	+	0.013817
P31350	Ribonucleoside-diphosphate reductase subunit M2	0.704872	2.32682	-0.179515	1.42761	+	0.0138327
P42694	Probable helicase with zinc finger domain	-0.954557	-0.305788	-0.865122	-0.232769	+	0.0138516
Q92851	Caspase-10;Caspase-10 subunit p12;Caspase-10 subunit p23/17	0.517024	-0.0816138	0.925999	0.400538	+	0.013883
Q9Y3P9	Rab GTPase-activating protein 1	-0.426625	0.0840642	-1.16488	-0.673463	+	0.0138919
P46776	60S ribosomal protein L27a	0	-0.332789	-0.0831412	-0.246395	+	0.0138979
Q7L5Y1	Mitochondrial enolase superfamily member 1	-0.177882	-0.018878	-0.161653	-0.0846703	+	0.0139086
[truncated: 4,467 more rows]
