# Supplementary material for: Exploiting induced pluripotent stem cell-derived macrophages to unravel host factors influencing Chlamydia trachomatis pathogenesis
Source: Nat Commun. 2017 Apr 25;8:15013. doi: 10.1038/ncomms15013 (PMC5414054; doi:10.1038/ncomms15013)
Supplement: Supplementary Data 10 — Genes differentially expressed due to infection in IRF5-/- compared to parent KOLF2 cells. [file ncomms15013-s11.xlsx]

## Sheet: SupplementaryData10
Supplementary Data 10: Genes differentially expressed due to infection in IRF5-/- compared to parent KOLF2 cells.
ensembl_gene_id	log2FoldChange	lfcSE	pvalue	padj	FC
ENSG00000145741	-1.06576	0.058237	8.22682e-75	1.21527e-70	-2.09327
ENSG00000182871	-0.970581	0.0568706	2.63549e-65	1.94657e-61	-1.95963
ENSG00000145908	-3.37829	0.224606	3.95831e-51	1.94907e-47	-10.3984
ENSG00000142583	-1.27641	0.0890532	1.35963e-46	4.01688e-43	-2.42235
ENSG00000165118	-5.31713	0.370581	1.09529e-46	4.01688e-43	-39.8671
ENSG00000146197	2.0071	0.141147	6.89712e-46	1.69807e-42	4.01972
ENSG00000159674	-1.40331	0.099994	9.66593e-45	2.03979e-41	-2.64507
ENSG00000115461	-1.29194	0.0929663	6.62048e-44	1.22247e-40	-2.44857
ENSG00000113657	-1.10201	0.0816456	1.61807e-41	2.65579e-38	-2.14654
ENSG00000076706	-1.05777	0.0795808	2.58389e-40	3.81692e-37	-2.08171
ENSG00000111057	-0.851918	0.0648068	1.80638e-39	2.4258e-36	-1.8049
ENSG00000106153	-0.87538	0.066853	3.55878e-39	4.38085e-36	-1.83449
ENSG00000112655	-0.942533	0.0731749	5.79205e-38	6.58155e-35	-1.9219
ENSG00000185885	1.40159	0.11053	7.56595e-37	7.98315e-34	2.64193
ENSG00000130635	-1.03148	0.0817494	1.68879e-36	1.66312e-33	-2.04412
ENSG00000183876	-1.22977	0.102016	1.83228e-33	1.69165e-30	-2.34529
ENSG00000170421	-0.997305	0.0838822	1.34433e-32	1.16814e-29	-1.99627
ENSG00000132688	-0.900269	0.0761407	2.94245e-32	2.41477e-29	-1.86641
ENSG00000164283	1.82082	0.154135	3.33818e-32	2.59535e-29	3.53282
ENSG00000020181	-0.864954	0.0738612	1.12573e-31	8.31466e-29	-1.82128
ENSG00000177675	-0.795378	0.0687199	5.56922e-31	3.91755e-28	-1.73553
ENSG00000149131	0.788258	0.0689394	2.8254e-30	1.89713e-27	1.72699
ENSG00000108679	0.752938	0.0663021	6.91063e-30	4.43843e-27	1.68522
ENSG00000205403	-1.73863	0.154041	1.5255e-29	9.38943e-27	-3.33717
ENSG00000105402	0.632819	0.057491	3.52572e-28	2.08328e-25	1.55059
ENSG00000011028	-0.637873	0.0579926	3.8542e-28	2.18978e-25	-1.55603
ENSG00000108821	-0.971656	0.0890589	1.02955e-27	5.43163e-25	-1.96109
ENSG00000136160	-1.17569	0.107807	1.08569e-27	5.53027e-25	-2.259
ENSG00000130294	-0.940774	0.0870146	3.03057e-27	1.49225e-24	-1.91956
ENSG00000136689	0.756737	0.0700958	3.60498e-27	1.71783e-24	1.68967
ENSG00000134138	-1.1297	0.105673	1.12803e-26	5.20728e-24	-2.18813
ENSG00000142089	0.786973	0.073668	1.22657e-26	5.3291e-24	1.72545
ENSG00000168542	-1.10336	0.103594	1.72773e-26	7.29199e-24	-2.14855
ENSG00000168077	-1.77406	0.168352	5.78357e-26	2.37319e-23	-3.42016
ENSG00000166949	-0.839007	0.080208	1.31311e-25	5.10456e-23	-1.78882
ENSG00000157613	-0.824996	0.0790554	1.70424e-25	6.45513e-23	-1.77153
ENSG00000171345	-1.1187	0.107267	1.82568e-25	6.74223e-23	-2.17152
ENSG00000133110	-0.880694	0.0844681	1.87975e-25	6.77262e-23	-1.84126
ENSG00000006016	-3.10868	0.299258	2.81299e-25	9.89369e-23	-8.62593
ENSG00000168268	-0.628515	0.0605305	2.94969e-25	1.01332e-22	-1.54597
ENSG00000103196	-1.63245	0.157638	3.94324e-25	1.32385e-22	-3.1004
ENSG00000137809	-0.894149	0.0881523	3.55147e-24	1.11622e-21	-1.85851
ENSG00000158373	0.919688	0.0909614	4.95023e-24	1.52343e-21	1.89171
ENSG00000242265	-1.07265	0.106143	5.21145e-24	1.57109e-21	-2.1033
ENSG00000233841	0.634951	0.0649741	1.47962e-22	4.12396e-20	1.55288
ENSG00000223532	0.644045	0.0661025	1.97406e-22	5.40015e-20	1.5627
ENSG00000132274	0.690209	0.0709275	2.21962e-22	5.96149e-20	1.61352
ENSG00000134986	-0.654484	0.0673106	2.39798e-22	6.32554e-20	-1.57405
ENSG00000206450	0.627626	0.0652798	6.95114e-22	1.77038e-19	1.54502
ENSG00000189060	0.587717	0.0614343	1.10478e-21	2.76607e-19	1.50287
ENSG00000105426	-0.77464	0.0811181	1.30284e-21	3.2076e-19	-1.71076
ENSG00000086300	0.682179	0.0716614	1.74062e-21	4.21515e-19	1.60456
ENSG00000059378	0.69335	0.0729084	1.90872e-21	4.54767e-19	1.61703
ENSG00000152377	-1.01161	0.106738	2.60359e-21	6.10481e-19	-2.01616
ENSG00000050165	-0.810507	0.0856462	2.97983e-21	6.87783e-19	-1.75383
ENSG00000180573	0.812148	0.0865069	6.10086e-21	1.36548e-18	1.75582
ENSG00000072832	-0.790577	0.0846393	9.58374e-21	2.10203e-18	-1.72977
ENSG00000154553	-1.20687	0.129221	9.67629e-21	2.10203e-18	-2.30836
ENSG00000143320	-1.90432	0.2044	1.20082e-20	2.57079e-18	-3.74332
ENSG00000107201	0.752887	0.0813812	2.21653e-20	4.61163e-18	1.68516
ENSG00000154096	-0.697276	0.0756087	2.91153e-20	5.97349e-18	-1.62144
ENSG00000185101	1.40019	0.151863	2.9686e-20	6.00715e-18	2.63936
ENSG00000077942	-0.850808	0.0923175	3.08108e-20	6.1505e-18	-1.80351
ENSG00000203710	-1.16676	0.128734	1.26478e-19	2.45834e-17	-2.24507
ENSG00000163661	1.24544	0.137565	1.3855e-19	2.62393e-17	2.3709
ENSG00000113361	-1.5791	0.174501	1.43998e-19	2.69258e-17	-2.98783
ENSG00000115380	-1.07419	0.120562	5.10772e-19	9.31496e-17	-2.10554
ENSG00000100196	-1.08305	0.121626	5.3513e-19	9.64018e-17	-2.11851
ENSG00000183748	-0.879834	0.0989094	5.8235e-19	1.03644e-16	-1.84016
ENSG00000162692	1.1448	0.128806	6.23228e-19	1.09599e-16	2.21116
ENSG00000124920	-0.910979	0.102691	7.24674e-19	1.2594e-16	-1.88032
ENSG00000139329	-1.12455	0.127592	1.21121e-18	2.05655e-16	-2.18033
ENSG00000113721	-0.757744	0.0861623	1.43834e-18	2.41445e-16	-1.69085
ENSG00000129038	-0.71096	0.0810054	1.68333e-18	2.7629e-16	-1.63689
ENSG00000162493	-0.696541	0.0797501	2.45713e-18	3.98864e-16	-1.62061
ENSG00000138642	0.855525	0.0981004	2.75972e-18	4.43115e-16	1.80942
ENSG00000156587	0.715114	0.0824858	4.33859e-18	6.89135e-16	1.64161
ENSG00000183098	-1.01237	0.116896	4.70078e-18	7.30947e-16	-2.01722
ENSG00000117519	-0.650254	0.0757954	9.56392e-18	1.45648e-15	-1.56944
ENSG00000150687	-0.763535	0.0890494	9.96962e-18	1.50277e-15	-1.69765
ENSG00000142949	-0.904049	0.106196	1.69455e-17	2.50319e-15	-1.87131
ENSG00000211445	-0.631567	0.074226	1.75886e-17	2.57246e-15	-1.54925
ENSG00000172183	1.17802	0.138661	1.96798e-17	2.8501e-15	2.26266
ENSG00000115267	0.883934	0.104462	2.63349e-17	3.77688e-15	1.8454
ENSG00000104368	-0.941451	0.112311	5.17973e-17	7.28714e-15	-1.92046
ENSG00000232126	0.646967	0.0774756	6.79202e-17	9.28998e-15	1.56587
ENSG00000172020	-1.00005	0.119851	7.17697e-17	9.72645e-15	-2.00006
ENSG00000137285	-0.85839	0.10335	9.92912e-17	1.32138e-14	-1.81301
ENSG00000112414	-1.01067	0.121772	1.04346e-16	1.37625e-14	-2.01485
ENSG00000146477	-0.798127	0.096822	1.67602e-16	2.19099e-14	-1.73884
ENSG00000197457	-0.746529	0.0908946	2.15506e-16	2.74436e-14	-1.67775
ENSG00000228080	-0.97377	0.118912	2.63455e-16	3.32629e-14	-1.96397
ENSG00000160593	-1.01095	0.123784	3.15997e-16	3.95586e-14	-2.01524
ENSG00000185630	-1.01624	0.124644	3.54591e-16	4.40169e-14	-2.02264
ENSG00000154175	2.76248	0.339337	3.92622e-16	4.83318e-14	6.78561
ENSG00000122643	0.811062	0.0998436	4.53584e-16	5.53747e-14	1.7545
ENSG00000153162	0.810201	0.100113	5.82775e-16	6.99899e-14	1.75346
ENSG00000063660	-0.69311	0.0856629	5.91107e-16	7.0418e-14	-1.61676
ENSG00000184697	-2.24514	0.278157	6.94501e-16	8.20733e-14	-4.74082
ENSG00000173848	-0.63291	0.078439	7.09774e-16	8.32126e-14	-1.55069
ENSG00000125872	-1.64242	0.203703	7.45774e-16	8.67446e-14	-3.12188
ENSG00000119630	1.34161	0.166747	8.57074e-16	9.87995e-14	2.53433
ENSG00000143369	0.589333	0.0733117	9.07735e-16	1.02359e-13	1.50455
ENSG00000143429	-2.00637	0.249575	9.04671e-16	1.02359e-13	-4.0177
ENSG00000135480	-0.961797	0.119798	9.86918e-16	1.10445e-13	-1.94773
ENSG00000171992	-0.79377	0.0989011	1.00783e-15	1.11938e-13	-1.7336
ENSG00000157570	-1.26362	0.157811	1.17377e-15	1.28437e-13	-2.40098
ENSG00000196189	0.628238	0.0788738	1.65091e-15	1.76719e-13	1.54568
ENSG00000080573	-1.23679	0.158097	5.15715e-15	5.29038e-13	-2.35674
ENSG00000115641	-0.718604	0.0922433	6.68434e-15	6.71708e-13	-1.64559
ENSG00000168487	-0.613296	0.0787187	6.64907e-15	6.71708e-13	-1.52975
ENSG00000155511	-1.30345	0.167598	7.41141e-15	7.39739e-13	-2.46819
ENSG00000103313	0.92661	0.119849	1.06295e-14	1.03987e-12	1.9008
ENSG00000091129	-1.14024	0.148545	1.64073e-14	1.59453e-12	-2.20418
ENSG00000125266	-0.739515	0.0964048	1.70752e-14	1.64859e-12	-1.66961
ENSG00000130147	-0.736568	0.096072	1.76287e-14	1.69098e-12	-1.66621
ENSG00000243440	0.714763	0.0934173	1.98978e-14	1.89633e-12	1.64121
ENSG00000137831	-0.68602	0.0896829	2.0192e-14	1.91203e-12	-1.60884
ENSG00000175745	-0.662388	0.0868695	2.43857e-14	2.29443e-12	-1.5827
ENSG00000183853	-0.708707	0.0933081	3.06973e-14	2.87001e-12	-1.63434
ENSG00000138646	0.848678	0.111757	3.10347e-14	2.8833e-12	1.80085
ENSG00000171766	-0.609625	0.0803969	3.38449e-14	3.10532e-12	-1.52586
ENSG00000123609	0.618956	0.0819755	4.33611e-14	3.92963e-12	1.53576
ENSG00000126353	0.661884	0.0877498	4.59787e-14	4.14145e-12	1.58215
ENSG00000131203	0.642536	0.0853209	5.04225e-14	4.46012e-12	1.56107
ENSG00000167693	-0.668765	0.0889046	5.38332e-14	4.70547e-12	-1.58971
ENSG00000117228	0.715048	0.0951458	5.67867e-14	4.87705e-12	1.64154
ENSG00000108700	0.949009	0.127157	8.43733e-14	6.96292e-12	1.93055
ENSG00000103888	-1.10244	0.147931	9.16676e-14	7.44018e-12	-2.14717
ENSG00000156466	-1.1198	0.150452	9.84959e-14	7.90751e-12	-2.17317
ENSG00000130176	-0.924134	0.124248	1.02377e-13	8.1307e-12	-1.89755
ENSG00000160932	0.853139	0.114699	1.02188e-13	8.1307e-12	1.80643
ENSG00000164692	-0.65156	0.0876451	1.0531e-13	8.31895e-12	-1.57087
ENSG00000137573	-0.73758	0.0992363	1.06515e-13	8.36938e-12	-1.66738
ENSG00000166341	-0.771729	0.103944	1.1322e-13	8.80256e-12	-1.70731
ENSG00000187608	1.08988	0.14688	1.16947e-13	9.01256e-12	2.12856
ENSG00000185585	-1.67516	0.226783	1.5062e-13	1.13518e-11	-3.19354
ENSG00000180596	1.04027	0.140929	1.56455e-13	1.17317e-11	2.05662
ENSG00000130707	0.687651	0.0936627	2.10764e-13	1.5567e-11	1.61066
ENSG00000162576	-0.63619	0.0866789	2.14205e-13	1.57425e-11	-1.55422
ENSG00000184979	1.04319	0.142168	2.17228e-13	1.58856e-11	2.06078
ENSG00000196126	-0.877594	0.120461	3.21042e-13	2.29103e-11	-1.83731
ENSG00000180178	2.60001	0.358006	3.80098e-13	2.68651e-11	6.0629
ENSG00000137124	-0.912813	0.12577	3.9344e-13	2.75445e-11	-1.88271
ENSG00000168672	-0.823994	0.113635	4.12974e-13	2.87757e-11	-1.7703
ENSG00000144824	-0.723888	0.100067	4.68952e-13	3.23709e-11	-1.65163
ENSG00000221955	-0.666201	0.0924671	5.81542e-13	3.94061e-11	-1.58689
ENSG00000101210	-0.776211	0.107816	6.04609e-13	4.07821e-11	-1.71263
ENSG00000171724	-1.51138	0.210332	6.68873e-13	4.47086e-11	-2.85082
ENSG00000166086	-0.783736	0.110405	1.25903e-12	8.26594e-11	-1.72158
ENSG00000112303	-0.603501	0.0850787	1.3081e-12	8.55013e-11	-1.5194
ENSG00000231764	-0.616669	0.087079	1.42377e-12	9.26518e-11	-1.53333
ENSG00000124875	-0.848267	0.120004	1.56418e-12	1.00027e-10	-1.80034
ENSG00000145934	-1.32399	0.187334	1.57747e-12	1.00441e-10	-2.50357
ENSG00000178882	-0.875088	0.124081	1.75661e-12	1.11368e-10	-1.83412
ENSG00000090530	-0.710653	0.100883	1.86314e-12	1.17617e-10	-1.63655
ENSG00000134775	-0.983605	0.139788	1.97268e-12	1.2388e-10	-1.9774
ENSG00000010327	-0.722008	0.102697	2.05821e-12	1.27748e-10	-1.64948
ENSG00000124491	-0.643292	0.0919424	2.62083e-12	1.60643e-10	-1.56189
ENSG00000102524	0.622752	0.089277	3.04767e-12	1.85268e-10	1.53981
ENSG00000130600	-1.7618	0.25375	3.83708e-12	2.29479e-10	-3.39121
ENSG00000170961	-0.782884	0.112831	3.96191e-12	2.34688e-10	-1.72057
ENSG00000205413	0.893269	0.128807	4.06367e-12	2.37267e-10	1.85738
ENSG00000128284	0.936343	0.135291	4.48623e-12	2.58869e-10	1.91367
ENSG00000133026	-0.905976	0.131112	4.84801e-12	2.78657e-10	-1.87381
ENSG00000105894	-1.25795	0.182084	4.89362e-12	2.80188e-10	-2.39156
ENSG00000185565	-1.11343	0.161274	5.05667e-12	2.87297e-10	-2.16359
ENSG00000156463	-0.839492	0.121783	5.44891e-12	3.08396e-10	-1.78942
ENSG00000138771	-0.98485	0.142956	5.61143e-12	3.16382e-10	-1.97911
ENSG00000203805	-1.19362	0.173371	5.78874e-12	3.25138e-10	-2.28725
ENSG00000104967	-1.07917	0.157679	7.6957e-12	4.2769e-10	-2.11282
ENSG00000134548	1.48858	0.217502	7.70142e-12	4.2769e-10	2.80613
ENSG00000181104	-0.650474	0.0952454	8.52388e-12	4.69831e-10	-1.56968
ENSG00000172748	-3.54435	0.5196	9.02184e-12	4.93595e-10	-11.6669
ENSG00000122254	0.731087	0.107505	1.04261e-11	5.62095e-10	1.65989
ENSG00000140443	-0.865007	0.127541	1.18391e-11	6.33651e-10	-1.82135
ENSG00000152990	-0.77223	0.113967	1.23612e-11	6.55287e-10	-1.70791
ENSG00000057019	-0.634993	0.0937953	1.28798e-11	6.79501e-10	-1.55293
ENSG00000161570	1.03611	0.153339	1.40893e-11	7.40665e-10	2.05069
ENSG00000100342	0.866158	0.128206	1.41857e-11	7.43088e-10	1.8228
ENSG00000143797	-0.634413	0.0939129	1.4251e-11	7.4387e-10	-1.55231
ENSG00000060656	-0.679553	0.100931	1.66384e-11	8.59379e-10	-1.60164
ENSG00000180801	-0.786115	0.116904	1.76253e-11	9.04029e-10	-1.72443
ENSG00000134028	0.617993	0.0919358	1.79234e-11	9.16139e-10	1.53474
ENSG00000254685	-0.806923	0.120241	1.93428e-11	9.85281e-10	-1.74948
ENSG00000101871	-0.950316	0.141808	2.06397e-11	1.04414e-09	-1.9323
ENSG00000106571	-1.03703	0.154771	2.07822e-11	1.04776e-09	-2.052
ENSG00000148468	-0.71685	0.107145	2.22459e-11	1.11395e-09	-1.64359
ENSG00000018408	-0.618527	0.0924876	2.26745e-11	1.13158e-09	-1.53531
ENSG00000071282	-0.945219	0.141563	2.43881e-11	1.20893e-09	-1.92548
ENSG00000196739	-0.602498	0.0902809	2.49621e-11	1.22913e-09	-1.51834
ENSG00000089127	0.937415	0.140565	2.57695e-11	1.26468e-09	1.91509
ENSG00000138735	-1.11482	0.167669	2.95275e-11	1.43954e-09	-2.16567
ENSG00000176890	-0.802505	0.121361	3.77839e-11	1.82998e-09	-1.74413
ENSG00000254521	-0.612706	0.0927347	3.91974e-11	1.88607e-09	-1.52912
ENSG00000126778	1.37271	0.20826	4.3592e-11	2.05732e-09	2.58957
ENSG00000169184	-0.735812	0.111654	4.39531e-11	2.06119e-09	-1.66534
ENSG00000260898	1.08856	0.165518	4.81109e-11	2.23489e-09	2.12661
ENSG00000140937	-0.664268	0.101136	5.09688e-11	2.35865e-09	-1.58476
ENSG00000104435	-0.59682	0.09104	5.54256e-11	2.54269e-09	-1.51238
ENSG00000125810	-0.591202	0.090212	5.62157e-11	2.57095e-09	-1.5065
ENSG00000117525	-0.805957	0.123021	5.70185e-11	2.59331e-09	-1.74831
ENSG00000104415	-1.40196	0.214061	5.77897e-11	2.61061e-09	-2.6426
ENSG00000047457	-1.22854	0.187641	5.85949e-11	2.63089e-09	-2.34329
ENSG00000095752	-0.670856	0.102667	6.39232e-11	2.85279e-09	-1.59202
ENSG00000085265	-1.06744	0.16342	6.49459e-11	2.8897e-09	-2.09571
ENSG00000176165	-0.859588	0.131688	6.68908e-11	2.9673e-09	-1.81452
ENSG00000227124	-1.2651	0.193893	6.81331e-11	3.00436e-09	-2.40344
ENSG00000104332	-1.1888	0.182345	7.05281e-11	3.09152e-09	-2.27964
ENSG00000240907	1.09008	0.167195	7.03845e-11	3.09152e-09	2.12886
ENSG00000167191	-0.902052	0.138491	7.34645e-11	3.20123e-09	-1.86872
ENSG00000090097	-0.624788	0.0962159	8.38084e-11	3.63055e-09	-1.54198
ENSG00000146950	-1.00202	0.15442	8.64669e-11	3.72387e-09	-2.0028
ENSG00000148053	-1.75347	0.270345	8.81092e-11	3.78358e-09	-3.37169
ENSG00000162614	-0.774764	0.120054	1.0934e-10	4.65467e-09	-1.71091
ENSG00000164251	-0.786454	0.121911	1.11079e-10	4.7151e-09	-1.72483
ENSG00000166582	-0.865556	0.134378	1.18548e-10	5.01775e-09	-1.82204
ENSG00000106852	-0.609752	0.0946992	1.20401e-10	5.0816e-09	-1.526
ENSG00000148848	-0.699406	0.108832	1.30607e-10	5.49665e-09	-1.62384
ENSG00000155980	-0.850496	0.132427	1.34147e-10	5.61364e-09	-1.80312
ENSG00000196950	-0.625805	0.0974958	1.37363e-10	5.73199e-09	-1.54307
ENSG00000139626	0.615413	0.0962886	1.64435e-10	6.72863e-09	1.532
ENSG00000135899	0.730947	0.115219	2.23889e-10	9.01169e-09	1.65973
ENSG00000160145	-0.809879	0.127822	2.35815e-10	9.41475e-09	-1.75306
ENSG00000179583	-0.752814	0.119166	2.66035e-10	1.05926e-08	-1.68508
ENSG00000106484	-2.17104	0.345049	3.13438e-10	1.2347e-08	-4.50348
ENSG00000134853	-0.897691	0.142711	3.16875e-10	1.24491e-08	-1.86308
ENSG00000108511	-0.627053	0.0998067	3.32798e-10	1.304e-08	-1.54441
ENSG00000101938	-0.939786	0.149839	3.56532e-10	1.38963e-08	-1.91824
ENSG00000138080	-0.768214	0.122504	3.58958e-10	1.3954e-08	-1.70316
ENSG00000168502	-0.749859	0.119883	3.97661e-10	1.51912e-08	-1.68163
ENSG00000260997	0.827214	0.132252	3.97983e-10	1.51912e-08	1.77426
ENSG00000182272	-0.699685	0.111903	4.03696e-10	1.53696e-08	-1.62415
ENSG00000181449	-1.38995	0.223926	5.39459e-10	2.00728e-08	-2.62069
ENSG00000079308	-0.699822	0.11287	5.63791e-10	2.0873e-08	-1.6243
ENSG00000163637	-0.60492	0.0978932	6.43527e-10	2.37655e-08	-1.52089
ENSG00000178162	1.32755	0.215276	6.97158e-10	2.53817e-08	2.50976
ENSG00000120549	-0.845513	0.137166	7.08664e-10	2.57208e-08	-1.7969
ENSG00000163121	0.897974	0.146019	7.76181e-10	2.79652e-08	1.86345
ENSG00000123213	-0.586521	0.0954091	7.87433e-10	2.82378e-08	-1.50162
ENSG00000154864	-1.40992	0.229589	8.19655e-10	2.91758e-08	-2.65723
ENSG00000107438	-0.586362	0.0955623	8.46698e-10	3.00659e-08	-1.50146
ENSG00000130303	0.672192	0.109565	8.50973e-10	3.01453e-08	1.59349
ENSG00000149218	-0.739708	0.120608	8.61593e-10	3.04484e-08	-1.66984
ENSG00000183671	1.12551	0.183659	8.88464e-10	3.13231e-08	2.18178
ENSG00000154358	-0.739947	0.120811	9.07638e-10	3.19229e-08	-1.67011
ENSG00000100065	-0.977208	0.160532	1.14816e-09	4.00016e-08	-1.96865
ENSG00000011201	-0.638401	0.105045	1.22133e-09	4.24506e-08	-1.5566
ENSG00000120156	-1.2286	0.202925	1.40906e-09	4.85702e-08	-2.34339
ENSG00000142549	-0.786315	0.129924	1.42962e-09	4.89985e-08	-1.72466
ENSG00000136010	0.646226	0.106826	1.45455e-09	4.97376e-08	1.56507
ENSG00000079385	-0.895492	0.148537	1.65248e-09	5.59873e-08	-1.86024
ENSG00000175414	-0.627724	0.104221	1.71231e-09	5.77493e-08	-1.54513
ENSG00000106772	-0.690361	0.114666	1.73765e-09	5.84704e-08	-1.61369
ENSG00000060718	-0.61295	0.102295	2.07316e-09	6.91303e-08	-1.52938
ENSG00000105976	-0.812665	0.135873	2.21663e-09	7.3582e-08	-1.75645
ENSG00000095739	0.589902	0.0987286	2.30119e-09	7.60474e-08	1.50514
ENSG00000053438	-0.879735	0.147407	2.40082e-09	7.89864e-08	-1.84004
ENSG00000099864	-0.639034	0.107098	2.41949e-09	7.94239e-08	-1.55729
ENSG00000138496	0.678841	0.11393	2.54679e-09	8.28662e-08	1.60085
ENSG00000138650	-0.83622	0.14048	2.63913e-09	8.56819e-08	-1.78537
ENSG00000117399	-0.869698	0.146273	2.75213e-09	8.87651e-08	-1.82728
ENSG00000092969	-0.669671	0.112745	2.85542e-09	9.14973e-08	-1.59071
ENSG00000132561	-0.864141	0.146067	3.29733e-09	1.05201e-07	-1.82026
ENSG00000145850	0.915419	0.155294	3.75213e-09	1.18941e-07	1.88612
ENSG00000120937	-0.900042	0.152948	3.98999e-09	1.25941e-07	-1.86612
ENSG00000101198	-1.39048	0.2366	4.1793e-09	1.31634e-07	-2.62166
ENSG00000120093	-0.686821	0.11711	4.49795e-09	1.4137e-07	-1.60973
ENSG00000137267	-0.601343	0.102555	4.52842e-09	1.42025e-07	-1.51713
ENSG00000196735	-1.07437	0.183539	4.81029e-09	1.50227e-07	-2.1058
ENSG00000121858	0.71347	0.121949	4.89916e-09	1.52359e-07	1.63974
ENSG00000170571	-0.892341	0.152572	4.95526e-09	1.5378e-07	-1.85619
ENSG00000196611	0.704513	0.1205	5.01774e-09	1.55392e-07	1.62959
ENSG00000151892	-0.914472	0.156474	5.0885e-09	1.57254e-07	-1.88488
ENSG00000065534	-0.725144	0.124132	5.16611e-09	1.58987e-07	-1.65307
ENSG00000111012	0.661345	0.11344	5.54531e-09	1.69949e-07	1.58156
ENSG00000148677	-0.635734	0.109164	5.75813e-09	1.75742e-07	-1.55373
ENSG00000124191	-0.868504	0.149398	6.12344e-09	1.8574e-07	-1.82577
ENSG00000066279	-0.799964	0.138038	6.82255e-09	2.05679e-07	-1.74106
ENSG00000139116	-0.980586	0.169366	7.04878e-09	2.11635e-07	-1.97327
ENSG00000088387	-0.829944	0.143398	7.13527e-09	2.13797e-07	-1.77762
ENSG00000081148	-1.84275	0.318863	7.50968e-09	2.23205e-07	-3.58692
ENSG00000187955	-2.08419	0.361136	7.87072e-09	2.32532e-07	-4.24037
ENSG00000218336	-1.09828	0.191055	9.00457e-09	2.63397e-07	-2.14099
ENSG00000115232	-0.653737	0.11373	9.02243e-09	2.63398e-07	-1.57324
ENSG00000072195	-0.699328	0.121699	9.11828e-09	2.65539e-07	-1.62375
ENSG00000078269	-0.717478	0.124863	9.13173e-09	2.65539e-07	-1.6443
ENSG00000173898	-0.83824	0.146046	9.49344e-09	2.74975e-07	-1.78787
ENSG00000078018	-0.758734	0.132377	9.94721e-09	2.84768e-07	-1.69201
ENSG00000101057	-0.798138	0.139246	9.93337e-09	2.84768e-07	-1.73886
ENSG00000133131	-0.637653	0.111335	1.02017e-08	2.91489e-07	-1.5558
ENSG00000137965	0.676481	0.118297	1.07472e-08	3.05892e-07	1.59824
ENSG00000070808	-1.21448	0.212742	1.1385e-08	3.22801e-07	-2.32057
ENSG00000158406	0.721406	0.126767	1.26433e-08	3.56426e-07	1.64879
ENSG00000138685	0.649708	0.114273	1.30352e-08	3.65382e-07	1.56885
ENSG00000144810	-0.69173	0.121719	1.32342e-08	3.69556e-07	-1.61522
ENSG00000034063	-0.598618	0.105663	1.4671e-08	4.05085e-07	-1.51427
ENSG00000144857	-1.08429	0.191563	1.51156e-08	4.16583e-07	-2.12033
ENSG00000205476	-0.638489	0.112811	1.51522e-08	4.16813e-07	-1.5567
ENSG00000222041	-0.739925	0.130818	1.54825e-08	4.24318e-07	-1.67009
ENSG00000001617	-1.1546	0.204179	1.55994e-08	4.2673e-07	-2.22623
ENSG00000125398	-0.644038	0.114035	1.62586e-08	4.43941e-07	-1.5627
ENSG00000069011	-0.856098	0.151616	1.63756e-08	4.45553e-07	-1.81014
ENSG00000184702	-0.853543	0.151164	1.6378e-08	4.45553e-07	-1.80693
ENSG00000134321	1.39475	0.249063	2.14376e-08	5.68407e-07	2.62943
ENSG00000162490	-0.798231	0.142916	2.33264e-08	6.10952e-07	-1.73897
ENSG00000140285	-0.710996	0.127408	2.39862e-08	6.27121e-07	-1.63693
ENSG00000128656	-0.858373	0.15404	2.51251e-08	6.54582e-07	-1.81299
ENSG00000186150	2.76945	0.49715	2.53781e-08	6.60008e-07	6.8185
ENSG00000135362	-0.662273	0.118974	2.59863e-08	6.74639e-07	-1.58257
ENSG00000267712	1.29094	0.232071	2.65644e-08	6.87232e-07	2.44687
ENSG00000101955	-0.74551	0.134083	2.6967e-08	6.96428e-07	-1.67657
ENSG00000139971	-1.23022	0.221773	2.90253e-08	7.44378e-07	-2.34603
ENSG00000110881	-0.708009	0.127893	3.09552e-08	7.89758e-07	-1.63355
ENSG00000018236	-0.804783	0.145478	3.1664e-08	8.023e-07	-1.74688
ENSG00000120586	-0.969779	0.175393	3.21757e-08	8.12477e-07	-1.95854
ENSG00000077279	-0.806578	0.146219	3.46362e-08	8.65728e-07	-1.74906
ENSG00000157851	-0.745122	0.135136	3.51034e-08	8.75925e-07	-1.67612
ENSG00000205978	-0.60285	0.109506	3.68828e-08	9.16023e-07	-1.51871
ENSG00000205358	1.58232	0.288643	4.207e-08	1.0272e-06	2.99451
ENSG00000136352	-1.47174	0.268756	4.34768e-08	1.05632e-06	-2.77356
ENSG00000102755	-0.607172	0.111033	4.54174e-08	1.09625e-06	-1.52327
ENSG00000185559	-1.66262	0.303996	4.52016e-08	1.09625e-06	-3.16591
ENSG00000221890	-0.618419	0.113135	4.59808e-08	1.10804e-06	-1.53519
ENSG00000046653	-1.12042	0.205695	5.12178e-08	1.22624e-06	-2.17411
ENSG00000163736	-0.909116	0.166898	5.11845e-08	1.22624e-06	-1.8779
ENSG00000074527	1.01049	0.186395	5.91988e-08	1.41046e-06	2.01459
ENSG00000062038	-0.774674	0.143457	6.66328e-08	1.57488e-06	-1.7108
ENSG00000170801	-0.851637	0.158523	7.77232e-08	1.81666e-06	-1.80455
ENSG00000068079	0.815381	0.152089	8.26677e-08	1.9231e-06	1.75976
ENSG00000109654	-0.585547	0.109318	8.49098e-08	1.97215e-06	-1.50061
ENSG00000128268	-0.858438	0.160314	8.56852e-08	1.98472e-06	-1.81307
ENSG00000169902	-0.699328	0.130782	8.92949e-08	2.05462e-06	-1.62375
ENSG00000229698	0.702467	0.131449	9.09121e-08	2.0821e-06	1.62728
ENSG00000168280	-0.948497	0.177637	9.31981e-08	2.12457e-06	-1.92986
ENSG00000061337	-0.605185	0.113513	9.74408e-08	2.21105e-06	-1.52117
ENSG00000168062	0.673688	0.12673	1.06107e-07	2.39299e-06	1.59515
ENSG00000185745	1.22188	0.230516	1.15399e-07	2.57504e-06	2.33251
ENSG00000139209	-1.46542	0.276677	1.18051e-07	2.62628e-06	-2.76143
ENSG00000041982	-0.597188	0.112959	1.24507e-07	2.76158e-06	-1.51276
ENSG00000162849	-0.877695	0.166051	1.25225e-07	2.77335e-06	-1.83744
ENSG00000158258	-1.26662	0.239652	1.25535e-07	2.77606e-06	-2.40597
ENSG00000006453	-0.689182	0.130649	1.32715e-07	2.92171e-06	-1.61237
ENSG00000105605	-0.990682	0.187827	1.33163e-07	2.9272e-06	-1.98712
ENSG00000038427	-1.00241	0.190296	1.38183e-07	3.03305e-06	-2.00335
ENSG00000148082	-0.963327	0.182982	1.4049e-07	3.06545e-06	-1.9498
ENSG00000184985	-0.672654	0.127834	1.42539e-07	3.09034e-06	-1.594
ENSG00000112902	-0.91564	0.174033	1.43032e-07	3.09351e-06	-1.88641
ENSG00000165617	-0.684516	0.130395	1.52462e-07	3.28783e-06	-1.60716
ENSG00000109472	-0.671589	0.128037	1.56047e-07	3.3456e-06	-1.59283
ENSG00000213689	0.600426	0.114612	1.61634e-07	3.46037e-06	1.51616
ENSG00000157103	-0.985687	0.188289	1.65017e-07	3.52769e-06	-1.98026
ENSG00000167555	0.77093	0.147494	1.72424e-07	3.67539e-06	1.70637
ENSG00000203446	0.779669	0.149462	1.82342e-07	3.87005e-06	1.71674
ENSG00000136002	-1.0631	0.203894	1.84823e-07	3.90902e-06	-2.08942
ENSG00000187079	-0.634297	0.121675	1.85788e-07	3.92066e-06	-1.55218
ENSG00000140557	-1.0114	0.194334	1.94555e-07	4.07655e-06	-2.01587
ENSG00000092096	-0.759489	0.146202	2.04938e-07	4.27591e-06	-1.69289
ENSG00000115415	0.631123	0.12161	2.10618e-07	4.37588e-06	1.54877
ENSG00000172201	-0.865683	0.167302	2.28672e-07	4.69159e-06	-1.8222
ENSG00000169129	-1.07953	0.209608	2.60165e-07	5.26461e-06	-2.11335
ENSG00000129521	-1.05772	0.205412	2.61513e-07	5.27742e-06	-2.08164
ENSG00000089685	-0.761779	0.147954	2.62238e-07	5.28483e-06	-1.69558
ENSG00000112984	-0.754769	0.147029	2.84448e-07	5.71426e-06	-1.68736
ENSG00000163666	0.909937	0.177432	2.92242e-07	5.84959e-06	1.87896
ENSG00000184486	-1.97282	0.385985	3.20253e-07	6.34152e-06	-3.92533
ENSG00000158528	-1.351	0.264372	3.21778e-07	6.36319e-06	-2.55088
ENSG00000148600	-2.1885	0.428769	3.32293e-07	6.56234e-06	-4.55831
ENSG00000165566	-1.18623	0.232517	3.3662e-07	6.63892e-06	-2.27558
ENSG00000186297	-1.5031	0.295018	3.48844e-07	6.83438e-06	-2.83451
ENSG00000169515	-0.656401	0.129584	4.07484e-07	7.9098e-06	-1.57615
ENSG00000170091	-0.694197	0.13706	4.08615e-07	7.92134e-06	-1.61798
ENSG00000066230	-1.98953	0.393106	4.16947e-07	8.0617e-06	-3.97108
ENSG00000178531	-0.60348	0.119342	4.26547e-07	8.19369e-06	-1.51938
ENSG00000100314	-2.55867	0.506159	4.30212e-07	8.24267e-06	-5.89165
ENSG00000101825	-1.27903	0.253199	4.38452e-07	8.35676e-06	-2.42675
ENSG00000120913	-0.682722	0.13516	4.38996e-07	8.35676e-06	-1.60517
ENSG00000134057	-0.648326	0.128607	4.6281e-07	8.77616e-06	-1.56735
ENSG00000144366	-0.713401	0.141604	4.70392e-07	8.90849e-06	-1.63967
ENSG00000137968	-1.2253	0.243497	4.85129e-07	9.17583e-06	-2.33805
ENSG00000243742	0.866396	0.172212	4.87982e-07	9.218e-06	1.8231
ENSG00000079931	-0.780606	0.155308	5.00373e-07	9.39201e-06	-1.71785
ENSG00000185507	0.662442	0.131904	5.10949e-07	9.57795e-06	1.58276
ENSG00000105696	-1.0783	0.215322	5.50371e-07	1.02523e-05	-2.11155
ENSG00000198914	-0.931925	0.186184	5.57472e-07	1.03715e-05	-1.90782
ENSG00000151150	-1.04877	0.209645	5.65609e-07	1.05097e-05	-2.06877
ENSG00000176720	-0.610427	0.122395	6.12078e-07	1.12879e-05	-1.52671
ENSG00000204381	-0.594704	0.119257	6.14108e-07	1.13112e-05	-1.51016
ENSG00000144681	-1.02367	0.205291	6.15116e-07	1.13157e-05	-2.03308
ENSG00000090920	-1.49888	0.301251	6.50753e-07	1.18972e-05	-2.82623
ENSG00000166206	-0.903583	0.18162	6.5207e-07	1.19065e-05	-1.87071
ENSG00000128510	-1.45234	0.292441	6.82578e-07	1.2387e-05	-2.73651
ENSG00000067445	-0.678343	0.13669	6.95401e-07	1.26043e-05	-1.6003
ENSG00000221866	-1.05887	0.213778	7.30313e-07	1.31885e-05	-2.0833
ENSG00000126016	-1.07783	0.218355	7.96773e-07	1.43186e-05	-2.11086
ENSG00000139200	-1.04267	0.211349	8.08083e-07	1.44866e-05	-2.06004
ENSG00000077984	0.77554	0.157484	8.4544e-07	1.50506e-05	1.71183
ENSG00000091972	-0.71616	0.145455	8.49674e-07	1.5104e-05	-1.6428
ENSG00000137198	0.691584	0.1407	8.86466e-07	1.5645e-05	1.61506
ENSG00000105088	-0.642615	0.131292	9.85323e-07	1.72455e-05	-1.56116
ENSG00000114529	-0.6412	0.131355	1.05322e-06	1.83037e-05	-1.55963
ENSG00000121753	-0.589424	0.121291	1.17627e-06	2.02461e-05	-1.50465
ENSG00000162894	-0.80016	0.165421	1.31744e-06	2.24466e-05	-1.74129
ENSG00000176749	-0.635406	0.131454	1.3403e-06	2.27836e-05	-1.55337
ENSG00000148204	-1.08879	0.225545	1.38353e-06	2.34644e-05	-2.12695
ENSG00000227993	-0.951969	0.197289	1.39824e-06	2.36055e-05	-1.93451
ENSG00000253873	-1.02445	0.212367	1.40721e-06	2.37298e-05	-2.03419
ENSG00000085552	-1.38086	0.286269	1.4096e-06	2.3743e-05	-2.60424
ENSG00000179954	-0.643313	0.133713	1.50072e-06	2.51631e-05	-1.56191
ENSG00000172346	-1.1295	0.234908	1.52249e-06	2.54703e-05	-2.18783
ENSG00000069188	-1.10548	0.230153	1.56117e-06	2.60289e-05	-2.15171
ENSG00000231389	-0.891719	0.185892	1.61076e-06	2.67351e-05	-1.85539
ENSG00000075218	-0.766419	0.159791	1.61565e-06	2.6756e-05	-1.70104
ENSG00000107249	-0.704342	0.146848	1.61527e-06	2.6756e-05	-1.6294
ENSG00000240184	-0.616179	0.128818	1.72427e-06	2.84592e-05	-1.53281
ENSG00000124635	0.721919	0.151122	1.77886e-06	2.91323e-05	1.64937
ENSG00000154917	-0.735142	0.154015	1.81346e-06	2.96661e-05	-1.66456
ENSG00000120068	-0.872553	0.18306	1.87459e-06	3.05645e-05	-1.8309
ENSG00000197261	-1.03983	0.218481	1.94199e-06	3.15937e-05	-2.05599
ENSG00000154099	0.990927	0.208219	1.94504e-06	3.16084e-05	1.98746
ENSG00000158555	-0.827061	0.174077	2.02283e-06	3.27646e-05	-1.77407
ENSG00000131409	-0.729355	0.153602	2.05087e-06	3.31098e-05	-1.6579
ENSG00000163884	1.06504	0.224288	2.04874e-06	3.31098e-05	2.09223
ENSG00000164318	-1.89889	0.399869	2.04659e-06	3.31098e-05	-3.72925
ENSG00000143995	-0.682987	0.14397	2.09604e-06	3.36917e-05	-1.60546
ENSG00000164109	-0.63283	0.133391	2.09379e-06	3.36917e-05	-1.5506
ENSG00000168546	-0.960593	0.203219	2.27994e-06	3.62923e-05	-1.94611
ENSG00000140368	0.701341	0.148447	2.30658e-06	3.66374e-05	1.62602
ENSG00000165949	1.28319	0.271659	2.3178e-06	3.66973e-05	2.43376
ENSG00000239672	-0.679355	0.143847	2.32672e-06	3.67991e-05	-1.60142
ENSG00000184937	-1.05193	0.222851	2.35462e-06	3.71211e-05	-2.0733
ENSG00000188153	-0.781341	0.165627	2.3878e-06	3.75639e-05	-1.71873
ENSG00000126803	-1.70181	0.361247	2.46593e-06	3.87106e-05	-3.25308
ENSG00000171951	-0.589465	0.125223	2.50984e-06	3.93581e-05	-1.50469
ENSG00000079263	0.94184	0.200292	2.57199e-06	4.00863e-05	1.92098
ENSG00000137501	-0.95941	0.204018	2.56905e-06	4.00863e-05	-1.94451
ENSG00000249173	1.56236	0.332269	2.57527e-06	4.00863e-05	2.95336
ENSG00000163531	-0.923053	0.196322	2.5795e-06	4.01099e-05	-1.89612
ENSG00000108947	-0.854414	0.182657	2.90121e-06	4.45496e-05	-1.80802
ENSG00000164659	-1.0115	0.216284	2.91512e-06	4.47166e-05	-2.016
ENSG00000169594	-0.604952	0.129428	2.95313e-06	4.52527e-05	-1.52093
ENSG00000144354	-0.737686	0.157887	2.97938e-06	4.55605e-05	-1.6675
ENSG00000102385	-1.15111	0.246801	3.0992e-06	4.72565e-05	-2.22085
ENSG00000138798	-1.1441	0.24587	3.26702e-06	4.96507e-05	-2.21009
ENSG00000112139	-0.801287	0.172262	3.29445e-06	4.99134e-05	-1.74266
ENSG00000137941	-0.813408	0.175168	3.42428e-06	5.18273e-05	-1.75736
ENSG00000141622	-1.05213	0.2267	3.46638e-06	5.24108e-05	-2.07358
ENSG00000104213	0.682672	0.147139	3.48998e-06	5.27137e-05	1.60511
ENSG00000128383	2.10362	0.4546	3.70281e-06	5.55873e-05	4.29786
ENSG00000157404	0.804158	0.174041	3.82824e-06	5.73536e-05	1.74613
ENSG00000007062	-1.8212	0.394215	3.84079e-06	5.73847e-05	-3.53375
ENSG00000015592	-0.864276	0.187083	3.84196e-06	5.73847e-05	-1.82043
ENSG00000171241	-0.674523	0.146157	3.92978e-06	5.85189e-05	-1.59607
ENSG00000223551	-0.697577	0.151181	3.94637e-06	5.87068e-05	-1.62178
ENSG00000125247	-0.609688	0.132224	4.00665e-06	5.95434e-05	-1.52593
ENSG00000151640	-0.585568	0.127282	4.21329e-06	6.24261e-05	-1.50063
ENSG00000167767	-1.25582	0.273053	4.24146e-06	6.27804e-05	-2.38803
ENSG00000107984	-0.746234	0.162756	4.5402e-06	6.67341e-05	-1.67741
ENSG00000111859	-0.598305	0.130631	4.64701e-06	6.81685e-05	-1.51394
ENSG00000214357	-1.28855	0.281391	4.66761e-06	6.84027e-05	-2.44282
ENSG00000165588	-1.37843	0.301531	4.84374e-06	7.07732e-05	-2.59986
ENSG00000065054	-0.715198	0.156527	4.89668e-06	7.1476e-05	-1.64171
ENSG00000145824	-0.922854	0.202257	5.04792e-06	7.34658e-05	-1.89586
ENSG00000090889	-0.752195	0.165033	5.1681e-06	7.50149e-05	-1.68435
ENSG00000138271	-1.56219	0.342752	5.16959e-06	7.50149e-05	-2.95301
ENSG00000100003	-0.765319	0.168168	5.34093e-06	7.71979e-05	-1.69975
ENSG00000182752	-0.914151	0.201254	5.56496e-06	8.02006e-05	-1.88446
ENSG00000164638	-0.617881	0.1362	5.71775e-06	8.2242e-05	-1.53462
ENSG00000111181	0.62639	0.138211	5.83948e-06	8.36671e-05	1.5437
ENSG00000117069	-0.59696	0.131805	5.92263e-06	8.47762e-05	-1.51253
ENSG00000213626	-0.911883	0.20154	6.05138e-06	8.62016e-05	-1.8815
ENSG00000056998	-1.14348	0.253475	6.446e-06	9.12071e-05	-2.20913
ENSG00000134326	1.04685	0.232107	6.47632e-06	9.15485e-05	2.06601
ENSG00000178175	0.65846	0.146021	6.50284e-06	9.1811e-05	1.5784
ENSG00000171914	-0.656732	0.145687	6.5492e-06	9.22257e-05	-1.57651
ENSG00000169750	-0.766767	0.170465	6.85653e-06	9.62782e-05	-1.70145
ENSG00000261324	0.68257	0.151953	7.05591e-06	9.87025e-05	1.605
ENSG00000169248	1.28171	0.286418	7.64268e-06	0.000106107	2.43127
ENSG00000230708	-0.770126	0.172776	8.29724e-06	0.000114548	-1.70542
ENSG00000150625	-0.693784	0.156105	8.8166e-06	0.000121152	-1.61752
ENSG00000057294	-0.790831	0.178261	9.14882e-06	0.000125221	-1.73007
ENSG00000109956	-0.817513	0.184327	9.20156e-06	0.000125624	-1.76237
ENSG00000071539	-0.664909	0.150268	9.65184e-06	0.000131166	-1.58547
ENSG00000269834	1.06913	0.241856	9.84749e-06	0.000133579	2.09816
ENSG00000104321	-1.6777	0.380879	1.05877e-05	0.000142702	-3.19918
ENSG00000167900	-0.673472	0.153056	1.08162e-05	0.000145384	-1.59491
ENSG00000130589	0.602914	0.137031	1.08333e-05	0.000145481	1.51878
ENSG00000186185	-0.714883	0.162525	1.08951e-05	0.000146046	-1.64135
ENSG00000170390	-0.640625	0.145666	1.09301e-05	0.000146383	-1.559
ENSG00000111799	-1.08797	0.247453	1.09922e-05	0.000146947	-2.12575
ENSG00000171303	-1.22072	0.278092	1.13549e-05	0.000151385	-2.33063
ENSG00000156150	2.272	0.518071	1.15722e-05	0.000153866	4.82991
ENSG00000140022	-1.66314	0.379622	1.1811e-05	0.000156618	-3.16706
ENSG00000184613	-1.36413	0.311674	1.20434e-05	0.000159414	-2.57422
ENSG00000140403	0.590446	0.135031	1.22734e-05	0.000162022	1.50571
ENSG00000147041	-1.50057	0.343358	1.2409e-05	0.000163374	-2.82955
ENSG00000135414	-0.699079	0.159973	1.24262e-05	0.000163455	-1.62347
ENSG00000197409	1.12769	0.258316	1.26802e-05	0.000166351	2.18509
ENSG00000108387	-1.30382	0.298831	1.28256e-05	0.00016811	-2.46882
ENSG00000170921	-0.647693	0.148573	1.30404e-05	0.000170774	-1.56666
ENSG00000171502	-1.12285	0.257965	1.34466e-05	0.000175162	-2.17776
ENSG00000159409	-0.7036	0.16196	1.39728e-05	0.000181282	-1.62856
ENSG00000196684	1.78971	0.411977	1.39778e-05	0.000181282	3.45746
ENSG00000114923	-0.630649	0.145212	1.40571e-05	0.00018215	-1.54826
ENSG00000167889	-0.85142	0.196065	1.40838e-05	0.000182177	-1.80428
ENSG00000137642	-0.619884	0.143111	1.48114e-05	0.000191087	-1.53675
ENSG00000132563	-0.663194	0.15345	1.54694e-05	0.00019888	-1.58358
ENSG00000168824	-0.703247	0.162803	1.56298e-05	0.000200768	-1.62817
ENSG00000166482	-0.851653	0.197321	1.58832e-05	0.000203316	-1.80457
ENSG00000172379	-0.640343	0.148387	1.59354e-05	0.000203808	-1.5587
ENSG00000171877	-0.873659	0.202749	1.63945e-05	0.000209136	-1.8323
ENSG00000174939	-0.624082	0.144873	1.64907e-05	0.000210001	-1.54123
ENSG00000130558	-0.876003	0.203491	1.6709e-05	0.000212414	-1.83528
ENSG00000081923	-0.7425	0.172547	1.6837e-05	0.000213858	-1.67307
ENSG00000157111	1.18101	0.274938	1.74269e-05	0.000220591	2.26735
ENSG00000117154	-0.71531	0.166667	1.77187e-05	0.000224061	-1.64184
ENSG00000185483	-0.905712	0.211103	1.78361e-05	0.000224808	-1.87347
ENSG00000148773	-1.02	0.238124	1.83994e-05	0.000231513	-2.02791
ENSG00000105392	-1.6579	0.387134	1.84805e-05	0.000232335	-3.15557
ENSG00000145284	-0.722939	0.168851	1.85616e-05	0.000232958	-1.65054
ENSG00000108852	-0.836845	0.195493	1.8632e-05	0.000233416	-1.78614
ENSG00000240972	-0.659412	0.154143	1.88635e-05	0.000235746	-1.57944
ENSG00000101447	-0.676152	0.158213	1.92272e-05	0.000239315	-1.59787
ENSG00000126787	-0.716365	0.167613	1.92066e-05	0.000239315	-1.64304
ENSG00000166402	-0.653457	0.152952	1.93468e-05	0.000240363	-1.57293
ENSG00000181374	0.618478	0.144831	1.95176e-05	0.00024228	1.53525
ENSG00000125966	-0.723596	0.169606	1.98706e-05	0.000246042	-1.65129
ENSG00000092445	-0.638983	0.149861	2.00937e-05	0.000248389	-1.55723
ENSG00000111913	-0.872291	0.204676	2.02766e-05	0.000250231	-1.83057
ENSG00000137962	-0.647455	0.151932	2.0307e-05	0.000250397	-1.5664
ENSG00000145681	-1.06754	0.250791	2.07459e-05	0.000255382	-2.09586
ENSG00000136379	-0.723643	0.17014	2.10728e-05	0.000258975	-1.65135
ENSG00000173706	-0.633267	0.149021	2.14221e-05	0.000262611	-1.55107
ENSG00000158481	-0.857588	0.202316	2.24671e-05	0.000274512	-1.81201
ENSG00000170382	-1.14336	0.269997	2.28842e-05	0.000278456	-2.20895
ENSG00000127124	-0.62163	0.147285	2.43652e-05	0.000294295	-1.53861
ENSG00000163751	0.705528	0.168406	2.79638e-05	0.000332326	1.63074
ENSG00000100385	-0.991416	0.23684	2.8389e-05	0.000336566	-1.98814
ENSG00000125144	1.21468	0.290343	2.86928e-05	0.000339623	2.32089
ENSG00000188404	1.64631	0.393546	2.8735e-05	0.00033985	3.13032
ENSG00000133083	-0.5976	0.143094	2.96323e-05	0.000349066	-1.5132
ENSG00000153404	-1.09571	0.262439	2.97851e-05	0.000350586	-2.13718
ENSG00000233521	-1.43872	0.345102	3.06001e-05	0.00035932	-2.71079
ENSG00000198732	1.32057	0.317229	3.14307e-05	0.000368487	2.49766
ENSG00000164742	-0.957721	0.23031	3.20473e-05	0.000374231	-1.94224
ENSG00000121005	-0.813757	0.195935	3.2786e-05	0.000381951	-1.75778
ENSG00000105613	-0.760212	0.183126	3.3059e-05	0.000384828	-1.69374
ENSG00000151835	-0.637262	0.153868	3.4485e-05	0.00039954	-1.55537
ENSG00000181072	-1.3363	0.322864	3.49006e-05	0.000403318	-2.52502
ENSG00000250786	-0.79922	0.19354	3.63573e-05	0.000417304	-1.74016
ENSG00000124212	-1.2075	0.292738	3.70982e-05	0.000424817	-2.30937
ENSG00000076770	-0.708279	0.171731	3.71766e-05	0.000425386	-1.63385
ENSG00000178922	-0.591954	0.143834	3.86265e-05	0.000439932	-1.50729
ENSG00000169213	-0.702486	0.170847	3.92596e-05	0.00044611	-1.62731
ENSG00000167641	-1.2378	0.301104	3.94192e-05	0.000447579	-2.35838
ENSG00000044524	-1.13674	0.276945	4.05056e-05	0.000456406	-2.19884
ENSG00000186960	-1.21133	0.295417	4.12393e-05	0.000463966	-2.31552
ENSG00000079150	-0.698628	0.170524	4.18643e-05	0.000469923	-1.62296
ENSG00000225964	0.85294	0.208291	4.22271e-05	0.000473277	1.80618
ENSG00000019505	-0.819762	0.201651	4.79802e-05	0.000527746	-1.76511
ENSG00000173404	0.797145	0.196277	4.87943e-05	0.000535107	1.73766
ENSG00000149527	-1.23752	0.304858	4.92136e-05	0.000539305	-2.35793
ENSG00000143847	-0.737623	0.181743	4.93651e-05	0.000540564	-1.66743
ENSG00000156970	-0.591635	0.145801	4.95333e-05	0.000542005	-1.50695
ENSG00000035720	1.27271	0.313788	4.99306e-05	0.000545947	2.41615
ENSG00000060709	-1.8448	0.454891	5.00337e-05	0.000546266	-3.59203
ENSG00000156298	-1.07829	0.266031	5.05105e-05	0.000550657	-2.11154
ENSG00000116254	-0.778996	0.192277	5.09042e-05	0.000554132	-1.71594
ENSG00000140287	0.935884	0.231227	5.17736e-05	0.000563181	1.91306
ENSG00000040731	-0.849106	0.209859	5.20835e-05	0.000566125	-1.80138
ENSG00000164330	1.35244	0.334285	5.21539e-05	0.000566125	2.55343
ENSG00000142611	-1.13856	0.281607	5.27523e-05	0.000572141	-2.20162
ENSG00000184005	0.816162	0.201978	5.32587e-05	0.000576365	1.76072
ENSG00000069482	-0.906971	0.22475	5.44931e-05	0.000586715	-1.8751
ENSG00000129951	-0.614404	0.152247	5.4466e-05	0.000586715	-1.53093
ENSG00000107593	0.631968	0.156846	5.59598e-05	0.000601191	1.54968
ENSG00000178999	-0.601516	0.149285	5.59385e-05	0.000601191	-1.51731
ENSG00000117724	-0.675494	0.167659	5.60186e-05	0.000601386	-1.59714
ENSG00000186564	1.26563	0.314752	5.79391e-05	0.000619303	2.40433
ENSG00000167178	-0.967244	0.240928	5.95328e-05	0.000634959	-1.9551
ENSG00000164932	0.698352	0.1742	6.10013e-05	0.000648281	1.62265
ENSG00000205426	-1.1378	0.283886	6.12468e-05	0.000650422	-2.20046
ENSG00000110436	0.594444	0.148536	6.28037e-05	0.000664878	1.50989
ENSG00000166831	-0.821015	0.205156	6.28331e-05	0.000664878	-1.76665
ENSG00000165821	-0.651181	0.162951	6.43736e-05	0.000679233	-1.57045
ENSG00000146122	-0.646654	0.161853	6.46097e-05	0.000681238	-1.56553
ENSG00000124243	-0.913801	0.229286	6.73629e-05	0.000706904	-1.884
ENSG00000175928	-0.638704	0.160263	6.73789e-05	0.000706904	-1.55693
ENSG00000110076	-0.61444	0.154193	6.7516e-05	0.00070784	-1.53096
ENSG00000069667	-0.798368	0.200439	6.80211e-05	0.000712124	-1.73913
ENSG00000019186	-1.57643	0.395885	6.83231e-05	0.000714779	-2.98232
ENSG00000197380	-0.597299	0.150016	6.84623e-05	0.000715729	-1.51288
ENSG00000180155	-0.668751	0.168238	7.03681e-05	0.00072997	-1.5897
ENSG00000165449	-0.879229	0.221549	7.23089e-05	0.000747479	-1.83939
ENSG00000161681	-0.736381	0.185643	7.28919e-05	0.000752978	-1.66599
ENSG00000105699	0.681346	0.171783	7.29911e-05	0.000753476	1.60364
ENSG00000106688	-0.91488	0.23083	7.38761e-05	0.000759956	-1.88541
ENSG00000128052	-0.635377	0.160344	7.41385e-05	0.000761595	-1.55334
ENSG00000124882	0.597143	0.150787	7.48948e-05	0.000768745	1.51272
ENSG00000130487	1.55101	0.391784	7.53131e-05	0.000771515	2.93022
ENSG00000132470	-1.09951	0.278826	8.03484e-05	0.000817992	-2.14282
ENSG00000179403	-0.628217	0.15958	8.26142e-05	0.000838013	-1.54565
ENSG00000188056	0.658388	0.167347	8.34499e-05	0.000843175	1.57832
ENSG00000117215	0.97376	0.24757	8.37989e-05	0.000846123	1.96395
ENSG00000205364	1.55109	0.394408	8.39946e-05	0.00084752	2.93039
ENSG00000236609	-0.724098	0.184195	8.45399e-05	0.000850154	-1.65187
ENSG00000143318	1.37794	0.350935	8.62035e-05	0.00086508	2.59896
ENSG00000165548	-0.698356	0.177889	8.64422e-05	0.000866887	-1.62266
ENSG00000054598	1.04598	0.266655	8.75978e-05	0.000876097	2.06477
ENSG00000145920	-0.788342	0.201092	8.84355e-05	0.000882682	-1.72709
ENSG00000100298	1.0078	0.257419	9.03957e-05	0.000901029	2.01085
ENSG00000270561	-1.19384	0.305335	9.23201e-05	0.000918971	-2.28761
ENSG00000183801	1.69871	0.435563	9.61809e-05	0.000950993	3.2461
ENSG00000269968	-0.802416	0.205941	9.76573e-05	0.000963656	-1.74402
ENSG00000171533	-0.676283	0.173788	9.96558e-05	0.000982065	-1.59802
ENSG00000166833	-0.594314	0.152789	0.00010034	0.000987486	-1.50975
ENSG00000077264	-0.862635	0.221884	0.00010117	0.000994336	-1.81836
ENSG00000105737	-0.783404	0.201501	0.000101143	0.000994336	-1.72119
ENSG00000100739	-0.60821	0.156499	0.000101769	0.000999551	-1.52437
ENSG00000173406	-0.936174	0.24095	0.000102186	0.00100298	-1.91345
ENSG00000152104	-0.679363	0.175042	0.000103967	0.00101777	-1.60143
ENSG00000161682	-0.601601	0.155118	0.000105168	0.0010268	-1.5174
ENSG00000172348	-0.68955	0.177791	0.000105133	0.0010268	-1.61278
ENSG00000127863	-0.862147	0.222308	0.000105251	0.00102692	-1.81774
ENSG00000165238	-0.789178	0.203724	0.000107169	0.00104308	-1.72809
ENSG00000120075	-0.783782	0.202366	0.000107468	0.00104446	-1.72164
ENSG00000175264	-0.767311	0.198114	0.000107472	0.00104446	-1.70209
ENSG00000127564	-0.809099	0.209068	0.000108823	0.00105683	-1.75212
ENSG00000153246	-0.792027	0.204973	0.000111521	0.00108097	-1.7315
ENSG00000137812	-0.704567	0.182417	0.000112284	0.00108551	-1.62966
ENSG00000185274	-1.03923	0.269089	0.000112442	0.00108633	-2.05514
ENSG00000174469	-0.699833	0.181537	0.000115711	0.00111281	-1.62432
ENSG00000167772	-0.605373	0.15757	0.000122068	0.0011654	-1.52137
ENSG00000170500	-0.777183	0.202409	0.000123199	0.00117237	-1.71378
ENSG00000196132	-1.19817	0.312038	0.000123131	0.00117237	-2.29448
ENSG00000168243	-0.672913	0.17664	0.000139237	0.00130226	-1.59429
ENSG00000132530	0.840298	0.221439	0.000147818	0.00137331	1.79042
ENSG00000170153	-0.722626	0.190652	0.000150468	0.00139617	-1.65018
ENSG00000101144	-1.22856	0.324529	0.000153305	0.00141805	-2.34332
ENSG00000122584	-1.26543	0.334356	0.000153912	0.00142191	-2.40398
ENSG00000169169	-0.716308	0.189971	0.000162841	0.00149502	-1.64297
ENSG00000154678	-0.972402	0.257929	0.000163219	0.00149756	-1.9621
ENSG00000126878	-1.51282	0.401492	0.000164563	0.00150708	-2.85367
ENSG00000197594	-0.771005	0.204829	0.000167119	0.00152671	-1.70646
ENSG00000092758	-1.13296	0.301013	0.000167325	0.00152765	-2.19309
ENSG00000131153	-0.732814	0.194771	0.000168263	0.00153372	-1.66188
ENSG00000198947	-0.592712	0.157536	0.000168303	0.00153372	-1.50808
ENSG00000156140	-0.78125	0.207705	0.000169004	0.00153916	-1.71862
ENSG00000175084	1.30804	0.348268	0.00017276	0.00156854	2.47605
ENSG00000198768	-0.6933	0.185546	0.00018657	0.00167539	-1.61698
ENSG00000135097	-0.795354	0.212904	0.00018716	0.00167864	-1.7355
ENSG00000174792	-0.837448	0.224594	0.00019246	0.00171958	-1.78689
ENSG00000138193	-1.02369	0.274657	0.000193644	0.00172596	-2.03311
ENSG00000099617	-1.23551	0.332332	0.000201037	0.00178148	-2.35465
ENSG00000196376	-1.00822	0.271959	0.000209528	0.00184674	-2.01142
ENSG00000106689	-0.635456	0.171421	0.000209747	0.00184757	-1.55343
ENSG00000048540	-1.51291	0.40851	0.000212659	0.00186433	-2.85385
ENSG00000232527	-1.05244	0.284313	0.000214173	0.00187538	-2.07403
ENSG00000178662	-0.844588	0.228288	0.000215893	0.00188932	-1.79575
ENSG00000119922	1.01907	0.276955	0.000233633	0.00202181	2.02662
ENSG00000173237	1.39995	0.381488	0.00024282	0.00209151	2.63893
ENSG00000139737	-0.830332	0.226295	0.000243274	0.0020942	-1.77809
ENSG00000131849	-1.21578	0.331455	0.000244452	0.00210189	-2.32266
ENSG00000102794	0.738663	0.201688	0.000249856	0.00214088	1.66863
ENSG00000135114	1.11568	0.304685	0.000250503	0.00214393	2.16697
ENSG00000189184	-0.90326	0.247245	0.000258896	0.00220047	-1.87029
ENSG00000269900	-0.828625	0.227083	0.000263264	0.00223117	-1.77599
ENSG00000247774	-0.76851	0.210985	0.000270023	0.0022767	-1.70351
ENSG00000189120	-0.899453	0.247356	0.000276611	0.00232165	-1.86536
ENSG00000166897	-0.851737	0.234378	0.00027903	0.00233929	-1.80467
ENSG00000067606	-0.680632	0.187489	0.000283155	0.00236984	-1.60284
ENSG00000272761	-0.754061	0.207943	0.000287517	0.00239819	-1.68653
ENSG00000178015	1.1776	0.32688	0.000315135	0.00260211	2.262
ENSG00000129195	-0.659243	0.183291	0.000322272	0.00265659	-1.57925
ENSG00000259001	-0.963841	0.268616	0.000333007	0.00272984	-1.9505
ENSG00000108830	-1.33009	0.370862	0.000335181	0.00273837	-2.51418
ENSG00000106278	-1.69073	0.472322	0.000344097	0.00279901	-3.22821
ENSG00000126709	0.809566	0.226182	0.000344564	0.00279972	1.75268
ENSG00000101670	-0.662443	0.185301	0.0003503	0.00283853	-1.58276
ENSG00000167513	-0.708562	0.198226	0.000350887	0.00283861	-1.63417
ENSG00000066735	-0.626553	0.175551	0.00035827	0.00289042	-1.54387
ENSG00000156687	-1.25649	0.352704	0.000367392	0.00295594	-2.38914
ENSG00000184661	-0.671644	0.188533	0.000367376	0.00295594	-1.59289
ENSG00000146352	-1.36229	0.382525	0.00036902	0.00296582	-2.57093
ENSG00000174871	-0.753134	0.211749	0.000375493	0.00301456	-1.68545
ENSG00000186193	-0.79281	0.223478	0.000388767	0.00310593	-1.73245
ENSG00000121621	-0.644309	0.181744	0.000392406	0.00313042	-1.56299
ENSG00000087494	-0.649304	0.183192	0.000393534	0.00313553	-1.56841
ENSG00000101098	-0.729269	0.205841	0.000395781	0.00314665	-1.6578
ENSG00000143416	-0.867908	0.245118	0.000398955	0.00316847	-1.82501
ENSG00000261594	-0.607855	0.171695	0.000399639	0.0031722	-1.52399
ENSG00000151136	-0.617698	0.174673	0.000405772	0.0032157	-1.53442
ENSG00000078399	-1.14357	0.323758	0.000412141	0.00325696	-2.20927
ENSG00000144481	0.949129	0.268712	0.000412216	0.00325696	1.93071
ENSG00000141449	-1.00468	0.284829	0.000419784	0.00331076	-2.0065
ENSG00000127585	-0.973771	0.27615	0.000421503	0.00332254	-1.96397
ENSG00000186310	-0.615798	0.174775	0.000426083	0.00335149	-1.53241
ENSG00000119917	1.03088	0.293058	0.000435382	0.00341373	2.04327
ENSG00000224945	-0.769837	0.218883	0.000436272	0.00341708	-1.70508
ENSG00000052850	1.52244	0.433152	0.000440106	0.00344163	2.87276
ENSG00000197558	-0.708263	0.201505	0.000439986	0.00344163	-1.63384
ENSG00000122756	-1.02831	0.293206	0.000452975	0.00352361	-2.03964
ENSG00000164107	-0.638071	0.181954	0.000453592	0.00352656	-1.55625
ENSG00000187912	-0.903434	0.257764	0.000456812	0.00354972	-1.87051
ENSG00000120149	-0.788274	0.225098	0.000461921	0.00358001	-1.72701
ENSG00000021645	-0.606182	0.173119	0.000462593	0.0035831	-1.52222
ENSG00000178568	-0.860585	0.246004	0.000468315	0.00361628	-1.81577
ENSG00000163638	-0.645371	0.184573	0.000471292	0.00363547	-1.56414
ENSG00000149926	-0.702848	0.201049	0.000472446	0.00364247	-1.62771
ENSG00000092051	-0.739872	0.211801	0.000477186	0.00367108	-1.67003
ENSG00000211689	0.778411	0.22294	0.000480184	0.00369057	1.71524
ENSG00000138944	-0.800273	0.229283	0.000482429	0.00370397	-1.74143
ENSG00000152217	-0.745174	0.213625	0.000486209	0.00372912	-1.67618
ENSG00000234869	-1.06407	0.305757	0.000501203	0.00383218	-2.09082
ENSG00000118922	-0.63576	0.182734	0.000502992	0.00384387	-1.55376
ENSG00000211448	-0.975861	0.280813	0.000510613	0.00389204	-1.96682
ENSG00000175548	-0.765757	0.220758	0.000522862	0.00397515	-1.70026
ENSG00000132639	-0.735663	0.212147	0.000524934	0.0039868	-1.66516
ENSG00000177409	0.729392	0.210815	0.000540437	0.00408982	1.65794
ENSG00000261115	-0.793891	0.229742	0.000549121	0.0041428	-1.73374
ENSG00000187260	-0.954575	0.276262	0.000549619	0.00414444	-1.93801
ENSG00000154146	-1.02713	0.2978	0.00056255	0.004229	-2.03796
ENSG00000156475	-0.906406	0.263278	0.000575797	0.00432199	-1.87437
ENSG00000144057	-0.628991	0.18271	0.000576235	0.00432308	-1.54648
ENSG00000107165	-1.03551	0.301221	0.000586622	0.00438764	-2.04984
ENSG00000180190	-0.669732	0.194899	0.000589711	0.0044085	-1.59078
ENSG00000080644	-1.26444	0.3681	0.000592475	0.00442693	-2.40233
ENSG00000198203	0.783428	0.228432	0.000604515	0.00449869	1.72122
ENSG00000115226	-0.755005	0.220217	0.000607016	0.00451275	-1.68764
ENSG00000162722	1.15676	0.338437	0.000630993	0.00467454	2.22955
ENSG00000102271	-0.924693	0.27064	0.000633881	0.00469358	-1.89828
ENSG00000068615	-0.688371	0.201998	0.000654873	0.00483689	-1.61146
ENSG00000182326	0.951753	0.27935	0.000656729	0.00484818	1.93422
ENSG00000198865	-0.960628	0.282036	0.000659116	0.00486094	-1.94616
ENSG00000150636	-1.00451	0.295021	0.000661928	0.00487924	-2.00627
ENSG00000104725	-0.735406	0.217224	0.000710579	0.00520669	-1.66487
ENSG00000102452	-0.799165	0.236208	0.000716176	0.00523989	-1.74009
ENSG00000198720	-0.603276	0.178369	0.000719125	0.00525887	-1.51916
ENSG00000159784	-0.589176	0.174364	0.000727517	0.00531235	-1.50439
ENSG00000155970	-0.589494	0.17449	0.000729144	0.00531897	-1.50472
ENSG00000142798	-0.677018	0.200426	0.000730434	0.00532575	-1.59883
ENSG00000273079	-1.10172	0.32668	0.000744965	0.00541833	-2.1461
ENSG00000225783	-0.670611	0.199223	0.000762303	0.00552268	-1.59175
ENSG00000121152	-0.618559	0.183962	0.000772617	0.00558098	-1.53534
ENSG00000180549	1.23366	0.367187	0.000780112	0.00562686	2.35163
ENSG00000163359	0.684295	0.204093	0.000799828	0.00575222	1.60692
ENSG00000104369	-0.709246	0.211685	0.000806705	0.0057904	-1.63495
ENSG00000162981	-1.17752	0.351711	0.000814037	0.00583736	-2.26187
ENSG00000174640	-0.753049	0.225016	0.000817943	0.00586252	-1.68535
ENSG00000185697	-0.624225	0.186628	0.00082357	0.00589142	-1.54138
ENSG00000123572	-0.830838	0.248419	0.000824291	0.00589292	-1.77872
ENSG00000165072	-0.761167	0.227948	0.000840161	0.00596963	-1.69486
ENSG00000092853	-0.682604	0.204515	0.000844815	0.00599405	-1.60503
ENSG00000168394	0.982915	0.295322	0.000873844	0.00617332	1.97645
ENSG00000198542	1.4944	0.449149	0.000877292	0.00619176	2.81747
ENSG00000125675	-0.816182	0.245634	0.000891312	0.00628171	-1.76074
ENSG00000080493	-0.769307	0.231606	0.00089494	0.00629889	-1.70445
ENSG00000059915	-0.631331	0.190192	0.000901972	0.00632966	-1.54899
ENSG00000197977	-0.800082	0.241239	0.00091135	0.00637638	-1.7412
ENSG00000140538	-0.97303	0.293537	0.00091694	0.00640256	-1.96296
ENSG00000181541	-0.756337	0.228202	0.000918617	0.00640993	-1.6892
ENSG00000102802	0.968062	0.292176	0.000922068	0.0064249	1.95621
ENSG00000170369	-0.962958	0.29117	0.000942316	0.00655074	-1.9493
ENSG00000138083	-0.819718	0.247964	0.000947075	0.00658052	-1.76506
ENSG00000014257	-0.896812	0.271468	0.000954648	0.00662691	-1.86195
ENSG00000157601	0.857318	0.259524	0.000955097	0.00662691	1.81167
ENSG00000146938	-0.953127	0.288899	0.000969704	0.00671564	-1.93606
ENSG00000118193	-0.658138	0.199609	0.000976745	0.0067549	-1.57804
ENSG00000144730	-0.736545	0.223896	0.00100305	0.00689809	-1.66618
ENSG00000269927	0.93564	0.284468	0.00100511	0.00690904	1.91274
ENSG00000129244	-0.94177	0.286477	0.00101112	0.00694386	-1.92088
ENSG00000112182	-0.697078	0.212143	0.0010166	0.00697164	-1.62122
ENSG00000120251	-0.803074	0.24446	0.00101947	0.00698498	-1.74481
ENSG00000175161	-0.873231	0.265978	0.00102675	0.00702182	-1.83176
ENSG00000161082	-0.594026	0.181521	0.00106607	0.0072638	-1.50945
ENSG00000133135	-1.16662	0.356914	0.00108074	0.00735022	-2.24485
ENSG00000103460	-1.28511	0.393766	0.00109991	0.00747026	-2.43701
ENSG00000158966	-0.59206	0.181673	0.00111831	0.00757207	-1.5074
ENSG00000198513	-0.833814	0.2565	0.00115105	0.00775696	-1.78239
ENSG00000100427	-1.21749	0.374809	0.00116095	0.00780586	-2.32542
ENSG00000069696	1.13523	0.349692	0.0011689	0.00784509	2.19653
ENSG00000250337	-0.678941	0.209219	0.00117401	0.00787218	-1.60096
ENSG00000184040	-1.15925	0.358028	0.00120428	0.00804963	-2.23341
ENSG00000007372	-0.599585	0.185641	0.0012387	0.00821647	-1.51528
ENSG00000170381	-0.663612	0.205455	0.00123808	0.00821647	-1.58404
ENSG00000254535	-1.06693	0.330329	0.00123828	0.00821647	-2.09498
ENSG00000138439	-0.592606	0.183614	0.00124898	0.00827351	-1.50797
ENSG00000185133	-0.935235	0.289765	0.00124851	0.00827351	-1.9122
ENSG00000134198	-1.06333	0.329723	0.00126004	0.00833183	-2.08976
ENSG00000182175	-0.805413	0.249821	0.00126429	0.00835617	-1.74765
ENSG00000171450	-0.832641	0.258641	0.00128505	0.00846684	-1.78094
ENSG00000261425	-1.44751	0.449672	0.00128619	0.00846684	-2.72738
ENSG00000116141	-0.664383	0.206491	0.00129319	0.0085085	-1.58489
ENSG00000129988	1.01606	0.315804	0.00129374	0.0085085	2.02239
ENSG00000242173	-1.18423	0.368863	0.00132507	0.00868412	-2.27243
ENSG00000051341	-0.687919	0.215046	0.00137932	0.00901562	-1.61096
ENSG00000183715	-0.731991	0.229219	0.00140598	0.00917366	-1.66093
ENSG00000141934	-0.678051	0.212632	0.00142839	0.00930341	-1.59998
ENSG00000095596	-1.05445	0.331048	0.00144653	0.00940497	-2.07693
ENSG00000134323	-1.19502	0.375809	0.00147351	0.00954681	-2.28947
ENSG00000262727	-0.592193	0.186402	0.00148827	0.00961712	-1.50754
ENSG00000158246	-1.00172	0.315687	0.0015079	0.00971843	-2.00239
ENSG00000164076	-0.886193	0.279558	0.0015245	0.00980659	-1.84829
ENSG00000170367	-1.24615	0.393119	0.00152489	0.00980659	-2.37208
ENSG00000141404	-0.826031	0.260692	0.00153169	0.00984176	-1.7728
ENSG00000078053	-0.975186	0.308809	0.00158914	0.0101534	-1.9659
ENSG00000134256	-0.611492	0.193724	0.00159667	0.0101927	-1.52784
ENSG00000166924	-0.669998	0.212444	0.00161182	0.0102584	-1.59107
ENSG00000242071	-0.663975	0.210624	0.00161922	0.0103011	-1.58444
ENSG00000260482	-0.601417	0.190877	0.0016282	0.0103486	-1.51721
ENSG00000166257	-0.623579	0.198443	0.00167592	0.0106115	-1.54069
ENSG00000121895	0.713301	0.227193	0.0016916	0.0106925	1.63955
ENSG00000116106	-0.585419	0.186658	0.00171086	0.0107865	-1.50047
ENSG00000260903	-0.848078	0.271283	0.00177093	0.0111225	-1.8001
ENSG00000075043	-0.793236	0.253834	0.00177791	0.0111522	-1.73296
ENSG00000178789	-0.70577	0.226788	0.00185808	0.0115617	-1.63101
ENSG00000148303	-0.610162	0.196197	0.00187122	0.0116337	-1.52643
ENSG00000141837	0.647889	0.208593	0.00189637	0.0117554	1.56687
ENSG00000253552	-1.13683	0.366343	0.00191454	0.0118482	-2.19897
ENSG00000100302	-0.779748	0.251538	0.0019357	0.0119591	-1.71683
ENSG00000065717	-0.621389	0.200588	0.00194942	0.0120388	-1.53836
ENSG00000084710	-0.877313	0.283771	0.00199067	0.0122731	-1.83695
ENSG00000105997	-0.991606	0.320985	0.00200656	0.0123607	-1.9884
ENSG00000169067	-1.05045	0.340165	0.00201478	0.0124041	-2.07117
ENSG00000170616	-0.869925	0.281714	0.00201528	0.0124041	-1.82757
ENSG00000165659	-1.29581	0.419896	0.00202845	0.0124747	-2.45515
ENSG00000243244	-0.609174	0.197467	0.00203594	0.0125104	-1.52539
ENSG00000215397	-0.814923	0.264462	0.00206005	0.0126427	-1.7592
ENSG00000138759	-0.807228	0.262468	0.00210131	0.0128426	-1.74985
ENSG00000035499	-0.660333	0.214895	0.0021205	0.0129545	-1.58045
ENSG00000164398	-1.10733	0.360851	0.00215025	0.0131037	-2.15446
ENSG00000079841	-0.871607	0.284188	0.00216211	0.0131651	-1.8297
ENSG00000151715	-1.17453	0.383335	0.00218412	0.0132882	-2.2572
ENSG00000267309	0.881239	0.28812	0.00222389	0.0134913	1.84196
ENSG00000261488	-0.957283	0.313097	0.00223218	0.0135305	-1.94165
ENSG00000180730	0.815576	0.266868	0.00224235	0.0135754	1.76
ENSG00000088881	0.589244	0.193205	0.00228965	0.0138377	1.50446
ENSG00000249978	0.648147	0.21292	0.00233388	0.0140604	1.56715
ENSG00000185008	-0.785442	0.258341	0.00236314	0.0142251	-1.72362
ENSG00000254109	1.08879	0.358684	0.00240125	0.0144075	2.12695
ENSG00000148541	-0.932253	0.307573	0.00243748	0.0146012	-1.90825
ENSG00000179104	-0.614166	0.20278	0.00245587	0.0146934	-1.53067
ENSG00000183486	0.880174	0.290656	0.00245983	0.0147052	1.8406
ENSG00000172137	-1.13743	0.375928	0.00248091	0.0148192	-2.19989
ENSG00000166803	-0.666062	0.221212	0.00260418	0.0154438	-1.58674
ENSG00000168679	0.955072	0.317199	0.00260428	0.0154438	1.93868
ENSG00000012124	0.658821	0.219295	0.00266224	0.0157621	1.57879
ENSG00000166450	-0.990751	0.330023	0.00268155	0.0158638	-1.98722
ENSG00000177133	-1.42953	0.476638	0.00270699	0.0159822	-2.69358
ENSG00000180318	1.26995	0.423849	0.00273346	0.0160999	2.41152
ENSG00000152154	-0.651098	0.217661	0.00277758	0.0163078	-1.57036
ENSG00000114805	-0.883227	0.295452	0.00279514	0.0163979	-1.8445
ENSG00000077080	-0.981637	0.328524	0.00280791	0.0164663	-1.9747
ENSG00000143341	-1.05504	0.353125	0.00281075	0.0164698	-2.07777
ENSG00000231806	0.669543	0.22409	0.00280964	0.0164698	1.59057
ENSG00000105509	-0.657668	0.22029	0.00283148	0.016565	-1.57753
ENSG00000006128	-1.29752	0.435821	0.0029091	0.0169586	-2.45806
ENSG00000152932	-0.650767	0.21881	0.00293824	0.0171015	-1.57
ENSG00000141639	-1.23157	0.415518	0.00303737	0.0175953	-2.34822
ENSG00000164418	-0.802601	0.271736	0.00314082	0.0181235	-1.74424
ENSG00000182916	-0.642525	0.217712	0.00316478	0.0182262	-1.56106
ENSG00000066032	-0.610069	0.206862	0.00318643	0.0183223	-1.52633
ENSG00000111879	-1.22063	0.413926	0.00318903	0.0183301	-2.33048
ENSG00000080854	-1.03494	0.352076	0.00328701	0.0188128	-2.04903
ENSG00000243444	-0.790757	0.269198	0.00330921	0.0189178	-1.72998
ENSG00000233237	0.858921	0.292473	0.00331673	0.0189462	1.81368
ENSG00000151079	-0.630815	0.214814	0.00331867	0.0189499	-1.54844
ENSG00000054654	-0.677569	0.230854	0.00333492	0.0190133	-1.59944
ENSG00000203867	-1.02285	0.348532	0.00333837	0.0190256	-2.03193
ENSG00000260230	-0.717154	0.244626	0.00337189	0.0191945	-1.64394
ENSG00000268388	-0.667292	0.227705	0.00338407	0.0192267	-1.58809
ENSG00000148704	-1.08697	0.371208	0.0034093	0.0193329	-2.12427
ENSG00000158402	-0.825985	0.282421	0.0034484	0.0195022	-1.77274
ENSG00000162728	-1.18087	0.403834	0.00345388	0.0195257	-2.26714
ENSG00000136542	-1.13587	0.388892	0.00349153	0.0197159	-2.19751
ENSG00000171811	-1.12677	0.386649	0.00356614	0.0200529	-2.18369
ENSG00000198846	-0.709358	0.243773	0.00361525	0.0202905	-1.63508
ENSG00000197914	1.10212	0.379917	0.00372047	0.020778	2.1467
ENSG00000146555	-0.652908	0.225356	0.00376474	0.0210018	-1.57233
ENSG00000088340	-0.825772	0.285034	0.00376626	0.0210024	-1.77248
ENSG00000174348	-1.13947	0.3943	0.00385419	0.0214118	-2.203
ENSG00000158008	-1.12769	0.390439	0.00387365	0.0214957	-2.18509
ENSG00000156925	-1.38407	0.479331	0.00388314	0.0215403	-2.61003
ENSG00000178445	-0.945367	0.327929	0.00394106	0.0217832	-1.92568
ENSG00000184995	-0.987948	0.342701	0.0039412	0.0217832	-1.98336
ENSG00000151967	-1.08544	0.376969	0.00398461	0.0219958	-2.12202
ENSG00000133401	-0.94851	0.329462	0.00398978	0.0220161	-1.92988
ENSG00000162599	-0.586823	0.203848	0.00399281	0.0220245	-1.50194
ENSG00000149596	-0.989785	0.345217	0.00414202	0.0226636	-1.98589
ENSG00000104894	0.591223	0.206234	0.00414701	0.0226773	1.50652
ENSG00000168274	0.830469	0.289858	0.00416885	0.0227829	1.77826
ENSG00000272468	1.00806	0.351878	0.0041728	0.0227876	2.0112
ENSG00000162188	-0.891216	0.311414	0.00421195	0.0229675	-1.85474
ENSG00000003096	-0.88391	0.30945	0.00428492	0.023331	-1.84537
ENSG00000153002	0.72642	0.254702	0.00434392	0.0236347	1.65453
ENSG00000131941	-0.714975	0.250846	0.00436844	0.0237332	-1.64146
ENSG00000163618	-0.623676	0.219171	0.00443268	0.0240468	-1.5408
ENSG00000250588	-0.709606	0.249729	0.00449014	0.0243139	-1.63536
ENSG00000063015	-0.643106	0.226337	0.00449206	0.0243154	-1.56169
ENSG00000182263	-0.633807	0.223173	0.00451152	0.0243939	-1.55165
ENSG00000173200	0.618546	0.21813	0.00457295	0.0246269	1.53533
ENSG00000197959	-0.592737	0.20907	0.00458091	0.0246518	-1.50811
ENSG00000224578	-0.662815	0.23388	0.00459699	0.0247086	-1.58317
ENSG00000136514	0.864661	0.305633	0.0046682	0.024985	1.82091
ENSG00000111331	0.742821	0.262633	0.00467868	0.0250049	1.67345
ENSG00000206341	0.623962	0.221005	0.00475332	0.0253671	1.5411
ENSG00000248971	0.595995	0.211148	0.00476292	0.0254091	1.51151
ENSG00000130720	-0.719622	0.255041	0.00477867	0.0254656	-1.64675
ENSG00000102935	-0.901694	0.319769	0.00480492	0.0255962	-1.86826
ENSG00000144214	1.12206	0.399025	0.00492346	0.026124	2.17657
ENSG00000170775	-0.801134	0.285103	0.00495443	0.0262695	-1.74247
ENSG00000021300	-0.897589	0.319443	0.00495632	0.0262701	-1.86295
ENSG00000174672	-0.587333	0.209091	0.00496981	0.0263133	-1.50247
ENSG00000151650	-0.756017	0.269268	0.00499005	0.0263921	-1.68882
ENSG00000260549	-0.800683	0.285357	0.0050176	0.0265283	-1.74193
ENSG00000253293	-0.906312	0.324088	0.00516599	0.0271669	-1.87425
ENSG00000168306	-1.12246	0.401494	0.00517845	0.0272103	-2.17718
ENSG00000147234	-1.24099	0.444312	0.00522135	0.0273996	-2.3636
ENSG00000272168	-0.655416	0.234987	0.00528449	0.0276425	-1.57507
ENSG00000162437	-0.656094	0.235602	0.0053569	0.0279303	-1.57581
ENSG00000198429	-0.671165	0.241121	0.00537719	0.0280183	-1.59236
ENSG00000155974	-0.669323	0.240575	0.00539955	0.028115	-1.59033
ENSG00000147573	-1.03401	0.372005	0.00544328	0.0283027	-2.04771
ENSG00000203813	0.833283	0.299876	0.00545668	0.0283525	1.78173
ENSG00000188064	-0.82246	0.296261	0.00550095	0.0285423	-1.76842
ENSG00000164976	-0.651354	0.23474	0.0055238	0.0286408	-1.57064
ENSG00000182168	-1.11856	0.403255	0.00554026	0.0286859	-2.1713
ENSG00000157502	1.41295	0.51141	0.0057298	0.0295429	2.66282
ENSG00000272941	0.696068	0.252969	0.00593064	0.0304616	1.62008
ENSG00000100095	-0.672595	0.244597	0.00596305	0.0306067	-1.59394
ENSG00000218980	-0.788017	0.286905	0.00602138	0.0308418	-1.7267
ENSG00000154764	-0.925048	0.337131	0.0060717	0.0310457	-1.89875
ENSG00000110665	0.789395	0.288312	0.00618167	0.0315316	1.72835
ENSG00000198598	-0.735074	0.268892	0.00626237	0.0318772	-1.66448
ENSG00000162951	-1.21522	0.445158	0.00633618	0.0321532	-2.32176
ENSG00000185737	-0.910896	0.334063	0.00639669	0.0323935	-1.88021
ENSG00000005513	-0.943449	0.346408	0.0064591	0.0326424	-1.92312
ENSG00000102230	-0.931917	0.342451	0.00650231	0.0328383	-1.90781
ENSG00000130226	-0.802814	0.295357	0.00656548	0.0330615	-1.7445
ENSG00000233056	-0.687437	0.252928	0.00656943	0.0330643	-1.61042
ENSG00000156049	-1.12874	0.415703	0.0066225	0.0332961	-2.18667
ENSG00000171643	-0.965875	0.356023	0.0066686	0.0334608	-1.95325
ENSG00000122367	-1.31457	0.484579	0.00667158	0.0334644	-2.48728
ENSG00000197721	0.960986	0.354396	0.00669561	0.0335666	1.94664
ENSG00000261452	-0.773829	0.28538	0.0066965	0.0335666	-1.7098
ENSG00000146006	-0.699066	0.258007	0.00673875	0.0337326	-1.62345
ENSG00000138131	-0.65841	0.243146	0.00677148	0.0338545	-1.57834
ENSG00000223477	-0.988156	0.365176	0.0068105	0.0339716	-1.98365
ENSG00000078725	-0.98359	0.364264	0.00692945	0.0344421	-1.97738
ENSG00000138622	-0.881878	0.326675	0.00694318	0.0344987	-1.84277
ENSG00000110693	-0.634884	0.235342	0.00698188	0.0346327	-1.55281
ENSG00000204128	-1.04192	0.386956	0.00708934	0.0350247	-2.05897
ENSG00000082497	-0.61019	0.226868	0.00715325	0.0353005	-1.52646
ENSG00000182968	-0.88629	0.329575	0.00716251	0.0353035	-1.84842
ENSG00000152495	-0.817621	0.30435	0.00722151	0.0355706	-1.7625
ENSG00000109047	-1.13124	0.421261	0.0072448	0.0356734	-2.19048
ENSG00000131711	-0.676255	0.251969	0.00727724	0.0358044	-1.59799
ENSG00000259716	-1.21132	0.451393	0.00728514	0.0358243	-2.3155
ENSG00000143867	0.893011	0.333455	0.00740515	0.0363177	1.85705
ENSG00000234394	1.14624	0.428786	0.00751287	0.0367241	2.21336
ENSG00000184792	-0.718431	0.269102	0.0075912	0.0370334	-1.64539
ENSG00000188282	1.10729	0.414975	0.00762292	0.0371759	2.15441
ENSG00000272669	0.651138	0.244172	0.00765953	0.0373175	1.57041
ENSG00000157087	-1.11285	0.417459	0.00768147	0.0373997	-2.16272
ENSG00000144485	-0.61793	0.231975	0.0077269	0.0375714	-1.53467
ENSG00000168743	-0.792646	0.297834	0.00778231	0.037791	-1.73225
ENSG00000158683	0.900947	0.338871	0.00784497	0.0380427	1.86729
ENSG00000257093	-0.683159	0.257302	0.00792882	0.0383135	-1.60565
ENSG00000197565	-0.652047	0.246194	0.00808471	0.0388888	-1.5714
ENSG00000203706	-0.969703	0.367027	0.00824054	0.0394456	-1.95844
ENSG00000124440	-0.978387	0.371591	0.00846422	0.0403204	-1.97026
ENSG00000102967	-0.639213	0.243223	0.0085864	0.0408365	-1.55748
ENSG00000134121	-0.601501	0.22939	0.00873697	0.0413662	-1.51729
ENSG00000172061	-0.901322	0.343778	0.00874638	0.0413842	-1.86778
ENSG00000180539	0.982668	0.375628	0.00889496	0.0419127	1.97612
ENSG00000145721	-0.988774	0.378044	0.0089096	0.0419683	-1.9845
ENSG00000259972	0.812268	0.311044	0.00901654	0.04233	1.75597
ENSG00000101311	-0.705123	0.270221	0.00906939	0.0425311	-1.63028
ENSG00000255479	0.966665	0.371017	0.00917536	0.0429055	1.95432
ENSG00000139767	-0.734476	0.281918	0.00917991	0.0429132	-1.66379
ENSG00000163431	-1.05493	0.405001	0.0091942	0.0429528	-2.07761
ENSG00000107736	0.63299	0.243421	0.00931171	0.0434194	1.55078
ENSG00000273221	0.709686	0.273038	0.00934361	0.0435348	1.63545
ENSG00000261069	-0.792161	0.304924	0.00937959	0.0436116	-1.73167
ENSG00000143333	0.630591	0.242863	0.00941813	0.0437499	1.5482
ENSG00000228436	0.684063	0.264643	0.00974202	0.0450561	1.60666
ENSG00000176928	0.878364	0.340299	0.00984713	0.0454568	1.83829
ENSG00000171551	-0.985551	0.382269	0.00993281	0.0457808	-1.98007
ENSG00000135750	-0.82005	0.318797	0.0101017	0.0462849	-1.76547
ENSG00000073670	0.618014	0.240569	0.0102003	0.0466185	1.53476
ENSG00000142494	0.807448	0.31444	0.010232	0.0467367	1.75011
ENSG00000239887	-0.815243	0.3192	0.0106488	0.0483268	-1.7596
ENSG00000124772	-1.02626	0.402035	0.0106903	0.0484856	-2.03674
ENSG00000111335	0.774944	0.304383	0.0108982	0.0492835	1.71112
ENSG00000269396	-0.667311	0.262359	0.0109746	0.0494409	-1.58811
