# Supplementary material for: Exploiting induced pluripotent stem cell-derived macrophages to unravel host factors influencing Chlamydia trachomatis pathogenesis
Source: Nat Commun. 2017 Apr 25;8:15013. doi: 10.1038/ncomms15013 (PMC5414054; doi:10.1038/ncomms15013)
Supplement: Supplementary Data 11 — Full pathway analysis (using Reactome) of genes differentially expressed due to infection in IRF5-/- compared to parent KOLF2 cells. [file ncomms15013-s12.xlsx]

## Sheet: SupplementaryData11
Supplementary Data 11: Full pathway analysis (using Reactome) of genes differentially expressed due to infection in IRF5-/- compared to parent KOLF2 cells.
pathwy.id	description	pvalues	Bonferroni	Genes
R-HSA-909733	Interferon alpha/beta signaling	1.006e-164	8.752e-162	IFI35;IFIT3;IFIT2;IFI6;BST2;XAF1;RSAD2;IFITM3;ISG20;IFITM1;MX1;MX2;IFIT1;OAS1;OAS3;OAS2;OASL;USP18;ISG15;HLA-B;HLA-B;HLA-F;HLA-B;IRF7
R-HSA-216083	Integrin cell surface interactions	9.057e-44	7.88e-41	ITGA4;ITGA11;ITGB7;JAM3;VCAM1;KDR;TNC;COL8A1;COL18A1;LUM;COL9A3;COL6A3;COL5A3;COL5A1;COL4A6;COL4A5;COL3A1;COL1A1;COL1A2;HSPG2
R-HSA-1442490	Collagen degradation	3.931e-38	3.42e-35	COL11A1;COL9A3;COL12A1;COL8A1;COL6A3;COL14A1;COL18A1;MMP1;COL4A5;COL4A6;COL5A3;COL5A1;COL3A1;COL1A1;COL1A2
R-HSA-1474244	Extracellular matrix organization	6.202e-34	5.396e-31	CEACAM1;BMP7;EFEMP1;PTPRS;HAPLN1;NTN4;ITGA11;DMD;P3H2;MMP24;MMP17;ITGB7;COL27A1;JAM3;ADAMTS9;VCAM1;ITGA4;TGFB2;COL12A1;COL14A1;KDR;BMP1;ITGB4;MMP1;COL11A1;LUM;TNC;COL8A1;COL18A1;HSPG2;COL9A3;COL6A3;COL4A6;COL5A3;COL5A1;COL4A5;COL3A1;COL1A2
R-HSA-913531	Interferon Signaling	2.828e-24	2.46e-21	MID1;TRIM2;GBP1;TRIM22;CIITA;STAT1;IFI35;IFIT3;IFIT2;IFI6;BST2;XAF1;RSAD2;IFITM3;ISG20;VCAM1;HLA-DRB1;HLA-DQA1;HLA-DRA;HLA-DRB1;HLA-DPA1;IFITM1;MX1;MX2;IFIT1;CAMK2A;USP18;OAS1;OAS3;OAS2;OASL;HLA-B;IRF7
R-HSA-399956	CRMPs in Sema3A signaling	5.711e-21	4.969e-18	CRMP1;DPYSL3;DPYSL4;DPYSL5;CDK5R1;PLXNA4
R-HSA-2022090	Assembly of collagen fibrils and other multimeric structures	3.057e-18	2.66e-15	LOXL1;LOXL4;COL24A1;COL27A1;BMP1;COL11A1;COL8A1;COL6A3;COL18A1;COL5A3;COL5A1;COL4A6;COL3A1;COL4A5;COL1A1;COL1A2
R-HSA-877300	Interferon gamma signaling	1.941e-15	1.689e-12	MID1;TRIM2;GBP1;TRIM22;CIITA;VCAM1;OAS1;OAS3;OAS2;OASL;HLA-DRB1;HLA-DQA1;HLA-DRA;HLA-DRB1;HLA-DPA1;HLA-B;HLA-B;HLA-F;HLA-B;IRF7
R-HSA-194138	Signaling by VEGF	7.934e-13	6.903e-10	FLT1;PGF;PRKCZ;KDR;PAK3;CAMK2A;IL2RB;PDGFRB;TEK;EREG;PDGFRA;EGF;FGF7;IL17RD;SHC3;KIT;SPTBN2;NRG3;GRIN2B
R-HSA-373755	Semaphorin interactions	6.198e-12	5.392e-09	MET;SEMA3E;SEMA4A;CRMP1;DPYSL3;DPYSL4;DPYSL5;CDK5R1;MYH10;SEMA5A;PAK3;PLXNA4
R-HSA-936440	Negative regulators of RIG-I/MDA5 signaling	1.443e-11	1.255e-08	HERC5;UBE2L6;DDX58;ISG15;MID1;TRIM2;GBP1;TRIM22;CIITA;IFI35;IFIT3;IFIT2;IFI6;BST2;XAF1;RSAD2;IFITM3;ISG20;OAS1;OAS3;OAS2;OASL;IFITM1;VCAM1;HLA-DRB1;HLA-DQA1;HLA-DRA;HLA-DRB1;HLA-DPA1;CAMK2A;HLA-B;MRC2;TAP1
R-HSA-2129379	Molecules associated with elastic fibres	1.733e-10	1.508e-07	FBLN1;MFAP4;CEACAM1;PTPRS;ITGA11;HAPLN1;NTN4;P3H2;MMP24;ITGB7;JAM3;MMP17;ITGA4;COL24A1;COL27A1;DMD;TNC;COL12A1;VCAM1;ADAMTS9;COL14A1;ADAMTS3;COL11A1;KDR;COL8A1;BMP1;MMP1;COL9A3;ITGB4;LUM;COL18A1;COL5A3;COL5A1;COL6A3;COL4A6;COL3A1;COL4A5;HSPG2;COL1A2
R-HSA-3000178	ECM proteoglycans	7.671e-10	6.674e-07	PTPRS;HAPLN1;TGFB2;VCAN;TNC;COL9A3;COL6A3;COL5A3;COL5A1;COL4A6;COL4A5;COL3A1;COL1A1;COL1A2;LUM
R-HSA-373760	L1CAM interactions	1.542e-09	1.342e-06	DCX;CHL1;CNTN1;NRCAM;ANK3;NFASC;SCN3B;KIF4A;DNM3;TUBB2A;TUBB2B;KCNQ2;SPTBN2
R-HSA-1650814	Collagen biosynthesis and modifying enzymes	1.745e-08	1.518e-05	P3H2;ADAMTS3;COL24A1;COL27A1;COL12A1;COL14A1;COL9A3;BMP1;COL11A1;COL8A1;COL6A3;COL18A1;COL5A3;COL5A1;COL4A6;COL4A5;COL3A1;COL1A1;COL1A2
R-HSA-1474290	Collagen formation	1.93e-07	0.0001679	ADAMTS3;COL24A1;LOXL1;LOXL4;COL1A1;CEACAM1;PTPRS;ITGA11;HAPLN1;NTN4;MMP24;ITGB7;JAM3;MMP17;ITGA4;DMD;TNC;VCAM1;BMP7;EFEMP1;KDR;MMP1;ADAMTS9;LUM;HSPG2;TGFB2;JAML;SELL;ALG10B;MGAT3;FBLN1;MFAP4;ST6GALNAC5;ST6GAL2;ARSJ;ARSI;ATP1B2;NAPA;F13A1;ST8SIA2;CLVS2;SERPING1;PPBP;GNA14;F2R;TUBB2A;TUBB2B;GNG3;TEK;EGF
R-HSA-392170	ADP signalling through P2Y purinoceptor 12	4.677e-07	0.0004069	GNG3;GNG4;PTHLH;HCN4;TAC1;BDKRB1;KCNK1;EDNRB;;WNT7A;F2RL1;KCNK3;ROR1;WNT7B;KCNQ2;RAC3;SLC1A2;SLC6A1;PPFIA4;RIMS1;KALRN;SLC6A12;IL2RB
R-HSA-3000170	Syndecan interactions	7.237e-07	0.0006296	TNC;ITGB4;COL5A3;COL5A1;COL3A1;COL1A1;COL1A2
R-HSA-418990	Adherens junctions interactions	3.419e-06	0.002975	CDH10;CDH3;CDH6;CDH11;CADM2
R-HSA-445095	Interaction between L1 and Ankyrins	7.562e-06	0.006579	NRCAM;ANK3;NFASC;SCN3B;KCNQ2
R-HSA-419037	NCAM1 interactions	1.338e-05	0.01164	GFRA1;GFRA2;ST8SIA2;COL9A3;COL6A3;COL5A3;COL5A1;COL3A1;COL4A5
